# Supplementary material for: A heterozygous CEBPA mutation disrupting the bZIP domain in a RUNX1 and SRSF2 mutational background causes MDS disease progression
Source: Nat Commun. 2025 Jul 1;16:5489. doi: 10.1038/s41467-025-60192-8 (PMC12219322; doi:10.1038/s41467-025-60192-8)
Supplement: Supplementary file 3 — Supplementary Data 1 [file 41467_2025_60192_MOESM3_ESM.xlsx]

## Sheet: Sheet2
Sample	Gene	Locus	mutation	VAF	Function	Coding	Protein		Sample	Gene	Locus	Mutation	VAF	Function	Coding	Protein
			type									type
MDS27 sample in 2013	RUNX1	chr21:36206864	INDEL	15.11	Frameshift Insertion	c.648_649	p.Gly217fs		MDS27	RUNX1	chr21:36206864	INDEL	51.4	Frameshift Insertion	c.648_649 ins TCC	p.Gly217fs
						ins TCC			hiPSC clone 2
	SRSF2	chr17:74732935	SNV	30.29	Missense	c.284C>A	p.Pro95His			SRSF2	chr17:74732935	SNV	56.28	Missense	c.284C>A	p.Pro95His
MDS27 Sample in 2015	RUNX1	chr21:36206864	INDEL	46.79	Frameshift Insertion	c.648_649 ins TCC	p.Gly217fs
									MDS27	RUNX1	chr21:36206864	INDEL	48	Frameshift Insertion	c.648_649 ins TCC	p.Gly217fs
	SRSF2	chr17:74732935	SNV	47.84	Missense	c.284C>A	p.Pro95His		hiPSC clone 3
										SRSF2	chr17:74732935	SNV	52.32	Missense	c.284C>A	p.Pro95His
	C/EBPα	chr19:33792551	INDEL	38.02	Frameshift Insertion	c.769_770 ins CTGG	p.Gly257fs
									MDS27	RUNX1	chr21:36206864	INDEL	55.43	Frameshift Insertion	c.648_649 ins TCC	p.Gly217fs
MDS27	RUNX1	chr21:36206864	INDEL	48.34	Frameshift Insertion	c.648_649 ins TCC	p.Gly217fs		hiPSC clone 4
hiPSC clone8										SRSF2	chr17:74732935	SNV	56.02	Missense	c.284C>A	p.Pro95His
(Low risk)	SRSF2	chr17:74732935	SNV	53.32	Missense	c.284C>A	p.Pro95His
									MDS27	RUNX1	chr21:36206864	INDEL	49.07	Frameshift Insertion	c.648_649 ins TCC	p.Gly217fs
MDS27	RUNX1	chr21:36206864	INDEL	51.65	Frameshift Insertion	c.648_649 ins TCC	p.Gly217fs		hiPSC clone 9
hiPSC clone11										SRSF2	chr17:74732935	SNV	54.7	Missense	c.284C>A	p.Pro95His
(Low risk)	SRSF2	chr17:74732935	SNV	53.82	Missense	c.284C>A	p.Pro95His
									MDS27 hiPSC clone 10	RUNX1	chr21:36206864	INDEL	52.56	Frameshift Insertion	c.648_649 ins TCC	p.Gly217fs
MDS27	RUNX1	chr21:36206864	INDEL	51.2	Frameshift Insertion	c.648_649 ins TCC	p.Gly217fs			SRSF2	chr17:74732935	SNV	53.99	Missense	c.284C>A	p.Pro95His
hiPSC clone22
(Low risk)	SRSF2	chr17:74732935	SNV	54.78	Missense	c.284C>A	p.Pro95His		MDS27 hiPSC clone 13	RUNX1	chr21:36206864	INDEL	51.36	Frameshift Insertion	c.648_649 ins TCC	p.Gly217fs
										SRSF2	chr17:74732935	SNV	53.7	Missense	c.284C>A	p.Pro95His
									MDS27	RUNX1	chr21:36206864	INDEL	49.8	Frameshift Insertion	c.648_649 ins TCC	p.Gly217fs
									hiPSC clone 1
										SRSF2	chr17:74732935	SNV	56.83	Missense	c.284C>A	p.Pro95His
									MDS27	RUNX1	chr21:36206864	INDEL	51.3	Frameshift Insertion	c.648_649 ins TCC	p.Gly217fs
									hiPSC clone 5
										SRSF2	chr17:74732935	SNV	52.96	Missense	c.284C>A	p.Pro95His
									MDS27	RUNX1	chr21:36206864	INDEL	49.7	Frameshift Insertion	c.648_649 ins TCC	p.Gly217fs
									hiPSC clone 7
										SRSF2	chr17:74732935	SNV	53.31	Missense	c.284C>A	p.Pro95His
									MDS27	RUNX1	chr21:36206864	INDEL	48.61	Frameshift Insertion	c.648_649 ins TCC	p.Gly217fs
									hiPSC clone 11
										SRSF2	chr17:74732935	SNV	55.08	Missense	c.284C>A	p.Pro95His
									MDS27	RUNX1	chr21:36206864	INDEL	51.37	Frameshift Insertion	c.648_649 ins TCC	p.Gly217fs
									hiPSC clone 12
										SRSF2	chr17:74732935	SNV	54.3	Missense	c.284C>A	p.Pro95His
									MDS27	RUNX1	chr21:36206864	INDEL	53.35	Frameshift Insertion	c.648_649 ins TCC	p.Gly217fs
									hiPSC clone 13
										SRSF2	chr17:74732935	SNV	54.59	Missense	c.284C>A	p.Pro95His
