# Supplementary material for: A heterozygous CEBPA mutation disrupting the bZIP domain in a RUNX1 and SRSF2 mutational background causes MDS disease progression
Source: Nat Commun. 2025 Jul 1;16:5489. doi: 10.1038/s41467-025-60192-8 (PMC12219322; doi:10.1038/s41467-025-60192-8)
Supplement: Supplementary file 4 — Supplementary Data 2 [file 41467_2025_60192_MOESM4_ESM.xlsx]

## Sheet: DE analysis
MDS27-C22.7 (High Risk) vs MDS27-C22 (Low-Risk) - Differential Gene Expression analysis
GeneID	pct.MDS27.C22.7	pct.MDS27.C22	p.value	adj.p.value	avg_log2FC
S100A6	0.741	0.109	0	0	0.933185
ID1	0.878	0.338	0	0	0.920458
HAPLN1	0.724	0.268	0	0	0.886007
KRT19	0.692	0.206	0	0	0.840657
ACTC1	0.484	0.07	0	0	0.837255
PRTG	0.794	0.183	0	0	0.821551
HAND1	0.489	0.095	5.99747e-277	2.19513e-272	0.771034
ID3	0.828	0.296	0	0	0.760503
RGS5	0.52	0.059	0	0	0.751107
KRT8	0.832	0.383	0	0	0.750938
TTR	0.387	0.021	1.2735e-307	4.66115e-303	0.729415
APOA2	0.356	0.006	0	0	0.66477
TPM1	0.901	0.545	3.25471e-219	1.19125e-214	0.620591
DSP	0.648	0.16	1.52383e-297	5.57737e-293	0.612668
CRABP2	0.556	0.101	0	0	0.605483
BAMBI	0.693	0.28	1.90998e-230	6.99073e-226	0.597012
TUBB2B	0.592	0.115	0	0	0.58007
CALD1	0.91	0.528	4.00667e-241	1.46648e-236	0.574499
APOA1	0.296	0.009	4.91222e-247	1.79792e-242	0.571407
KRT18	0.812	0.487	1.69317e-196	6.19718e-192	0.567333
S100A10	0.848	0.483	1.73533e-211	6.35149e-207	0.567229
DOK4	0.522	0.118	2.57667e-259	9.43086e-255	0.552072
RBPMS	0.608	0.114	0	0	0.544109
MARCKS	0.876	0.52	1.41991e-226	5.19702e-222	0.54258
TMEM88	0.389	0.09	3.21318e-180	1.17606e-175	0.541677
FN1	0.72	0.35	2.01613e-162	7.37925e-158	0.541059
PHGDH	0.653	0.262	2.4885e-222	9.10814e-218	0.530545
HAS2	0.391	0.059	1.6676e-229	6.10359e-225	0.529172
MDK	0.991	0.84	0	0	0.528952
ZFP36L1	0.775	0.36	1.17067e-238	4.28476e-234	0.524291
BST2	0.798	0.409	3.44207e-200	1.25983e-195	0.520954
FSTL1	0.658	0.182	4.71606e-276	1.72613e-271	0.508593
PFN2	0.647	0.193	1.03684e-264	3.79496e-260	0.507977
CTNNB1	0.722	0.291	3.69096e-236	1.35093e-231	0.504693
CSRP2	0.668	0.216	8.82961e-235	3.23173e-230	0.502577
FBLN1	0.828	0.433	7.33511e-226	2.68472e-221	0.501716
BEX1	0.731	0.384	4.72549e-183	1.72957e-178	0.498643
TCF4	0.735	0.363	1.65876e-200	6.07124e-196	0.498127
PPDPF	0.887	0.491	1.09478e-249	4.007e-245	0.49714
IGDCC3	0.618	0.213	1.33674e-185	4.89262e-181	0.493037
LIN28A	0.515	0.094	1.33347e-293	4.88062e-289	0.491339
WLS	0.578	0.151	8.52106e-232	3.11879e-227	0.490424
S100A13	0.867	0.507	3.40222e-215	1.24525e-210	0.489705
CNTNAP2	0.378	0.023	1.95669e-292	7.16167e-288	0.489649
MMP2	0.531	0.114	4.48263e-258	1.64069e-253	0.487158
SELENOP	0.578	0.183	2.70265e-211	9.89198e-207	0.476046
ANXA2	0.774	0.382	3.06324e-165	1.12118e-160	0.470497
MSX1	0.44	0.1	1.66456e-202	6.09247e-198	0.467446
KDR	0.403	0.155	3.77943e-115	1.38331e-110	0.465078
COL6A2	0.64	0.211	1.53131e-212	5.60476e-208	0.462938
PEG10	0.649	0.27	2.18727e-155	8.00563e-151	0.460673
HOXB-AS3	0.217	0.016	2.73496e-152	1.00102e-147	0.460462
ID2	0.711	0.392	2.47125e-159	9.04501e-155	0.459903
PERP	0.525	0.117	4.88495e-245	1.78794e-240	0.459593
CD99	0.905	0.554	1.61487e-188	5.91059e-184	0.456232
LAPTM4A	0.847	0.446	1.80903e-209	6.62125e-205	0.456192
DUSP6	0.449	0.112	2.09391e-197	7.66393e-193	0.452733
SERPINE2	0.522	0.188	3.23652e-165	1.1846e-160	0.452202
FSCN1	0.749	0.375	1.29243e-188	4.73041e-184	0.451583
CTSV	0.376	0.07	5.41426e-195	1.98167e-190	0.450547
CDH2	0.478	0.122	2.29681e-193	8.40654e-189	0.45002
FGFR1	0.494	0.107	7.39411e-239	2.70632e-234	0.445181
COL6A1	0.593	0.172	2.01072e-211	7.35943e-207	0.444505
PRCP	0.501	0.191	2.37144e-144	8.6797e-140	0.441074
ANKRD1	0.335	0.131	6.00294e-83	2.19713e-78	0.434921
LY6E	0.387	0	0	0	0.430113
S100A11	0.959	0.765	4.1716e-213	1.52685e-208	0.426176
FXYD6	0.493	0.096	1.03241e-244	3.77871e-240	0.424461
AKAP12	0.5	0.153	4.03758e-168	1.4778e-163	0.42208
MFAP2	0.564	0.14	9.12529e-236	3.33995e-231	0.421782
RAMP2	0.381	0.094	3.86287e-155	1.41385e-150	0.420806
SERPINH1	0.818	0.483	5.83642e-169	2.13619e-164	0.420781
DSG2	0.501	0.116	1.92473e-226	7.04469e-222	0.419531
PKP2	0.385	0.05	5.35248e-239	1.95906e-234	0.418356
MRPS21	0.826	0.471	1.17292e-194	4.29302e-190	0.417085
SOX11	0.429	0.087	2.26946e-213	8.30645e-209	0.415352
RCN1	0.8	0.425	4.28674e-170	1.56899e-165	0.410242
GPC3	0.405	0.111	1.76262e-146	6.45136e-142	0.409136
PMP22	0.464	0.164	2.32706e-145	8.51729e-141	0.408528
COLEC12	0.352	0.042	9.57571e-222	3.50481e-217	0.407578
MFGE8	0.654	0.283	1.59561e-165	5.84008e-161	0.407392
TNNI1	0.236	0.015	4.43603e-172	1.62363e-167	0.402189
TUSC3	0.593	0.209	2.47751e-182	9.06792e-178	0.401023
BMP4	0.366	0.063	4.64583e-193	1.70042e-188	0.39924
TGIF1	0.446	0.091	8.44259e-223	3.09007e-218	0.397494
ITM2C	0.781	0.381	1.5182e-164	5.55678e-160	0.396846
RBP1	0.418	0.074	9.17192e-217	3.35701e-212	0.396328
NRP2	0.428	0.133	3.84062e-144	1.4057e-139	0.396079
COL1A2	0.704	0.339	1.13309e-126	4.14721e-122	0.394929
UCHL1	0.565	0.207	1.66468e-150	6.09289e-146	0.393702
TMEM54	0.433	0.07	1.65093e-235	6.04257e-231	0.389128
ITGAV	0.485	0.164	2.62175e-152	9.59586e-148	0.388236
CCNB1IP1	0.719	0.363	3.92276e-157	1.43577e-152	0.388069
LAPTM4B	0.859	0.574	8.25452e-161	3.02124e-156	0.387575
APOE	0.975	0.818	1.85942e-200	6.80565e-196	0.386561
TMEM98	0.642	0.3	1.19804e-146	4.38496e-142	0.38497
PPP1CB	0.69	0.311	1.97314e-165	7.2219e-161	0.384609
IGFBP4	0.537	0.257	9.13873e-110	3.34487e-105	0.382962
CXADR	0.355	0.042	2.11673e-222	7.74743e-218	0.379351
MARCKSL1	0.888	0.552	2.2081e-150	8.08186e-146	0.376048
APLP2	0.801	0.491	1.76918e-140	6.47538e-136	0.375753
LIMCH1	0.348	0.091	2.0368e-132	7.45489e-128	0.374177
TMSB15A	0.484	0.182	5.17441e-140	1.89389e-135	0.371366
BEX2	0.466	0.111	3.26661e-200	1.19561e-195	0.371174
TEAD1	0.442	0.094	4.92972e-204	1.80433e-199	0.370396
TSPAN6	0.522	0.152	4.59296e-188	1.68107e-183	0.369128
SEPTIN10	0.501	0.125	1.78148e-196	6.52041e-192	0.368363
WFDC2	0.402	0.091	8.69678e-169	3.18311e-164	0.367241
BASP1	0.794	0.457	1.40891e-126	5.15673e-122	0.367057
RCN2	0.776	0.434	5.97407e-146	2.18657e-141	0.365849
SPARC	0.802	0.451	1.05875e-126	3.87513e-122	0.365506
CKAP4	0.658	0.265	7.2996e-151	2.67173e-146	0.364399
SOST	0.142	0.001	1.69136e-120	6.19053e-116	0.362801
ENAH	0.625	0.253	1.2673e-157	4.63845e-153	0.361075
CCND1	0.601	0.28	4.01521e-116	1.46961e-111	0.360919
TMEFF1	0.395	0.059	2.6371e-226	9.65206e-222	0.357073
PALLD	0.422	0.099	1.44431e-176	5.28631e-172	0.356618
CRTAP	0.675	0.32	3.94945e-141	1.44554e-136	0.353784
LIFR	0.315	0.043	2.09618e-183	7.67224e-179	0.352126
SDCBP	0.711	0.369	2.9509e-134	1.08006e-129	0.352081
NPC2	0.89	0.607	8.77656e-145	3.21231e-140	0.350116
SEMA6A	0.39	0.09	1.80749e-166	6.61558e-162	0.349932
IFI27L2	0.679	0.32	5.05367e-137	1.84969e-132	0.349447
BOD1	0.554	0.199	4.91625e-160	1.7994e-155	0.349178
TFPI	0.628	0.375	9.2465e-79	3.38431e-74	0.349041
IL32	0.224	0.028	7.46986e-133	2.73404e-128	0.34785
OCIAD2	0.436	0.107	2.27045e-177	8.31006e-173	0.341642
NES	0.445	0.12	2.39761e-166	8.7755e-162	0.3401
TECRL	0.176	0.001	5.37316e-151	1.96663e-146	0.33815
ODC1	0.604	0.339	6.33142e-96	2.31736e-91	0.337022
GTF2H5	0.686	0.352	1.73942e-125	6.36644e-121	0.335996
PRSS23	0.432	0.164	4.49664e-104	1.64582e-99	0.334724
MSX2	0.311	0.043	2.76115e-176	1.01061e-171	0.333673
FAM89A	0.53	0.228	6.08209e-122	2.22611e-117	0.332265
ATP1B1	0.441	0.143	4.58193e-135	1.67703e-130	0.332159
MSMO1	0.771	0.522	5.00901e-99	1.83335e-94	0.332058
FLRT3	0.277	0.041	7.42101e-154	2.71616e-149	0.331431
CALU	0.872	0.63	2.00073e-126	7.32287e-122	0.329189
CTTN	0.433	0.09	1.33551e-192	4.8881e-188	0.329174
ARPC1A	0.65	0.297	6.2415e-132	2.28445e-127	0.329043
TMEM256	0.874	0.615	2.11693e-134	7.74819e-130	0.328819
CD81	0.897	0.634	1.13204e-129	4.1434e-125	0.328715
YAP1	0.365	0.06	1.51226e-193	5.53503e-189	0.327488
NR6A1	0.354	0.06	1.21279e-190	4.43894e-186	0.327395
EIF4A2	0.894	0.635	1.03686e-138	3.79501e-134	0.326934
BRI3	0.909	0.679	3.27342e-140	1.1981e-135	0.326467
COMMD6	0.934	0.699	5.85956e-155	2.14466e-150	0.325787
TSTD1	0.584	0.264	1.79945e-120	6.58616e-116	0.324568
RHOB	0.324	0.075	6.3919e-139	2.3395e-134	0.324021
VIM	0.952	0.907	1.28565e-142	4.7056e-138	0.323098
SPRY2	0.423	0.127	5.04399e-142	1.84615e-137	0.322638
S100A16	0.358	0.107	2.28053e-119	8.34695e-115	0.321998
LDB2	0.309	0.076	5.44179e-122	1.99175e-117	0.320158
MYL9	0.615	0.304	1.26313e-99	4.6232e-95	0.318677
PDLIM2	0.473	0.143	9.0923e-149	3.32787e-144	0.318464
GPRC5C	0.354	0.061	2.12123e-181	7.7639e-177	0.317869
PCDH7	0.423	0.127	1.82926e-133	6.69529e-129	0.317387
EMP2	0.382	0.11	2.50809e-130	9.17984e-126	0.316747
WSB1	0.787	0.487	1.55729e-106	5.69985e-102	0.316219
MGST3	0.836	0.551	4.4268e-114	1.62025e-109	0.316091
NT5DC2	0.659	0.326	3.93159e-115	1.439e-110	0.315132
UGP2	0.53	0.272	4.81853e-86	1.76363e-81	0.312973
DMKN	0.32	0.046	2.20562e-177	8.07278e-173	0.312424
ATP2B1	0.676	0.384	3.08427e-91	1.12887e-86	0.312026
HMGA2	0.494	0.17	4.09038e-129	1.49712e-124	0.310935
MAD2L2	0.448	0.135	5.71582e-152	2.09205e-147	0.310407
EFNB2	0.362	0.104	1.67797e-121	6.14153e-117	0.310223
ARRDC3	0.338	0.05	8.01571e-187	2.93383e-182	0.31018
PRRX1	0.295	0.091	2.86636e-92	1.04912e-87	0.309102
CCN1	0.274	0.065	7.75438e-109	2.83818e-104	0.308368
SOX4	0.901	0.655	1.04857e-82	3.83786e-78	0.308253
TATDN1	0.436	0.124	5.74123e-156	2.10135e-151	0.307861
SELENOM	0.444	0.12	2.31268e-156	8.46463e-152	0.306644
NID2	0.305	0.059	1.69904e-143	6.21867e-139	0.306567
FOS	0.258	0.046	1.34069e-129	4.90706e-125	0.3043
MYO6	0.493	0.178	3.45402e-127	1.26421e-122	0.303961
DAB2	0.42	0.18	1.5452e-91	5.65558e-87	0.303422
MXRA8	0.394	0.102	1.45287e-146	5.31765e-142	0.302974
CNN3	0.774	0.475	3.75884e-98	1.37577e-93	0.301107
HEY1	0.282	0.06	3.2021e-123	1.172e-118	0.299856
ABI2	0.534	0.218	7.37318e-123	2.69866e-118	0.29946
PODXL	0.253	0.038	3.32566e-137	1.21722e-132	0.29741
COX7A2L	0.791	0.504	2.05038e-102	7.5046e-98	0.296475
JUN	0.354	0.092	1.42641e-130	5.2208e-126	0.296393
PSAT1	0.449	0.218	7.2391e-86	2.64958e-81	0.296305
LGALS1	0.737	0.51	1.60676e-69	5.88091e-65	0.295205
IGF2BP2	0.705	0.375	2.79956e-104	1.02467e-99	0.29509
ARL4C	0.31	0.069	3.15805e-131	1.15588e-126	0.29506
BNIP3	0.613	0.29	1.16489e-102	4.26362e-98	0.294578
KLF6	0.442	0.184	9.82299e-100	3.59531e-95	0.293376
AHNAK	0.559	0.267	3.74669e-88	1.37133e-83	0.292239
AFP	0.147	0.007	9.4138e-109	3.44554e-104	0.292227
MYH10	0.658	0.362	9.74956e-89	3.56844e-84	0.291777
SKIL	0.413	0.133	7.83188e-127	2.86655e-122	0.291648
RHOBTB3	0.706	0.474	1.68107e-76	6.15289e-72	0.291418
TJP1	0.515	0.204	2.09228e-118	7.65796e-114	0.290124
GAS5	0.942	0.765	1.14955e-132	4.20745e-128	0.289341
ZNF462	0.369	0.082	1.52936e-158	5.5976e-154	0.289041
HLA-A	0.769	0.474	4.67947e-91	1.71273e-86	0.28886
ANXA6	0.484	0.185	2.63535e-115	9.64564e-111	0.288574
KDELR1	0.923	0.698	1.01861e-117	3.7282e-113	0.288409
CTSL	0.531	0.265	2.74712e-82	1.00547e-77	0.287793
ARMCX2	0.371	0.081	6.02579e-158	2.2055e-153	0.287149
GULP1	0.35	0.079	5.39503e-147	1.97463e-142	0.286083
PCBD1	0.467	0.186	1.46634e-110	5.36694e-106	0.284754
SLC2A3	0.568	0.376	2.27228e-50	8.31678e-46	0.284403
FBN2	0.333	0.059	2.42271e-167	8.86736e-163	0.28424
EIF3L	0.721	0.425	1.02534e-91	3.75284e-87	0.284058
RDX	0.878	0.684	8.66793e-90	3.17255e-85	0.283586
SELENOW	0.912	0.691	5.75907e-103	2.10788e-98	0.283506
HOMER3	0.407	0.113	5.16533e-140	1.89056e-135	0.283112
SNHG14	0.82	0.58	2.19894e-80	8.04835e-76	0.28215
COPZ1	0.644	0.337	4.10402e-96	1.50211e-91	0.281919
NREP	0.667	0.375	8.62955e-87	3.1585e-82	0.281851
H1FX	0.776	0.524	1.94193e-76	7.10765e-72	0.28133
HSBP1	0.886	0.652	6.8443e-100	2.50508e-95	0.279387
CRMP1	0.318	0.048	6.11571e-172	2.23841e-167	0.279061
MTA3	0.412	0.121	3.69391e-138	1.35201e-133	0.279032
FLT1	0.352	0.138	2.54132e-79	9.30148e-75	0.278992
FERMT2	0.431	0.153	9.20037e-115	3.36743e-110	0.278937
C12orf75	0.35	0.121	6.67929e-97	2.44469e-92	0.278221
FXR1	0.916	0.71	9.90525e-112	3.62542e-107	0.278033
EIF3E	0.977	0.844	1.70599e-182	6.24409e-178	0.277685
COL4A2	0.596	0.244	4.77818e-105	1.74886e-100	0.277374
CLDN6	0.292	0.052	1.93883e-140	7.09629e-136	0.27703
PHLDA1	0.333	0.078	3.00807e-132	1.10098e-127	0.276354
PNISR	0.842	0.576	7.01594e-85	2.5679e-80	0.275737
IER3	0.269	0.061	1.05437e-110	3.85911e-106	0.275169
DRAM2	0.446	0.16	2.0896e-119	7.64814e-115	0.272595
CIRBP	0.774	0.504	1.49192e-78	5.46057e-74	0.272099
PLK2	0.345	0.121	9.11455e-91	3.33602e-86	0.271634
S100A14	0.118	0.006	3.86271e-86	1.41379e-81	0.270397
BIN1	0.487	0.203	1.56323e-103	5.72158e-99	0.27019
SIPA1L2	0.31	0.057	8.09797e-147	2.96394e-142	0.270111
WNT5A	0.225	0.028	1.04736e-133	3.83344e-129	0.269296
CAMTA1	0.717	0.435	3.62454e-82	1.32662e-77	0.268811
TUBB2A	0.328	0.083	6.32943e-122	2.31664e-117	0.268772
RBFOX2	0.454	0.162	1.36853e-118	5.00896e-114	0.268716
TET1	0.436	0.161	3.2837e-110	1.20187e-105	0.26795
MEST	0.677	0.477	3.16337e-55	1.15782e-50	0.26754
LPP	0.52	0.238	5.01457e-93	1.83538e-88	0.267443
COL1A1	0.571	0.309	2.88351e-67	1.05539e-62	0.26699
TSPAN3	0.508	0.217	1.06682e-103	3.90466e-99	0.266166
CSNK1E	0.534	0.24	2.05556e-100	7.52354e-96	0.266135
ANK3	0.319	0.067	4.86806e-139	1.78176e-134	0.26579
SEZ6L2	0.511	0.192	1.52113e-116	5.56749e-112	0.264714
AMOTL2	0.265	0.027	1.69929e-168	6.21958e-164	0.264201
TCIM	0.194	0.039	1.42258e-87	5.2068e-83	0.264108
EDIL3	0.428	0.175	4.16034e-90	1.52273e-85	0.263345
ALKBH7	0.681	0.381	1.08242e-85	3.96177e-81	0.262725
ALDH2	0.485	0.217	9.71303e-92	3.55507e-87	0.2626
BTG1	0.67	0.369	1.45113e-82	5.31129e-78	0.261725
GATA3	0.35	0.119	8.80245e-99	3.22179e-94	0.261659
TUBA1A	0.75	0.541	2.00135e-59	7.32514e-55	0.261153
C12orf76	0.419	0.143	3.84112e-116	1.40589e-111	0.260015
KIF5C	0.266	0.025	2.14595e-172	7.85438e-168	0.259837
OSTC	0.9	0.691	1.1892e-92	4.35261e-88	0.259351
RRAS	0.508	0.248	1.14147e-84	4.17791e-80	0.258726
AP1S2	0.516	0.24	9.90419e-89	3.62503e-84	0.258685
IGF2BP3	0.6	0.325	2.70387e-81	9.89643e-77	0.257964
NQO1	0.358	0.134	2.4892e-85	9.11073e-81	0.257397
RABAC1	0.813	0.541	2.67639e-76	9.79585e-72	0.257088
HTRA1	0.368	0.121	1.18535e-99	4.33849e-95	0.256674
SPP1	0.233	0.083	1.52807e-58	5.59288e-54	0.256526
MAGED1	0.605	0.32	1.06998e-80	3.91623e-76	0.255893
GLI3	0.275	0.047	5.01794e-136	1.83662e-131	0.255134
CCNI	0.976	0.853	1.92685e-157	7.05247e-153	0.254541
C12orf57	0.846	0.605	1.2718e-78	4.65492e-74	0.254538
SLC9A3R1	0.493	0.299	1.41205e-47	5.16825e-43	0.254377
CAMK2D	0.336	0.084	6.33358e-129	2.31815e-124	0.253509
KDM5B	0.774	0.51	1.38392e-69	5.06529e-65	0.253482
MMD	0.387	0.135	1.16772e-105	4.27396e-101	0.253369
LPL	0.149	0.016	1.73853e-91	6.3632e-87	0.253083
TCAF1	0.522	0.243	4.04983e-89	1.48228e-84	0.252872
YPEL5	0.453	0.167	1.87605e-109	6.86653e-105	0.252366
PTGR1	0.563	0.308	2.35201e-74	8.6086e-70	0.252323
SLC3A2	0.546	0.316	1.44883e-64	5.30285e-60	0.251834
SDC4	0.253	0.027	1.22582e-157	4.48664e-153	0.251384
SALL4	0.327	0.098	5.06764e-108	1.85481e-103	0.251107
ARHGAP29	0.429	0.158	3.63755e-96	1.33138e-91	0.251042
KDELR2	0.703	0.451	4.5143e-69	1.65228e-64	0.250658
AC090204.1	0.527	0.249	1.16454e-88	4.26233e-84	0.250299
CLSPN	0.17	0.319	2.06959e-49	7.57491e-45	-0.250671
EIF4G1	0.381	0.485	9.51942e-50	3.4842e-45	-0.250956
NMI	0.028	0.207	8.75973e-95	3.20615e-90	-0.251118
GSTM3	0.325	0.442	1.87005e-44	6.84458e-40	-0.251365
HERC2	0.311	0.425	4.14573e-46	1.51738e-41	-0.251554
RBM3	0.453	0.546	3.3536e-54	1.22745e-49	-0.251716
FASN	0.396	0.499	8.55357e-48	3.13069e-43	-0.251999
PPP1R14A	0.404	0.509	3.26925e-48	1.19658e-43	-0.252894
CDKN2D	0.064	0.235	1.56946e-76	5.7444e-72	-0.252985
CAMK1	0.101	0.261	2.46108e-64	9.00779e-60	-0.253874
CYP51A1	0.692	0.755	1.34596e-83	4.92634e-79	-0.254413
PSMD14	0.551	0.628	8.71338e-65	3.18919e-60	-0.254704
PKM	0.788	0.826	4.55917e-119	1.6687e-114	-0.254974
HSPA9	0.499	0.585	3.03797e-58	1.11193e-53	-0.255067
MCM4	0.153	0.304	1.08427e-53	3.96853e-49	-0.258257
PTPN7	0.016	0.21	1.41567e-110	5.18149e-106	-0.258952
ENO1	0.903	0.922	6.13167e-193	2.24425e-188	-0.259367
HES6	0.132	0.293	7.06497e-63	2.58585e-58	-0.260945
CYCS	0.679	0.728	1.28345e-86	4.69755e-82	-0.261716
PPM1G	0.676	0.721	2.70243e-91	9.89118e-87	-0.262033
RAB8A	0.311	0.428	1.35981e-48	4.97705e-44	-0.2627
ICAM4	0.129	0.309	8.00461e-69	2.92977e-64	-0.262746
TYMS	0.412	0.528	6.74953e-45	2.4704e-40	-0.263313
LARP1	0.492	0.584	3.046e-61	1.11487e-56	-0.263401
CPQ	0.097	0.253	2.13678e-63	7.82082e-59	-0.264025
WAS	0.027	0.224	1.6685e-107	6.10686e-103	-0.265338
CENPF	0.34	0.509	1.7284e-45	6.32613e-41	-0.265947
ANP32E	0.536	0.621	6.43502e-64	2.35528e-59	-0.267401
MCM3	0.345	0.461	1.68117e-46	6.15323e-42	-0.267759
SYTL4	0.064	0.248	1.96512e-84	7.19254e-80	-0.267799
DRAM1	0.137	0.31	3.66712e-67	1.3422e-62	-0.268034
CNRIP1	0.172	0.326	2.45499e-54	8.9855e-50	-0.268058
ITGB3	0.033	0.213	2.4035e-91	8.79705e-87	-0.268603
ATP6V0A2	0.126	0.293	1.37371e-65	5.02793e-61	-0.268838
PSTPIP2	0.205	0.359	1.23996e-56	4.53838e-52	-0.270536
TEC	0.035	0.22	3.45187e-96	1.26342e-91	-0.270709
SH3BGRL	0.567	0.655	2.43547e-75	8.91407e-71	-0.272097
PSME2	0.414	0.523	5.16704e-58	1.89119e-53	-0.272214
SNRPB	0.741	0.782	3.55054e-116	1.29953e-111	-0.272367
TIMM10	0.317	0.454	1.61618e-59	5.91538e-55	-0.272705
ATP5MC1	0.579	0.652	3.76316e-78	1.37735e-73	-0.273744
SP110	0.061	0.238	2.97041e-82	1.0872e-77	-0.274193
NDUFB9	0.737	0.765	7.24877e-121	2.65312e-116	-0.275008
SERPINB6	0.52	0.639	5.5768e-71	2.04116e-66	-0.275773
MKI67	0.163	0.32	1.10075e-50	4.02885e-46	-0.276282
SNRPD1	0.754	0.807	2.7775e-123	1.01659e-118	-0.276538
MFNG	0.083	0.28	6.17955e-86	2.26178e-81	-0.277049
COTL1	0.563	0.7	4.50397e-69	1.6485e-64	-0.27716
BAG1	0.293	0.432	1.11691e-58	4.088e-54	-0.277299
AMD1	0.384	0.507	2.40662e-59	8.80849e-55	-0.279458
BAZ1A	0.247	0.404	2.21906e-61	8.122e-57	-0.279595
THBS1	0.137	0.243	6.17196e-32	2.259e-27	-0.279666
HIST1H1E	0.068	0.224	9.54926e-68	3.49512e-63	-0.280042
RAP1B	0.7	0.724	1.13353e-81	4.14883e-77	-0.280656
LAP3	0.278	0.413	2.4219e-54	8.86438e-50	-0.281583
INKA1	0.149	0.337	9.02852e-74	3.30453e-69	-0.283291
HMGN5	0.185	0.357	5.68359e-65	2.08025e-60	-0.283656
UCHL5	0.233	0.384	1.4801e-62	5.41732e-58	-0.283904
COMT	0.197	0.359	2.27274e-63	8.31845e-59	-0.284841
GPSM3	0.157	0.339	1.40229e-70	5.13253e-66	-0.285241
HIST1H1B	0.052	0.206	3.74424e-70	1.37043e-65	-0.288226
TMSB4X	0.984	0.994	0	0	-0.288936
MRPS34	0.61	0.682	7.98082e-97	2.92106e-92	-0.290559
MSN	0.607	0.72	2.95291e-91	1.08079e-86	-0.290576
TPM3	0.847	0.9	1.13713e-191	4.16203e-187	-0.290591
MCM7	0.282	0.435	2.10767e-59	7.71426e-55	-0.290746
CR1L	0.046	0.23	7.7135e-89	2.82322e-84	-0.292218
NCL	0.941	0.95	3.06644e-255	1.12235e-250	-0.292525
PECAM1	0.212	0.433	1.77169e-70	6.48455e-66	-0.294578
SNCA	0.396	0.511	5.66563e-58	2.07368e-53	-0.2964
MPIG6B	0.064	0.304	2.73934e-110	1.00263e-105	-0.298041
CD82	0.125	0.315	2.75385e-77	1.00794e-72	-0.298377
MMRN1	0.098	0.285	9.21956e-76	3.37445e-71	-0.298897
ELF1	0.255	0.422	5.54684e-68	2.0302e-63	-0.299852
GIHCG	0.182	0.351	1.07044e-66	3.91792e-62	-0.300172
GTF3A	0.465	0.583	2.21761e-79	8.11667e-75	-0.300924
RNASEH2C	0.403	0.531	9.62426e-72	3.52258e-67	-0.300947
EIF2AK2	0.334	0.467	1.14972e-61	4.20808e-57	-0.302006
DKC1	0.427	0.547	1.00468e-71	3.67721e-67	-0.302078
HS6ST1	0.093	0.285	2.35339e-85	8.61363e-81	-0.304235
FADS1	0.71	0.77	5.52946e-121	2.02384e-116	-0.305813
PYCARD	0.186	0.372	3.55904e-74	1.30265e-69	-0.306967
RGS19	0.121	0.321	8.46862e-87	3.0996e-82	-0.307171
PIK3CB	0.106	0.3	1.01866e-85	3.72839e-81	-0.307184
H2AFZ	0.916	0.924	9.3216e-214	3.4118e-209	-0.308466
MPP1	0.165	0.358	1.74211e-77	6.3763e-73	-0.308557
EBP	0.472	0.603	1.1603e-80	4.24681e-76	-0.308854
GAPT	0.021	0.253	6.15971e-135	2.25452e-130	-0.310998
PGP	0.457	0.581	1.05498e-81	3.86134e-77	-0.311605
BLVRB	0.558	0.648	3.40273e-73	1.24543e-68	-0.312777
F2R	0.361	0.534	2.19527e-59	8.03489e-55	-0.313211
CORO1A	0.031	0.24	4.31404e-114	1.57898e-109	-0.31403
NCKAP1L	0.026	0.252	2.19845e-128	8.04655e-124	-0.314849
DCN	0.035	0.16	9.27504e-57	3.39476e-52	-0.315225
ZBTB16	0.114	0.321	5.41157e-90	1.98069e-85	-0.317096
DHRS9	0.006	0.189	1.20327e-109	4.40408e-105	-0.317695
PCLAF	0.415	0.575	2.80137e-70	1.02533e-65	-0.318663
HIST1H4C	0.636	0.682	2.12391e-51	7.77371e-47	-0.319383
ACAT2	0.594	0.718	3.05722e-104	1.11897e-99	-0.319603
ICAM2	0.162	0.401	2.5805e-93	9.44488e-89	-0.320321
CAVIN2	0.073	0.27	4.15956e-90	1.52244e-85	-0.321475
PTGS1	0.053	0.274	4.75075e-114	1.73882e-109	-0.322747
HBE1	0.046	0.199	6.7907e-66	2.48547e-61	-0.323675
ARPC1B	0.615	0.714	2.90888e-116	1.06468e-111	-0.323819
TALDO1	0.669	0.749	3.75374e-134	1.37391e-129	-0.323833
EIF5A	0.689	0.773	6.86282e-138	2.51186e-133	-0.325845
TNFSF10	0.02	0.206	6.36407e-102	2.32931e-97	-0.326523
LYAR	0.249	0.425	1.0822e-78	3.96095e-74	-0.327023
CTSC	0.513	0.657	5.41236e-94	1.98098e-89	-0.327256
HNRNPM	0.785	0.846	1.01395e-175	3.71117e-171	-0.327695
PRICKLE1	0.169	0.379	2.91072e-88	1.06535e-83	-0.329611
TAOK3	0.181	0.385	1.83478e-88	6.71546e-84	-0.330145
HNRNPAB	0.699	0.774	9.59312e-141	3.51118e-136	-0.330208
TESC	0.078	0.31	2.79615e-114	1.02342e-109	-0.331673
RPL22L1	0.725	0.816	2.00953e-146	7.35507e-142	-0.336713
TPX2	0.275	0.483	1.45816e-67	5.337e-63	-0.3371
XACT	0.026	0.273	1.05868e-140	3.87487e-136	-0.338094
PRKCB	0.152	0.381	3.84365e-99	1.40681e-94	-0.338306
FYB1	0.021	0.262	1.04817e-141	3.8364e-137	-0.340598
LAMTOR1	0.681	0.775	2.59452e-155	9.4962e-151	-0.342106
SQLE	0.712	0.805	1.21422e-148	4.44418e-144	-0.342496
HIST1H1C	0.193	0.379	4.42308e-74	1.61889e-69	-0.343746
STAT1	0.209	0.384	2.18757e-74	8.00673e-70	-0.344011
LCP1	0.156	0.383	1.45498e-93	5.32538e-89	-0.345901
HCST	0.04	0.264	1.67739e-120	6.13941e-116	-0.346141
DNAJC9	0.232	0.428	2.51545e-89	9.20681e-85	-0.346709
PLSCR1	0.19	0.382	9.49382e-84	3.47483e-79	-0.347115
ZEB2	0.449	0.617	2.19605e-88	8.03775e-84	-0.34836
USP15	0.224	0.437	1.65339e-96	6.05157e-92	-0.349578
FDPS	0.793	0.877	4.55263e-214	1.66631e-209	-0.349899
MYB	0.041	0.27	2.89831e-123	1.06081e-118	-0.354712
DNMT1	0.424	0.574	1.8102e-91	6.62551e-87	-0.354911
RUNX1	0.075	0.33	1.10099e-126	4.02972e-122	-0.356355
GMNN	0.346	0.516	2.87795e-86	1.05336e-81	-0.357734
CELF2	0.237	0.435	2.56054e-87	9.37184e-83	-0.3614
TMEM173	0.034	0.299	1.69496e-153	6.20372e-149	-0.361782
SNHG25	0.323	0.513	5.32431e-98	1.94875e-93	-0.362916
ME1	0.166	0.355	3.4498e-84	1.26266e-79	-0.366649
LYN	0.234	0.448	7.25433e-100	2.65516e-95	-0.366665
PFN1	0.943	0.961	0	0	-0.367553
MTSS1	0.158	0.406	2.60511e-114	9.53497e-110	-0.371031
PIM1	0.173	0.385	2.77848e-97	1.01695e-92	-0.373378
ITGA4	0.052	0.294	3.62802e-129	1.32789e-124	-0.379298
KLF1	0.066	0.332	6.1362e-135	2.24591e-130	-0.379392
MBNL1	0.214	0.449	2.80758e-111	1.0276e-106	-0.383338
NAA38	0.6	0.715	1.1011e-146	4.03015e-142	-0.386258
B2M	0.894	0.944	0	0	-0.388258
MT-ND4L	0.827	0.862	1.94263e-266	7.11023e-262	-0.393391
SLC39A3	0.195	0.443	8.47901e-124	3.1034e-119	-0.396306
DDX21	0.57	0.704	8.84802e-144	3.23846e-139	-0.396614
EMP3	0.561	0.739	1.25084e-149	4.57821e-145	-0.396849
SLC43A3	0.11	0.377	6.52726e-137	2.38904e-132	-0.398126
LTC4S	0.054	0.289	1.46245e-127	5.35272e-123	-0.398499
ST8SIA6	0.039	0.303	1.08219e-151	3.96091e-147	-0.400058
IFIT1	0.039	0.261	1.13352e-119	4.1488e-115	-0.401362
FADS2	0.461	0.658	4.80803e-135	1.75979e-130	-0.402352
SP100	0.046	0.329	2.66805e-161	9.76534e-157	-0.403048
LST1	0.052	0.325	7.46664e-151	2.73286e-146	-0.405244
ARHGAP6	0.091	0.353	2.17734e-136	7.96928e-132	-0.405553
PDZD8	0.203	0.431	1.70243e-111	6.23107e-107	-0.408787
OAZ1	0.88	0.914	0	0	-0.410873
C2orf88	0.077	0.367	1.09997e-155	4.026e-151	-0.418475
DUT	0.584	0.7	3.74215e-139	1.36966e-134	-0.419325
NFE2	0.056	0.359	4.69545e-170	1.71858e-165	-0.419356
UCP2	0.205	0.46	2.74938e-130	1.0063e-125	-0.425183
SPI1	0.055	0.362	1.9576e-176	7.16502e-172	-0.425583
DBI	0.855	0.919	0	0	-0.427903
SH3BGRL3	0.861	0.896	1.3387e-295	4.89977e-291	-0.43065
APBB1IP	0.044	0.343	1.23706e-172	4.52776e-168	-0.433967
LMO4	0.623	0.641	2.51361e-64	9.20007e-60	-0.437405
RAB32	0.385	0.604	4.23238e-138	1.54909e-133	-0.440501
C1QBP	0.683	0.789	1.02338e-229	3.74568e-225	-0.444785
TLN1	0.545	0.726	1.06678e-182	3.90451e-178	-0.447367
CTTNBP2	0.139	0.422	1.70188e-147	6.22905e-143	-0.449445
GABRE	0.081	0.372	1.04749e-155	3.83391e-151	-0.449711
INSIG1	0.321	0.55	5.47066e-131	2.00232e-126	-0.452614
GYPA	0.04	0.326	9.89072e-159	3.6201e-154	-0.453193
NOSTRIN	0.121	0.395	1.04942e-134	3.84099e-130	-0.453499
TAGLN2	0.495	0.7	1.56548e-169	5.72982e-165	-0.459537
FCGRT	0.283	0.594	1.96737e-166	7.20077e-162	-0.469769
GATA2	0.114	0.39	1.50278e-140	5.50034e-136	-0.471929
TFRC	0.195	0.452	5.20734e-132	1.90594e-127	-0.479113
HBA1	0.061	0.315	3.05294e-124	1.11741e-119	-0.480418
MX1	0.004	0.241	1.0647e-149	3.89691e-145	-0.483703
RAB27B	0.021	0.323	3.69215e-188	1.35136e-183	-0.486597
SAMSN1	0.19	0.491	2.31519e-141	8.47384e-137	-0.487808
CD47	0.289	0.544	4.19786e-149	1.53646e-144	-0.488817
HBZ	0.083	0.313	5.86825e-104	2.14784e-99	-0.493654
HDC	0.055	0.366	2.14195e-175	7.83975e-171	-0.500433
CMTM5	0.087	0.406	1.26388e-180	4.62591e-176	-0.50384
LAPTM5	0.207	0.551	1.75113e-183	6.40933e-179	-0.522233
ARHGAP18	0.176	0.48	2.32048e-174	8.4932e-170	-0.527539
AIF1	0.176	0.516	7.69586e-183	2.81676e-178	-0.536083
CCND3	0.219	0.54	1.41513e-182	5.17952e-178	-0.53776
BMP2K	0.234	0.551	1.72622e-178	6.31814e-174	-0.538678
RAC2	0.17	0.515	8.18082e-205	2.99426e-200	-0.539026
CTNNBL1	0.413	0.643	6.08614e-183	2.22759e-178	-0.539221
VAMP8	0.346	0.636	1.71013e-206	6.25925e-202	-0.541311
GP9	0.019	0.336	7.8181e-203	2.8615e-198	-0.542383
GATA1	0.065	0.46	5.58233e-243	2.04319e-238	-0.549807
GMPR	0.141	0.497	8.55015e-206	3.12944e-201	-0.556833
NME1	0.425	0.689	1.13974e-235	4.17158e-231	-0.557664
CD84	0.039	0.425	1.40102e-248	5.12787e-244	-0.570395
MEF2C	0.289	0.625	1.89203e-193	6.92501e-189	-0.574367
SERPINB1	0.235	0.544	1.15674e-192	4.23378e-188	-0.574829
STXBP5	0.129	0.5	4.03099e-219	1.47538e-214	-0.584976
ANGPT1	0.06	0.446	1.36764e-248	5.00569e-244	-0.589107
GMFG	0.175	0.57	2.29529e-234	8.401e-230	-0.599307
SRGN	0.026	0.43	1.60022e-273	5.85697e-269	-0.61421
TYROBP	0.067	0.465	6.8445e-253	2.50516e-248	-0.615287
PRG2	0.029	0.3	8.71396e-158	3.1894e-153	-0.619982
MT-ATP8	0.568	0.813	0	0	-0.626142
BTK	0.108	0.508	6.64898e-250	2.43359e-245	-0.626771
MYL4	0.188	0.608	7.50413e-231	2.74659e-226	-0.63077
ITGA2B	0.103	0.537	4.28029e-272	1.56663e-267	-0.65044
DIAPH1	0.275	0.598	7.3361e-239	2.68509e-234	-0.656983
NCF4	0.027	0.471	0	0	-0.660813
GYPB	0.078	0.509	9.74187e-256	3.56562e-251	-0.666489
GCSAML	0.032	0.474	0	0	-0.666679
IFITM3	0.839	0.961	0	0	-0.670186
FERMT3	0.076	0.506	3.45983e-280	1.26633e-275	-0.675514
SPN	0.081	0.543	0	0	-0.688171
IFITM2	0.582	0.855	0	0	-0.693766
RGS18	0.056	0.493	3.69343e-292	1.35183e-287	-0.707833
GAD1	0.144	0.603	2.50151e-296	9.15576e-292	-0.714702
PLEK	0.05	0.455	2.95087e-264	1.08005e-259	-0.729081
RGS10	0.42	0.755	0	0	-0.73238
LYL1	0.23	0.675	3.71059e-306	1.35811e-301	-0.732479
ABCC4	0.129	0.58	7.42267e-299	2.71677e-294	-0.739071
PRKAR2B	0.193	0.62	1.92218e-295	7.03536e-291	-0.751759
LAT	0.06	0.531	0	0	-0.768745
DLK1	0.551	0.92	0	0	-0.827875
IFI6	0.117	0.553	0	0	-0.866957
TIMP3	0.455	0.822	0	0	-0.898725
ARHGDIB	0.294	0.781	0	0	-0.910445
ISG15	0.313	0.697	0	0	-0.920054
FCER1G	0.088	0.644	0	0	-0.921851
ALDH1A1	0.115	0.602	0	0	-1.00461
RHAG	0.071	0.677	0	0	-1.10303
HBG1	0.126	0.722	0	0	-1.18124
HBG2	0.174	0.793	0	0	-1.29136
S100A4	0.465	0.949	0	0	-1.35904

## Sheet: KEGG pathways high risk
KEGG pathways enriched in MDS27.C22.7 (High Risk) compared to Low Risk
ID	Term	No_of_genes	p-value	adj._p-value	Genes
KEGG:05205	Proteoglycans in cancer	17	1.08294e-07	2.81563e-06	ANK3, CAMK2D, CCND1, CTNNB1, CTSL, CTTN, FGFR1, FN1, GPC3, ITGAV, KDR, MMP2, PPP1CB, RDX, RRAS, SDC4, WNT5A
KEGG:04510	Focal adhesion	15	2.45142e-06	3.18685e-05	CCND1, COL1A1, COL1A2, COL4A2, COL6A1, COL6A2, CTNNB1, FLT1, FN1, ITGAV, JUN, KDR, MYL9, PPP1CB, SPP1
KEGG:04810	Regulation of actin cytoskeleton	12	0.000408838	0.00106298	ABI2, ARPC1A, ENAH, FGFR1, FN1, ITGAV, MYH10, MYL9, PFN2, PPP1CB, RDX, RRAS
KEGG:04390	Hippo signaling pathway	11	9.47978e-05	0.000410791	AFP, BMP4, CCND1, CSNK1E, CTNNB1, ID1, ID2, PPP1CB, TEAD1, WNT5A, YAP1
KEGG:04530	Tight junction	11	0.000228244	0.000659373	AMOTL2, CCND1, CLDN6, CTTN, JUN, MYH10, MYL9, RDX, SLC9A3R1, TJP1, TUBA1A
KEGG:05418	Fluid shear stress and atherosclerosis	11	3.70633e-05	0.000240912	BMP4, CTNNB1, CTSL, FOS, ITGAV, JUN, KDR, MGST3, MMP2, NQO1, SDC4
KEGG:04550	Signaling pathways regulating pluripotency of stem cells	10	0.000187708	0.000697202	BMP4, CTNNB1, FGFR1, HAND1, ID1, ID2, ID3, LIFR, SKIL, WNT5A
KEGG:04024	cAMP signaling pathway	9	0.00920539	0.0140788	ATP1B1, ATP2B1, CAMK2D, FOS, GLI3, JUN, MYL9, PPP1CB, RRAS
KEGG:04512	ECM-receptor interaction	9	1.44777e-05	0.000125473	COL1A1, COL1A2, COL4A2, COL6A1, COL6A2, FN1, ITGAV, SDC4, SPP1
KEGG:04974	Protein digestion and absorption	8	0.000199098	0.000647069	ATP1B1, COL1A1, COL1A2, COL4A2, COL6A1, COL6A2, PRCP, SLC3A2
KEGG:04310	Wnt signaling pathway	8	0.00412624	0.00715215	BAMBI, CAMK2D, CCND1, CSNK1E, CTNNB1, JUN, SOST, WNT5A
KEGG:04514	Cell adhesion molecules (CAMs)	7	0.0154185	0.021099	CD99, CDH2, CLDN6, CNTNAP2, HLA-A, ITGAV, SDC4
KEGG:04145	Phagosome	7	0.0194913	0.0241321	COLEC12, CTSL, HLA-A, ITGAV, TUBA1A, TUBB2A, TUBB2B
KEGG:04142	Lysosome	6	0.0231976	0.0274153	AP1S2, CTSL, CTSV, LAPTM4A, LAPTM4B, NPC2
KEGG:04926	Relaxin signaling pathway	6	0.0294397	0.0332796	COL1A1, COL1A2, COL4A2, FOS, JUN, MMP2
KEGG:04261	Adrenergic signaling in cardiomyocytes	6	0.045023	0.0487749	ACTC1, ATP1B1, ATP2B1, CAMK2D, PPP1CB, TPM1
KEGG:05412	Arrhythmogenic right ventricular cardiomyopathy (ARVC)	6	0.00178704	0.00387191	CDH2, CTNNB1, DSG2, DSP, ITGAV, PKP2
KEGG:04350	TGF-beta signaling pathway	6	0.00390262	0.00724772	BAMBI, BMP4, ID1, ID2, ID3, TGIF1

## Sheet: KEGG pathways low risk
KEGG pathways enriched in MDS27.C22 (Low Risk) compared to High Risk
ID	Term	No_of_genes	p-value	adj._p-value	Genes
KEGG:04015	Rap1 signaling pathway	14	5.08161e-05	0.000533569	ANGPT1, APBB1IP, F2R, FYB1, ITGA2B, ITGB3, LAT, PFN1, PIK3CB, PRKCB, RAC2, RAP1B, THBS1, TLN1
KEGG:04611	Platelet activation	14	8.65655e-08	1.81788e-06	APBB1IP, BTK, F2R, FCER1G, FERMT3, GP9, ITGA2B, ITGB3, LYN, PIK3CB, PTGS1, RAP1B, TLN1, VAMP8
KEGG:04810	Regulation of actin cytoskeleton	13	0.000220709	0.00154496	ARPC1B, DIAPH1, F2R, ITGA2B, ITGA4, ITGB3, MSN, NCKAP1L, PFN1, PIK3CB, RAC2, TMSB4X, WAS
KEGG:04510	Focal adhesion	11	0.00159395	0.00557882	CCND3, DIAPH1, ITGA2B, ITGA4, ITGB3, PIK3CB, PRKCB, RAC2, RAP1B, THBS1, TLN1
KEGG:04650	Natural killer cell mediated cytotoxicity	9	0.00105471	0.00553725	FCER1G, HCST, ICAM2, LAT, PIK3CB, PRKCB, RAC2, TNFSF10, TYROBP
KEGG:04670	Leukocyte transendothelial migration	8	0.00141501	0.00594304	ITGA4, MSN, NCF4, PECAM1, PIK3CB, PRKCB, RAC2, RAP1B
KEGG:04380	Osteoclast differentiation	8	0.00328541	0.00689936	BTK, ITGB3, NCF4, PIK3CB, SPI1, STAT1, TEC, TYROBP
KEGG:04666	Fc gamma R-mediated phagocytosis	7	0.00183574	0.00550722	ARPC1B, LAT, LYN, PIK3CB, PRKCB, RAC2, WAS
KEGG:05418	Fluid shear stress and atherosclerosis	7	0.0180298	0.0210348	GSTM3, ITGA2B, ITGB3, MEF2C, PECAM1, PIK3CB, RAC2
KEGG:04664	Fc epsilon RI signaling pathway	6	0.00193493	0.00507919	BTK, FCER1G, LAT, LYN, PIK3CB, RAC2
KEGG:04640	Hematopoietic cell lineage	6	0.0110784	0.0155098	GP9, GYPA, ITGA2B, ITGA4, ITGB3, TFRC
KEGG:04512	ECM-receptor interaction	6	0.00496574	0.00869005	CD47, GP9, ITGA2B, ITGA4, ITGB3, THBS1
KEGG:04066	HIF-1 signaling pathway	5	0.0441965	0.0464063	ANGPT1, ENO1, PIK3CB, PRKCB, TFRC
KEGG:04662	B cell receptor signaling pathway	5	0.0118707	0.0155803	BTK, LYN, PIK3CB, PRKCB, RAC2
KEGG:05221	Acute myeloid leukemia	5	0.00879623	0.0131943	PIK3CB, PIM1, RUNX1, SPI1, ZBTB16
