# Supplementary material for: A heterozygous CEBPA mutation disrupting the bZIP domain in a RUNX1 and SRSF2 mutational background causes MDS disease progression
Source: Nat Commun. 2025 Jul 1;16:5489. doi: 10.1038/s41467-025-60192-8 (PMC12219322; doi:10.1038/s41467-025-60192-8)
Supplement: Supplementary file 5 — Supplementary Data 3 [file 41467_2025_60192_MOESM5_ESM.xlsx]

## Sheet: Cluster 1
Cluster 1 - C22-7 vs. C22 DEG analysis
geneID	pct.C22	pct.C22.7	Avg_log2FC	Adj.P.Val
LY6E	0	0.65	12.1498	0
APOA2	0.004	0.329	5.40947	4.65732e-274
AL592182.3	0.002	0.118	5.11492	1.03582e-89
CAT	0.01	0.387	4.98895	2.55153e-276
EMX1	0.004	0.151	4.71461	3.0816e-99
APOA1	0.007	0.257	4.49751	2.14325e-176
SYNGR3	0.006	0.139	4.0504	1.45807e-77
TTR	0.016	0.384	4.00558	8.06041e-223
ART5	0.014	0.242	3.9495	1.10681e-115
NCCRP1	0.005	0.127	3.93777	1.91503e-71
PDE9A	0.005	0.103	3.91069	4.09884e-55
AFP	0.005	0.106	3.76157	5.62798e-55
LRRC4B	0.004	0.103	3.68147	1.20086e-57
PLPPR2	0.005	0.106	3.66238	1.4543e-57
AL592183.1	0.006	0.118	3.63602	3.93152e-61
S100A6	0.129	0.97	3.54183	0
TMEM54	0.011	0.187	3.51226	2.30497e-90
MEIS3	0.01	0.211	3.45293	2.08805e-115
HBM	0.015	0.145	3.44653	1.624e-46
GSTA1	0.023	0.272	3.42573	5.46391e-104
EFNB3	0.007	0.136	3.33516	1.01914e-69
DLL3	0.012	0.175	3.32444	3.41247e-75
CRMP1	0.007	0.115	3.28686	4.71603e-54
GATA6	0.007	0.115	3.24416	4.43867e-53
AC010615.2	0.009	0.115	3.09548	4.7812e-44
FOS	0.037	0.299	3.07896	6.73943e-86
LINC02356	0.006	0.115	2.96533	4.15037e-55
DES	0.012	0.151	2.91166	1.90146e-59
AXL	0.012	0.13	2.89734	8.63444e-45
SDC2	0.011	0.124	2.73938	5.5895e-44
AFDN-DT	0.013	0.121	2.68129	1.46635e-36
COLEC12	0.012	0.118	2.66517	6.82404e-36
TCEAL5	0.014	0.142	2.58014	2.32415e-45
PCAT6	0.014	0.151	2.57466	1.07973e-52
PIK3CD-AS2	0.051	0.408	2.51595	6.95548e-114
JUN	0.045	0.296	2.51133	3.2294e-68
FGFR3	0.019	0.175	2.50286	4.2774e-53
MMP2	0.036	0.281	2.48871	3.44744e-74
CLIP3	0.01	0.106	2.45673	1.52008e-35
AKAP12	0.024	0.181	2.43689	3.0708e-46
TAC3	0.021	0.184	2.43679	1.06713e-52
ZNF436-AS1	0.014	0.115	2.43598	6.28788e-31
ABCA1	0.016	0.13	2.43526	1.06881e-33
PPM1J	0.028	0.236	2.42626	4.13728e-66
LINC00173	0.049	0.366	2.41074	5.41873e-95
GALNT12	0.011	0.109	2.35317	9.11893e-34
DUSP15	0.018	0.157	2.33187	1.06853e-44
ARRDC4	0.032	0.205	2.3071	9.21379e-44
PURPL	0.027	0.169	2.30431	3.9042e-35
HOXB9	0.014	0.106	2.27582	3.05139e-25
AC123912.4	0.016	0.118	2.26785	6.34957e-27
FLT1	0.036	0.236	2.26302	1.63918e-51
DOCK2	0.017	0.142	2.25443	4.26938e-38
ACTC1	0.025	0.202	2.23181	4.99059e-54
HTRA3	0.023	0.175	2.22524	1.12376e-43
CCDC151	0.021	0.169	2.20434	2.04396e-45
ALAS2	0.3	0.731	2.19747	1.84779e-71
C1orf54	0.031	0.242	2.18857	2.22442e-62
BEX2	0.096	0.529	2.18584	5.09097e-104
CD44	0.09	0.369	2.16321	1.85078e-49
BGN	0.017	0.121	2.16002	1.554e-27
RBPMS	0.039	0.287	2.15682	3.11606e-71
DOCK6	0.018	0.148	2.1488	1.60446e-39
WNT11	0.034	0.224	2.14134	1.74975e-48
FLNC	0.018	0.118	2.08561	6.42718e-24
AL359504.2	0.028	0.166	2.06981	1.55455e-31
LINC01234	0.029	0.19	2.04487	1.5201e-41
MICAL2	0.038	0.227	2.04182	6.17553e-44
SERPINF1	0.07	0.393	2.03128	7.57391e-75
LARP6	0.018	0.115	2.01766	3.84667e-22
GSTA2	0.06	0.341	2.01735	1.80447e-65
LTBP3	0.078	0.423	2.01428	3.87575e-78
EXD3	0.042	0.266	2.00072	1.71256e-56
PDLIM4	0.02	0.142	2.00065	1.47417e-32
TMEM40	0.042	0.236	1.99723	1.1343e-43
EMID1	0.04	0.263	1.98828	3.1117e-57
UQCRHL	0.016	0.106	1.98675	7.64096e-22
PERP	0.042	0.257	1.98029	2.9747e-52
OLFM2	0.018	0.103	1.95707	5.2693e-18
ECHDC3	0.032	0.184	1.92422	4.82784e-34
FOSB	0.043	0.166	1.91642	9.99643e-18
SLITRK5	0.082	0.39	1.91106	2.23059e-60
RASL10A	0.025	0.136	1.89597	5.40913e-23
NCS1	0.021	0.103	1.86714	3.36169e-14
SULT1C4	0.065	0.356	1.85857	1.69212e-64
TMEM108	0.022	0.115	1.85066	3.63743e-18
CSF3R	0.02	0.106	1.84981	1.21179e-16
HBD	0.114	0.236	1.84556	3.59579e-06
TXNIP	0.535	0.94	1.84267	1.72061e-88
MMD	0.133	0.529	1.84131	4.65516e-68
THY1	0.043	0.239	1.8366	1.33901e-43
BDNF-AS	0.018	0.109	1.83582	1.20929e-19
KLF10	0.063	0.332	1.83305	1.12346e-56
FBN2	0.029	0.139	1.83011	4.01024e-19
SOCS3	0.03	0.169	1.82257	2.03256e-30
AUTS2	0.02	0.1	1.82022	4.02897e-14
UBR5-AS1	0.026	0.145	1.80617	1.04701e-24
DSP	0.033	0.172	1.80407	3.73542e-28
RCBTB2	0.018	0.106	1.79369	4.10267e-18
FOXH1	0.029	0.169	1.78837	3.90062e-31
CDC42EP5	0.03	0.151	1.77861	1.58797e-22
SFRP5	0.058	0.287	1.77652	1.38565e-45
KDR	0.132	0.492	1.77623	2.61667e-58
JPH4	0.03	0.187	1.76186	2.26611e-37
PRRT2	0.035	0.202	1.75934	5.13175e-37
PDCD4-AS1	0.028	0.139	1.75049	2.57564e-20
SEPTIN10	0.022	0.127	1.74824	1.49167e-22
LXN	0.24	0.634	1.74728	3.2088e-50
S100A16	0.04	0.181	1.74624	1.8224e-24
HVCN1	0.036	0.181	1.74368	5.39472e-28
OSBP2	0.02	0.112	1.73903	3.57045e-19
MCAM	0.02	0.109	1.73889	5.77858e-18
CCDC18-AS1	0.121	0.511	1.71827	1.44705e-68
C1orf56	0.094	0.408	1.70929	5.41794e-55
AC093159.1	0.026	0.163	1.70676	1.63167e-32
MFAP2	0.046	0.26	1.7066	2.73602e-47
SCAMP5	0.033	0.157	1.69709	1.99974e-22
SEZ6L2	0.1	0.444	1.68967	4.42424e-62
CDC42EP1	0.045	0.193	1.67624	1.60316e-24
BEX1	0.45	0.879	1.67272	4.61274e-66
OBSCN	0.048	0.215	1.667	4.41346e-28
CNFN	0.04	0.202	1.66445	1.31179e-31
AF127936.2	0.043	0.208	1.65999	2.28874e-30
ACSS3	0.022	0.112	1.65782	2.2581e-16
NFATC2	0.018	0.103	1.63948	8.81088e-17
AC091729.3	0.028	0.139	1.63885	3.86426e-20
ZDHHC14	0.033	0.157	1.6378	8.37165e-22
MHENCR	0.029	0.142	1.63526	3.38539e-20
COL5A1	0.041	0.215	1.62523	1.8638e-35
FZD7	0.092	0.35	1.62244	1.72175e-39
ARRDC3	0.041	0.215	1.61959	9.76044e-35
MXRA8	0.036	0.175	1.61924	3.90743e-26
ITGA9	0.022	0.127	1.61405	1.18887e-22
PCAT7	0.045	0.236	1.60556	1.56916e-38
KRT19	0.079	0.366	1.60486	4.48128e-53
REEP6	0.047	0.208	1.5887	2.57314e-27
TUBB2B	0.039	0.181	1.58601	2.18751e-25
NES	0.054	0.254	1.57879	8.86442e-37
MYCT1	0.072	0.29	1.56451	3.86025e-34
LRMDA	0.052	0.26	1.56149	7.58829e-41
FXYD6	0.024	0.118	1.56134	9.63369e-17
ACRBP	0.171	0.535	1.55927	6.62403e-48
ZNF585A	0.025	0.115	1.55786	1.35418e-14
FSTL1	0.085	0.332	1.55489	6.03075e-38
NPDC1	0.135	0.495	1.55334	5.5907e-55
PFN2	0.127	0.483	1.54036	3.35483e-54
MESP1	0.026	0.118	1.53924	1.80638e-14
ADRA2A	0.098	0.344	1.53826	2.03592e-34
NHLH2	0.042	0.181	1.5346	4.10589e-22
SLC25A37	0.472	0.855	1.51953	4.25282e-48
ZSCAN18	0.034	0.172	1.51267	9.46469e-27
AC008443.1	0.032	0.139	1.50038	1.52364e-16
MLF1	0.057	0.236	1.48438	4.4923e-28
RUNX1T1	0.118	0.39	1.48279	4.35095e-35
SHC2	0.043	0.208	1.48181	4.12702e-30
ATXN1	0.035	0.154	1.48034	2.5309e-19
COL23A1	0.116	0.471	1.47861	2.01768e-57
IFT43	0.025	0.118	1.46718	3.00585e-15
OAT	0.058	0.257	1.45723	5.51136e-34
FAM171B	0.027	0.103	1.45377	1.04974e-08
ABCC3	0.042	0.154	1.45165	2.76306e-14
SPINT1	0.045	0.193	1.44873	1.7488e-23
AP006621.3	0.023	0.109	1.44725	2.76268e-14
SOX11	0.06	0.208	1.44622	4.19841e-18
MYCN	0.277	0.671	1.44512	4.50471e-47
ZNF83	0.056	0.221	1.44421	7.08838e-24
PARVA	0.021	0.1	1.44021	6.22826e-13
NRP2	0.06	0.193	1.43668	1.33736e-14
DRAM2	0.17	0.553	1.43438	1.30355e-50
MEX3B	0.036	0.139	1.4225	1.53521e-13
HBA2	0.15	0.239	1.42165	0.53259
ABHD4	0.022	0.1	1.42124	4.41772e-12
SBNO1-AS1	0.026	0.127	1.42114	7.15034e-18
AC009041.2	0.026	0.115	1.41883	1.37877e-13
TMEM164	0.125	0.411	1.41786	2.77511e-36
KLK1	0.032	0.139	1.4176	1.21976e-16
LINC02018	0.027	0.118	1.41759	5.69453e-14
HBZ	0.382	0.468	1.41603	0.17966
PHYHD1	0.029	0.13	1.41396	1.33266e-15
TSPAN13	0.059	0.221	1.40495	4.52582e-22
AC026356.2	0.049	0.175	1.39567	1.30445e-15
PRTG	0.167	0.541	1.39122	4.862e-49
RCAN3	0.023	0.1	1.38668	6.277e-11
CRELD1	0.049	0.187	1.3866	1.32654e-18
ORAI3	0.206	0.637	1.38042	1.66213e-53
NOTCH3	0.039	0.157	1.37959	1.24282e-16
CTSH	0.025	0.127	1.37662	4.21126e-19
SMAGP	0.053	0.233	1.37353	4.9741e-30
AC105285.1	0.028	0.127	1.36937	1.5511e-15
TLNRD1	0.108	0.356	1.36629	3.85134e-31
HIF3A	0.054	0.242	1.36497	8.68186e-32
ZNF93	0.036	0.142	1.36076	2.98024e-14
LRRC75A	0.208	0.577	1.35866	1.99402e-42
ACTA2	0.053	0.211	1.3563	7.38756e-23
LINC00665	0.031	0.151	1.35387	2.34571e-21
IGSF3	0.044	0.175	1.35212	5.90757e-19
SYCE1L	0.041	0.178	1.34967	8.01659e-22
NTS	0.068	0.281	1.34907	2.02095e-33
LIN28A	0.101	0.381	1.34591	5.51481e-40
COL25A1	0.053	0.196	1.3413	3.35264e-19
SPRY1	0.134	0.378	1.34045	2.46838e-24
PCSK1N	0.039	0.115	1.33933	1.71561e-05
TCF4	0.325	0.704	1.33497	1.67477e-36
TNFRSF13C	0.025	0.1	1.33453	1.59968e-09
COQ8A	0.078	0.284	1.32853	7.63193e-28
FSD1	0.029	0.127	1.32769	1.07081e-14
ZNF765	0.037	0.145	1.32733	1.56943e-14
CPS1	0.047	0.181	1.32335	4.29172e-18
TRPM4	0.027	0.106	1.32019	4.33143e-10
NFIC	0.031	0.118	1.31554	1.18387e-10
LIPE-AS1	0.025	0.112	1.31413	3.2634e-13
PAPSS2	0.039	0.133	1.31276	3.82984e-10
HRC	0.069	0.272	1.29716	3.79206e-30
CASTOR1	0.026	0.115	1.28083	1.17563e-13
PSD	0.042	0.172	1.27663	6.80493e-19
COL6A2	0.078	0.317	1.27235	1.05556e-36
EMP2	0.042	0.136	1.26858	2.59838e-09
ASPHD1	0.053	0.221	1.26598	1.6604e-25
ATP8B3	0.04	0.169	1.26524	5.75532e-20
CYP2S1	0.037	0.133	1.26379	2.70796e-11
GABPB1-AS1	0.541	0.912	1.25953	9.01094e-51
VPS13B-DT	0.025	0.103	1.25801	3.80051e-10
SMIM24	0.046	0.199	1.25466	1.27173e-24
PRSS57	0.02	0.1	1.25463	3.35714e-14
PTPRF	0.065	0.242	1.25086	1.81625e-23
TSLP	0.028	0.115	1.24717	1.46173e-11
TMEM150C	0.027	0.106	1.24709	4.58138e-10
EDIL3	0.074	0.251	1.24473	5.36742e-21
CD83	0.024	0.103	1.2442	1.01915e-10
MT-ND3	0.998	0.997	1.24065	6.28493e-176
FBXL20	0.066	0.23	1.24061	4.90789e-20
RHOB	0.056	0.202	1.23522	1.16512e-18
DUSP14	0.03	0.112	1.23172	1.75749e-09
FBLN2	0.143	0.456	1.23171	3.15324e-37
CPD	0.052	0.202	1.22849	3.18045e-21
ENC1	0.13	0.296	1.22737	2.79756e-11
AL683813.1	0.034	0.148	1.22697	2.38198e-17
AFMID	0.087	0.296	1.22433	2.80721e-25
CLYBL	0.052	0.202	1.224	3.85133e-21
ZNF625	0.047	0.196	1.21854	2.13745e-22
B4GALNT4	0.029	0.118	1.21311	5.36845e-12
TESMIN	0.041	0.16	1.21123	2.65331e-16
COL6A1	0.051	0.187	1.20869	9.69649e-18
CBLB	0.045	0.202	1.20725	8.19935e-26
NTRK1	0.021	0.1	1.20633	1.38429e-12
ZNF462	0.049	0.172	1.20631	3.80923e-14
MINCR	0.046	0.169	1.20548	1.64988e-15
PHLDA2	0.041	0.133	1.19775	3.12652e-09
SORBS1	0.048	0.193	1.18629	1.01321e-20
TMEM159	0.136	0.459	1.18363	2.22001e-39
CDH5	0.041	0.166	1.18189	6.67728e-18
TMEM185A	0.045	0.157	1.1808	6.06511e-13
ASIC4	0.091	0.323	1.17725	6.76681e-30
CD7	0.066	0.251	1.17721	2.9289e-25
SLC43A2	0.031	0.13	1.17218	1.48252e-14
TEK	0.119	0.375	1.17005	2.12898e-28
SLC18A2	0.082	0.29	1.16496	1.04187e-26
LTBP4	0.121	0.411	1.16084	1.16773e-35
CREBRF	0.099	0.305	1.15687	5.85011e-22
MXRA7	0.054	0.218	1.15509	7.63977e-24
MPIG6B	0.447	0.74	1.15102	4.5966e-28
COL4A2	0.052	0.19	1.14977	7.05537e-18
ZNF506	0.029	0.106	1.14919	1.0484e-08
RTCA-AS1	0.039	0.121	1.14746	4.18522e-07
PPM1N	0.042	0.151	1.14247	4.21068e-13
MRC2	0.125	0.387	1.14075	4.78338e-29
GAS5	0.86	0.997	1.13835	2.85904e-92
MAN2A2	0.101	0.296	1.13758	3.76348e-19
DSG2	0.061	0.208	1.1374	3.4792e-17
MT-ATP6	0.999	0.997	1.1347	2.28176e-155
ART4	0.088	0.284	1.13311	4.29076e-22
STON1	0.04	0.133	1.13258	4.45454e-09
TPT1-AS1	0.064	0.239	1.13208	5.00578e-23
FNDC10	0.036	0.136	1.13146	2.64849e-12
ZFP36L2	0.271	0.571	1.13006	2.33583e-22
NECAB3	0.044	0.154	1.12894	2.01856e-12
ENO2	0.107	0.356	1.12864	3.29494e-30
F12	0.028	0.106	1.1247	8.68518e-09
VSIG10L	0.031	0.115	1.12369	1.38013e-09
RNF217	0.071	0.23	1.12358	1.76483e-17
ANKS6	0.031	0.115	1.12341	1.6967e-09
IFI27L2	0.289	0.671	1.12272	5.77161e-38
TRIM71	0.052	0.184	1.12233	5.58937e-16
SEMA6A	0.047	0.181	1.12046	5.20268e-18
SMO	0.032	0.106	1.11912	1.82786e-06
FCHO1	0.061	0.208	1.11593	8.41057e-17
CTSV	0.057	0.187	1.11479	4.28822e-14
SLC9A9	0.036	0.115	1.11468	3.41932e-07
PCYOX1L	0.061	0.218	1.11325	2.19028e-19
NFKBIZ	0.053	0.175	1.10218	5.71205e-13
ZNF493	0.065	0.236	1.10151	9.15223e-22
PLEC	0.062	0.193	1.09809	5.10756e-13
ZNF117	0.038	0.142	1.09668	3.00217e-13
ADAMTSL4	0.085	0.281	1.08919	1.49161e-22
TMEM91	0.07	0.221	1.08854	1.67784e-15
ATP2A1-AS1	0.042	0.148	1.08786	3.40538e-12
KDELR3	0.036	0.139	1.08515	4.6784e-13
SPATA20	0.051	0.187	1.08491	2.79819e-17
LETMD1	0.158	0.468	1.08464	3.09142e-32
UCHL1	0.066	0.187	1.08199	3.49663e-10
CAMK2D	0.064	0.208	1.08068	1.92082e-15
KRT8	0.267	0.68	1.08002	1.10283e-39
SELENOP	0.117	0.347	1.07991	4.39499e-24
SMIM1	0.476	0.831	1.07952	2.68619e-36
PEAR1	0.077	0.242	1.07912	4.78917e-17
TMCC1-AS1	0.098	0.299	1.07595	1.82698e-20
KYAT1	0.028	0.103	1.07553	3.91644e-08
RHBDD1	0.038	0.124	1.07522	7.94452e-08
YPEL5	0.15	0.477	1.0728	8.51998e-37
PGAP1	0.043	0.142	1.07124	8.28963e-10
CCND1	0.183	0.477	1.06813	1.32286e-27
GRAP2	0.065	0.221	1.06444	8.16651e-18
NT5M	0.127	0.384	1.06387	1.48682e-26
MYOZ3	0.041	0.127	1.06229	1.711e-07
AC093766.1	0.082	0.239	1.06137	1.62632e-14
BTG2	0.058	0.196	1.05728	5.79969e-16
LOXL1-AS1	0.047	0.154	1.05697	4.28719e-11
LOXL1	0.036	0.121	1.0548	2.33207e-08
C19orf54	0.048	0.157	1.05428	5.36657e-11
ARF5	0.052	0.187	1.05114	1.55824e-16
TMEFF1	0.048	0.157	1.05041	5.72578e-11
INSR	0.057	0.19	1.04849	1.52739e-14
BAIAP2	0.049	0.148	1.04629	2.0182e-08
PLPPR3	0.089	0.275	1.04489	3.54412e-19
ECSCR	0.168	0.408	1.03022	3.62984e-19
SCGN	0.115	0.408	1.0257	1.35442e-40
AL390728.6	0.064	0.208	1.0247	2.10308e-15
C12orf76	0.152	0.468	1.02309	1.03373e-33
TSTD1	0.252	0.61	1.02165	3.93573e-31
STK32C	0.07	0.215	1.01877	5.52612e-14
STRA6	0.094	0.29	1.01874	3.5296e-20
HAPLN1	0.125	0.254	1.01723	8.97331e-05
AC008443.5	0.024	0.1	1.01472	4.99839e-10
PBX1	0.278	0.656	1.01172	6.76814e-32
B9D1	0.036	0.121	1.01104	2.59871e-08
TNRC6C	0.039	0.121	1.00891	7.64494e-07
CKAP4	0.136	0.39	1.0057	6.3013e-24
PALM	0.068	0.224	1.005	5.96899e-17
SH3YL1	0.084	0.269	1.00246	1.04001e-19
EGR1	0.108	0.272	1.00208	4.82745e-12
HIBADH	0.078	0.218	1.00133	1.39127e-11
SH2D2A	0.037	0.118	1.00092	3.35932e-07
AC025159.1	0.065	0.205	0.994517	6.01838e-14
OGA	0.208	0.511	0.988748	1.53506e-22
AACS	0.031	0.106	0.982574	4.54838e-07
PRKAB2	0.06	0.193	0.98188	1.22513e-13
METRN	0.181	0.48	0.980063	1.02061e-25
CALCOCO1	0.077	0.254	0.975252	2.80171e-19
STXBP1	0.04	0.121	0.968867	2.21641e-06
TMEM88	0.045	0.13	0.966763	1.31944e-06
SH3BGRL2	0.039	0.124	0.96572	1.1807e-07
GAA	0.072	0.215	0.963538	3.61656e-13
IER5L	0.044	0.139	0.963523	1.30618e-08
MYLIP	0.092	0.278	0.963508	4.79081e-18
CD226	0.269	0.514	0.962433	1.44306e-12
ZNF627	0.035	0.115	0.954378	2.27587e-07
ANGPTL6	0.035	0.124	0.954224	1.03918e-09
AC015813.1	0.066	0.211	0.953187	8.92714e-15
HIST1H2BN	0.061	0.151	0.951166	6.01526e-05
MEMO1	0.052	0.157	0.95068	3.15921e-09
ZNF429	0.045	0.145	0.949128	1.97464e-09
CCNB1IP1	0.429	0.822	0.94869	3.07764e-31
DSE	0.05	0.172	0.948486	1.70336e-13
MRPS21	0.516	0.912	0.946682	7.52669e-43
MMRN2	0.046	0.145	0.944665	3.90331e-09
ANGPTL4	0.027	0.1	0.944412	4.11731e-08
PPP1R14C	0.037	0.112	0.943744	8.50262e-06
SDSL	0.051	0.175	0.942626	5.95511e-14
NR6A1	0.073	0.23	0.941945	7.93679e-16
CHST2	0.097	0.227	0.941607	1.40928e-07
FKBP10	0.231	0.583	0.940271	1.69899e-30
TSPYL4	0.059	0.193	0.940162	4.18318e-14
KLHL24	0.165	0.468	0.938603	1.36143e-28
MIR4435-2HG	0.265	0.592	0.937858	1.57417e-24
EPN2	0.098	0.296	0.937637	1.80121e-19
LINC01089	0.069	0.196	0.933968	8.28166e-11
SLC22A18	0.057	0.187	0.93363	6.18921e-14
TSPAN33	0.09	0.263	0.931714	8.77295e-16
HBA1	0.42	0.492	0.929227	1
TUSC3	0.121	0.344	0.929203	5.71616e-20
YPEL2	0.049	0.124	0.924447	0.000729932
MT-CO2	0.998	0.997	0.923953	5.67607e-163
TPBG	0.062	0.208	0.923234	3.90625e-16
LMO2	0.517	0.776	0.919582	7.07549e-20
SYTL1	0.043	0.136	0.918884	3.13511e-08
SPRED1	0.081	0.233	0.918617	1.90658e-13
MAP1LC3A	0.08	0.257	0.918244	9.0295e-19
FAM49A	0.061	0.178	0.913572	6.52911e-10
ACADS	0.044	0.133	0.912154	2.34742e-07
PAN3	0.068	0.19	0.911147	9.85072e-10
GABARAPL1	0.111	0.323	0.910889	1.47158e-19
CRYM	0.14	0.375	0.908933	6.96413e-20
HBQ1	0.19	0.405	0.907854	1.19163e-12
SMOX	0.044	0.136	0.907756	4.99736e-08
AL441992.1	0.032	0.103	0.907541	5.70576e-06
RAB3IL1	0.046	0.136	0.906793	3.22001e-07
ABI2	0.221	0.544	0.905695	3.11527e-24
PCAT14	0.111	0.296	0.905384	1.05427e-15
SCRN2	0.084	0.269	0.902438	2.74124e-19
CERS1	0.038	0.115	0.901302	3.72117e-06
ZNF761	0.043	0.127	0.897819	1.68434e-06
ZNF682	0.042	0.133	0.896117	3.00167e-08
DIXDC1	0.044	0.133	0.893364	3.78218e-07
BTBD2	0.069	0.23	0.892194	6.51715e-18
MT-CYB	0.997	0.997	0.890487	1.4814e-109
RANBP17	0.043	0.136	0.889276	1.30483e-08
CYTL1	0.429	0.807	0.888711	1.96024e-27
PAPSS1	0.357	0.713	0.886582	9.05729e-24
IL6ST	0.345	0.659	0.886229	3.85805e-19
OGT	0.21	0.535	0.88602	2.33274e-25
CRIP1	0.061	0.178	0.88453	4.94777e-10
ZFP82	0.053	0.163	0.883257	7.94451e-10
DNAJB4	0.051	0.154	0.882255	6.49427e-09
MAD2L2	0.126	0.335	0.881433	4.75489e-17
ASRGL1	0.096	0.257	0.880815	2.9202e-12
TTC17	0.158	0.435	0.880739	8.59765e-24
MAP2K5	0.044	0.145	0.879393	4.97605e-10
CCDC136	0.048	0.133	0.877488	1.02956e-05
COL18A1	0.411	0.795	0.87638	3.90966e-28
TMEM135	0.143	0.375	0.87395	1.6041e-18
EHBP1L1	0.088	0.254	0.873519	1.58241e-14
PAK4	0.04	0.115	0.873085	4.75299e-05
HABP4	0.044	0.127	0.871706	8.20089e-06
PAQR7	0.053	0.163	0.871399	3.43228e-10
ACVR1	0.034	0.115	0.868059	1.26716e-07
DYNC2LI1	0.063	0.19	0.867946	2.21768e-11
ID1	0.194	0.402	0.867754	1.32877e-10
KIAA0930	0.042	0.115	0.867485	0.000178616
HDAC5	0.077	0.224	0.867061	6.74353e-13
THAP9-AS1	0.081	0.248	0.867017	4.10337e-16
FDXR	0.099	0.287	0.866721	6.55314e-17
GFI1	0.044	0.142	0.86212	2.8708e-09
DOK4	0.054	0.187	0.862072	5.40721e-15
TNFRSF25	0.06	0.181	0.859689	4.7495e-11
CHPF	0.054	0.139	0.859643	7.46761e-05
PRKAB1	0.131	0.356	0.857145	4.3415e-19
GLB1	0.222	0.526	0.856511	5.79411e-21
CYTOR	0.42	0.789	0.854587	4.141e-25
LINC01278	0.059	0.157	0.852999	1.87024e-06
AMHR2	0.172	0.42	0.851824	3.20336e-17
CMTM4	0.036	0.109	0.850598	2.86961e-05
COL1A1	0.14	0.314	0.850571	1.58561e-10
TATDN1	0.107	0.32	0.850493	1.88036e-20
PFKFB2	0.045	0.136	0.850044	1.4835e-07
LINC00205	0.058	0.178	0.849571	3.58765e-11
BRWD1	0.205	0.498	0.849511	1.81094e-20
HMOX1	0.058	0.151	0.848536	4.7292e-06
ZNF626	0.068	0.221	0.847191	3.74663e-16
MACROD1	0.168	0.456	0.84714	6.94336e-24
KCNC3	0.034	0.106	0.843333	7.63006e-06
RRM2B	0.077	0.211	0.841213	1.34754e-10
MDFI	0.177	0.471	0.840419	3.96552e-24
ZNF813	0.04	0.127	0.840185	1.73146e-07
HHEX	0.174	0.444	0.839904	5.10105e-21
GDF15	0.161	0.438	0.837717	1.61868e-24
ASH2L	0.216	0.502	0.83734	5.08327e-19
MOB1B	0.245	0.544	0.836534	2.28363e-18
ZNF529	0.04	0.142	0.835797	2.41786e-11
AC239799.2	0.047	0.109	0.835581	0.0849158
MRPS30-DT	0.045	0.142	0.835506	9.81166e-09
MEAK7	0.035	0.1	0.834407	0.000501778
SCARB2	0.086	0.251	0.833833	1.61819e-14
AGAP1	0.253	0.541	0.833776	1.78426e-18
NLGN1	0.039	0.115	0.832302	2.31362e-05
GID4	0.071	0.221	0.832095	1.95962e-14
AC245014.3	0.037	0.1	0.831822	0.00287469
SMIM27	0.129	0.35	0.831116	2.61101e-18
HEBP1	0.084	0.221	0.827751	6.71607e-10
SH3PXD2A	0.083	0.245	0.826672	6.08345e-15
SNTB2	0.049	0.139	0.825374	1.10737e-06
MFGE8	0.242	0.538	0.82509	8.93214e-19
RARRES1	0.036	0.109	0.823547	1.55825e-05
NRARP	0.061	0.172	0.822915	1.67762e-08
C1GALT1	0.223	0.492	0.822647	9.8021e-17
NCSTN	0.101	0.29	0.821919	2.13978e-16
ARSG	0.036	0.1	0.820017	0.00224635
CAVIN1	0.183	0.417	0.817998	5.23395e-15
TIMP2	0.078	0.215	0.817724	5.21776e-11
LINC01426	0.039	0.13	0.817023	8.13597e-09
CRYZ	0.046	0.124	0.815021	0.000125253
C11orf68	0.06	0.187	0.814238	5.65995e-12
FGFBP3	0.121	0.269	0.813507	3.72759e-08
PAXIP1-AS1	0.069	0.187	0.813042	1.41103e-08
WDR54	0.084	0.239	0.811886	2.48647e-13
GRK3	0.069	0.184	0.809291	5.58312e-08
BEND7	0.039	0.115	0.808105	2.01002e-05
FAXDC2	0.067	0.184	0.808051	6.53738e-09
EPHX2	0.144	0.347	0.804955	6.23967e-14
AL035587.2	0.045	0.13	0.802068	2.54101e-06
PLVAP	0.153	0.402	0.801905	2.73828e-20
MTRNR2L8	0.085	0.242	0.801332	2.40079e-13
HIGD1A	0.473	0.849	0.801268	4.21106e-26
LENG8	0.112	0.293	0.800636	3.33622e-13
ZFPM1	0.127	0.308	0.800146	4.40614e-12
FADS3	0.046	0.139	0.799422	9.85686e-08
MT-CO3	0.999	0.997	0.798635	4.85166e-133
HHLA3	0.052	0.16	0.798406	1.27343e-09
PTK7	0.099	0.275	0.797728	1.95747e-14
ZBTB37	0.06	0.157	0.79704	3.27726e-06
PDLIM2	0.032	0.1	0.796469	4.04617e-05
UGCG	0.093	0.242	0.795485	2.04379e-10
TMEM256	0.668	0.949	0.793359	1.75927e-36
AC020916.1	0.06	0.154	0.792234	1.27337e-05
RFX3	0.051	0.16	0.792145	3.07556e-10
CCNL1	0.291	0.613	0.791842	1.23951e-18
PGM1	0.042	0.142	0.789603	1.43158e-10
MANBAL	0.061	0.184	0.788227	6.6872e-11
L3MBTL1	0.048	0.139	0.786812	1.02571e-06
FEZ2	0.168	0.39	0.786395	3.73133e-14
KLHL42	0.137	0.332	0.783729	4.02004e-13
PINK1	0.047	0.142	0.783247	6.05286e-08
EIF4EBP3	0.097	0.257	0.782796	5.43001e-12
B4GAT1	0.052	0.145	0.782078	1.63418e-06
FAM117B	0.054	0.142	0.782075	1.94828e-05
GCA	0.201	0.48	0.779191	6.02464e-18
SHANK3	0.103	0.275	0.779162	5.74923e-13
NEAT1	0.923	0.991	0.776312	4.22076e-15
NETO2	0.088	0.221	0.776051	1.44507e-08
CLDN10	0.11	0.266	0.775076	8.33474e-10
ISYNA1	0.396	0.785	0.774363	8.22698e-25
GKAP1	0.041	0.112	0.772928	0.000368575
CTNNB1	0.273	0.616	0.772816	2.7991e-22
CRTAP	0.295	0.607	0.76942	3.44369e-18
PCBD1	0.163	0.423	0.76851	6.73635e-20
AL450998.2	0.069	0.181	0.76775	1.55424e-07
CAPN2	0.134	0.341	0.767098	4.83136e-15
FGF11	0.031	0.109	0.76458	1.21281e-07
PLAG1	0.067	0.184	0.764481	6.93775e-09
MDK	0.844	0.985	0.763883	1.22675e-42
SLC25A29	0.08	0.211	0.763398	3.54175e-09
GPC2	0.036	0.121	0.76133	4.66714e-08
ATF7IP2	0.13	0.311	0.760297	1.92021e-11
MBOAT7	0.181	0.438	0.759079	3.72929e-17
ERMP1	0.053	0.145	0.758719	2.41986e-06
LHPP	0.036	0.1	0.758334	0.00226865
CHCHD6	0.053	0.142	0.757761	1.73276e-05
APOBEC3F	0.063	0.184	0.757613	4.0998e-10
GLI4	0.058	0.172	0.756163	1.16102e-09
BAMBI	0.141	0.338	0.754306	6.34392e-13
EIF3E	0.928	0.994	0.753782	1.09609e-64
SLC2A4RG	0.144	0.378	0.753551	1.438e-17
KCNMB4	0.091	0.245	0.75219	1.51955e-11
PCMTD2	0.081	0.218	0.751942	1.99998e-09
NXF3	0.133	0.299	0.751824	2.80268e-09
SEPTIN8	0.061	0.187	0.750905	2.16623e-11
AC006387.1	0.027	0.103	0.750891	9.83489e-09
NTRK3	0.034	0.1	0.747703	0.000168082
RAI14	0.101	0.23	0.747565	9.80818e-07
PHLDA3	0.058	0.151	0.747424	1.03146e-05
HPS1	0.361	0.698	0.746067	3.56471e-18
CD59	0.075	0.202	0.745258	3.27277e-09
PLS3	0.149	0.393	0.745095	3.38821e-18
FBXO3	0.048	0.124	0.742925	0.00071935
DNAJC4	0.155	0.399	0.742905	6.10055e-18
C11orf21	0.107	0.257	0.742086	3.66404e-09
MT-ND4	0.998	0.997	0.741898	7.26827e-114
ICAM5	0.05	0.136	0.741198	1.21587e-05
RBMS2	0.044	0.124	0.738536	1.95544e-05
HMGCS1	0.601	0.798	0.73846	8.38252e-12
ZKSCAN8	0.068	0.178	0.735018	4.25366e-07
SERPINH1	0.422	0.804	0.734106	1.2349e-23
KCNE3	0.155	0.378	0.733484	2.46263e-14
RPL39	0.998	1	0.733148	3.11041e-123
GRINA	0.131	0.338	0.731951	4.37687e-15
KMT5C	0.063	0.178	0.730243	5.04818e-09
ERMAP	0.115	0.251	0.729244	1.72733e-06
GYPE	0.34	0.625	0.728555	4.69183e-14
CREBL2	0.043	0.136	0.727261	2.702e-08
TLCD5	0.069	0.205	0.727066	6.09227e-12
ZBED5	0.072	0.187	0.726266	1.89736e-07
CSNK1E	0.262	0.604	0.726145	9.52224e-22
ZBTB34	0.041	0.115	0.726133	0.000103281
ZNF280B	0.05	0.127	0.724592	0.000869857
PCMTD1	0.204	0.462	0.724541	5.7761e-16
NEXN	0.072	0.199	0.723721	1.29073e-09
ANXA4	0.121	0.287	0.723639	3.41733e-10
GDI1	0.092	0.245	0.723573	4.14586e-11
B4GALT4	0.066	0.151	0.72356	0.00224834
KCTD13	0.044	0.112	0.722493	0.00527075
TTN-AS1	0.087	0.239	0.722471	5.36209e-12
SFRP1	0.256	0.544	0.722072	6.43686e-17
VASH1	0.177	0.396	0.721352	6.74906e-13
HES4	0.17	0.381	0.720508	1.27885e-12
CRYL1	0.06	0.163	0.720418	3.84163e-07
ZFP14	0.07	0.196	0.718543	1.17864e-09
POMGNT1	0.062	0.154	0.718447	6.62234e-05
IFITM1	0.061	0.169	0.717916	7.91124e-08
TSC22D1	0.799	0.961	0.71783	1.42563e-23
GMDS-DT	0.044	0.115	0.71632	0.00141003
KIFC3	0.06	0.151	0.716141	5.94508e-05
PPP2R3A	0.046	0.121	0.714922	0.000425616
ZNF397	0.093	0.242	0.714078	2.9581e-10
AC019205.1	0.043	0.103	0.713623	0.0610592
LINGO1	0.07	0.224	0.711843	1.42511e-15
FLNB	0.043	0.106	0.71091	0.0264905
IFFO1	0.042	0.103	0.710451	0.0516542
RFLNB	0.185	0.35	0.709808	4.49357e-05
TBL1X	0.117	0.293	0.709748	6.12968e-12
ZFP90	0.088	0.233	0.709656	2.86891e-10
PRR7	0.041	0.1	0.709493	0.0757506
GEMIN8	0.042	0.127	0.708763	6.3101e-07
C11orf95	0.046	0.109	0.708436	0.0619185
TMEM205	0.119	0.311	0.708134	4.76062e-14
ZNF691	0.043	0.103	0.708074	0.0571835
HECW2-AS1	0.091	0.236	0.708073	3.4337e-10
PREX1	0.082	0.221	0.703607	3.02925e-10
SKI	0.111	0.275	0.702468	1.40049e-10
DPP7	0.16	0.393	0.702292	9.30736e-16
HEXB	0.162	0.387	0.701991	5.90294e-14
EIF4A2	0.69	0.946	0.701941	2.97007e-30
SCAI	0.057	0.151	0.700831	8.52303e-06
C11orf54	0.195	0.438	0.70077	4.45738e-14
P4HTM	0.036	0.103	0.699209	0.000576455
PLTP	0.266	0.559	0.698445	9.72893e-17
PELI2	0.076	0.199	0.697663	2.9846e-08
IL27RA	0.107	0.257	0.697178	6.3209e-09
ACOT11	0.128	0.311	0.695946	2.84684e-11
USP51	0.085	0.211	0.69511	1.15403e-07
FZD2	0.111	0.281	0.694699	1.45736e-11
SRGAP1	0.037	0.106	0.694113	0.00031428
TNRC18	0.068	0.175	0.693751	8.78204e-07
ZBTB44	0.166	0.353	0.693687	2.32065e-09
ELOVL7	0.063	0.16	0.693002	9.59673e-06
SHTN1	0.118	0.29	0.692552	5.88231e-11
C12orf75	0.06	0.166	0.691462	7.99551e-08
NUTM2A-AS1	0.397	0.776	0.691082	1.31103e-22
PHKG1	0.051	0.154	0.690012	6.71701e-09
SVIL	0.04	0.118	0.688341	9.94294e-06
DNAJC3-DT	0.039	0.121	0.68667	1.4092e-06
STAC3	0.039	0.103	0.686553	0.0041288
JAM3	0.055	0.13	0.686069	0.00746727
MAGEF1	0.14	0.338	0.684643	1.22473e-12
DCAKD	0.079	0.208	0.683875	6.33417e-09
GMFB	0.148	0.344	0.683053	1.65036e-11
PTAR1	0.113	0.287	0.681291	1.58903e-11
PUS10	0.045	0.115	0.681143	0.00340345
VAMP4	0.062	0.154	0.68091	7.5768e-05
PBX3	0.069	0.19	0.680098	4.33398e-09
ANKRD10	0.168	0.396	0.679943	1.82211e-13
PRNP	0.08	0.224	0.678714	4.0522e-11
TMEM63B	0.056	0.154	0.677218	1.40432e-06
RHOBTB1	0.044	0.118	0.676141	0.000412817
SNHG1	0.337	0.659	0.675904	5.36597e-16
RAP2C	0.08	0.196	0.675517	1.2514e-06
PDE6B	0.051	0.136	0.674527	3.51097e-05
EFHC2	0.133	0.335	0.673093	1.64165e-13
SNX24	0.037	0.112	0.669805	1.04492e-05
NIPAL3	0.055	0.145	0.668876	1.28932e-05
CBFA2T3	0.218	0.489	0.668379	1.41858e-15
MAPK8	0.099	0.218	0.667263	4.76522e-05
AC060780.1	0.07	0.172	0.667168	1.43557e-05
CFL2	0.069	0.187	0.66716	2.13048e-08
OPTN	0.087	0.224	0.666822	3.89394e-09
UNC119	0.095	0.251	0.663873	3.82693e-11
PDK3	0.048	0.121	0.66356	0.00253007
ERV3-1	0.077	0.215	0.662179	1.48296e-10
DHRS11	0.067	0.169	0.660032	1.01955e-05
DIAPH2	0.093	0.236	0.659962	3.8089e-09
OMA1	0.101	0.227	0.657787	9.36919e-06
WSB1	0.536	0.879	0.657474	1.62809e-18
SMAD6	0.138	0.305	0.657328	1.27019e-08
ADA	0.246	0.523	0.656911	4.32959e-14
AC016065.1	0.042	0.106	0.656865	0.0153445
ZEB1	0.048	0.13	0.656666	6.8737e-05
SALL4	0.111	0.272	0.656627	4.34996e-10
A1BG	0.277	0.613	0.656574	7.79307e-20
FBXO17	0.108	0.284	0.656571	1.76345e-12
SENCR	0.112	0.269	0.65456	3.56695e-09
ARPC1A	0.269	0.577	0.654098	2.21745e-16
AC011043.1	0.054	0.151	0.651928	7.23115e-07
JAK2	0.069	0.154	0.650905	0.00408778
CEP68	0.067	0.178	0.648776	1.74002e-07
ZKSCAN2-DT	0.054	0.13	0.648499	0.00361293
NAB1	0.082	0.208	0.648012	7.20948e-08
NUDT12	0.044	0.112	0.64787	0.00535357
MSMO1	0.486	0.749	0.647317	4.69005e-11
LNCAROD	0.034	0.106	0.644987	1.5015e-05
BLVRB	0.789	0.973	0.644703	9.88709e-27
LAMA5	0.11	0.266	0.644448	1.3707e-09
RXRA	0.044	0.121	0.6443	0.000120714
B4GALT1	0.129	0.293	0.642932	1.24411e-08
ITGB2	0.051	0.145	0.642414	9.32222e-07
GP1BA	0.175	0.372	0.641635	9.24042e-10
CD68	0.097	0.236	0.64128	1.9146e-08
PRAF2	0.111	0.287	0.640993	3.38832e-12
YBEY	0.087	0.233	0.63977	1.3382e-10
ABHD16A	0.266	0.544	0.63956	4.02143e-14
LINC00863	0.064	0.172	0.639176	2.63252e-07
AC068491.3	0.038	0.103	0.638801	0.00348621
AKT3	0.124	0.287	0.638097	4.98377e-09
BEND4	0.043	0.115	0.637964	0.00110269
ACSM3	0.06	0.16	0.637441	9.06521e-07
CDKN1C	0.592	0.795	0.637038	4.68925e-09
SLC22A17	0.133	0.326	0.636876	4.06711e-12
SLC41A3	0.058	0.166	0.636296	3.75233e-08
NPTN	0.106	0.248	0.63503	1.1293e-07
TP53I11	0.052	0.151	0.634814	8.27107e-08
RAD51-AS1	0.048	0.142	0.633796	3.14874e-07
MT-CO1	0.999	0.997	0.631124	1.9635e-96
LMF1	0.055	0.145	0.630739	2.53215e-05
PHF1	0.072	0.178	0.630525	5.3112e-06
COPG2	0.049	0.115	0.630378	0.0415373
TCEA2	0.163	0.402	0.628948	2.5502e-15
PGM2L1	0.09	0.23	0.626415	3.26539e-09
SPG21	0.203	0.456	0.626373	1.70792e-13
EIF2S3	0.644	0.909	0.624413	9.38681e-20
LEF1	0.046	0.118	0.624151	0.0014645
BAIAP2-DT	0.059	0.151	0.6238	4.56764e-05
TPD52L1	0.05	0.127	0.623009	0.000710985
AGTRAP	0.091	0.233	0.621966	2.58651e-09
ALOX12-AS1	0.048	0.109	0.621097	0.18674
SRD5A1	0.065	0.139	0.621052	0.0487804
COL4A5	0.07	0.187	0.619719	5.34605e-08
SUPT3H	0.063	0.154	0.619514	0.000184119
TRAPPC6A	0.321	0.656	0.618235	1.24419e-18
DUSP1	0.041	0.1	0.617375	0.0742364
NSMCE1	0.098	0.263	0.617218	6.80359e-12
GSKIP	0.099	0.257	0.616329	1.48726e-10
RNF44	0.161	0.369	0.616093	1.7863e-11
MTA3	0.105	0.26	0.615737	1.73554e-09
FLVCR1	0.088	0.205	0.615367	1.36268e-05
CTPS2	0.074	0.187	0.615297	8.93935e-07
PNMA1	0.059	0.16	0.615122	5.45287e-07
ATP11A	0.091	0.224	0.614061	7.25794e-08
DPF3	0.039	0.103	0.613483	0.00560895
FGD5	0.042	0.109	0.612762	0.00529343
SLC35A1	0.099	0.224	0.612553	9.90993e-06
ANKRD28	0.077	0.199	0.612301	5.42192e-08
SNCG	0.118	0.293	0.612106	4.11508e-11
RNF139	0.073	0.187	0.610339	3.85001e-07
DNAJB9	0.104	0.251	0.608716	2.62843e-08
NUTM2B-AS1	0.225	0.48	0.608673	3.71253e-12
NCKAP1	0.21	0.474	0.607868	1.01188e-14
APLP1	0.048	0.121	0.607829	0.00230464
FGFR1	0.058	0.16	0.606523	3.44344e-07
SMTN	0.067	0.154	0.606155	0.00157877
AC008124.1	0.056	0.139	0.605255	0.000707532
TRO	0.063	0.175	0.604715	3.4661e-08
BET1	0.162	0.372	0.6047	1.99186e-11
DCLRE1B	0.053	0.136	0.604313	0.00017466
DYM	0.169	0.405	0.604229	3.1198e-14
BIN1	0.193	0.423	0.603794	3.20944e-12
ZSCAN16-AS1	0.246	0.544	0.603535	8.66761e-16
KBTBD3	0.046	0.124	0.602284	0.000189617
TMEM209	0.059	0.151	0.602048	2.6437e-05
C18orf54	0.063	0.172	0.601636	1.9051e-07
IDS	0.058	0.139	0.600946	0.00200718
LPAR5	0.125	0.278	0.600734	1.26964e-07
MBNL2	0.074	0.19	0.600638	2.73944e-07
NT5DC2	0.298	0.565	0.599995	8.43009e-11
LGMN	0.041	0.121	0.599859	1.24239e-05
TMEM129	0.067	0.16	0.599665	0.000179795
PPP1R15A	0.198	0.423	0.599265	2.43787e-11
AC108463.3	0.043	0.115	0.598701	0.00114946
ZNF74	0.051	0.127	0.598393	0.00122384
CRIP2	0.059	0.139	0.598141	0.00393875
ZNF160	0.075	0.187	0.596138	1.67508e-06
LGR4	0.112	0.26	0.595044	7.16074e-08
LAPTM4A	0.369	0.713	0.594558	2.80338e-16
SNHG3	0.481	0.807	0.594232	1.13446e-14
CFLAR	0.387	0.701	0.59416	6.70068e-14
KDM4A-AS1	0.043	0.118	0.593498	0.000143441
KLHL9	0.105	0.257	0.592789	6.76202e-09
TMEM37	0.041	0.115	0.592588	0.000175087
IQGAP2	0.531	0.801	0.592222	4.99911e-11
MYO1C	0.073	0.178	0.592205	1.60511e-05
ABL2	0.112	0.224	0.591773	0.00343045
PELI1	0.046	0.112	0.591239	0.0286539
ERCC2	0.074	0.172	0.590587	0.000169358
ABCB7	0.185	0.438	0.589549	3.52227e-15
TMEM128	0.081	0.184	0.5885	0.000169023
DYRK3	0.063	0.157	0.587927	4.9552e-05
LITAF	0.363	0.728	0.587423	3.89619e-18
RALGAPB	0.089	0.224	0.587418	2.51487e-08
SESTD1	0.107	0.227	0.584981	0.000100383
SLC10A4	0.044	0.109	0.584915	0.0175769
TMEM70	0.223	0.387	0.584837	0.000843531
BEX4	0.502	0.831	0.583976	3.89405e-15
FAM117A	0.135	0.305	0.583528	6.17914e-09
GTF2H5	0.349	0.656	0.582675	2.91672e-13
INAFM1	0.052	0.139	0.582629	2.97701e-05
TRAF6	0.045	0.124	0.581819	7.042e-05
LPCAT1	0.053	0.142	0.581583	1.98891e-05
CTSB	0.282	0.556	0.581464	5.28791e-12
ZMAT3	0.145	0.332	0.580884	3.53324e-10
IMMP2L	0.078	0.193	0.580812	1.75887e-06
TLCD3A	0.072	0.178	0.580078	9.78856e-06
DNAH14	0.123	0.302	0.579945	6.5477e-11
CPNE2	0.07	0.181	0.57967	6.37281e-07
ZNF738	0.088	0.205	0.579474	7.56218e-06
PTPRG	0.051	0.133	0.57946	0.000222555
APOE	0.827	0.976	0.578636	4.56744e-23
AGO4	0.047	0.1	0.577782	1
TMEM243	0.063	0.16	0.577287	2.75294e-05
RAB26	0.043	0.103	0.57703	0.107798
CITED2	0.696	0.921	0.576477	3.0822e-17
EIF3L	0.499	0.825	0.57633	3.63288e-13
LIPT1	0.039	0.1	0.575908	0.0237828
LYRM1	0.071	0.181	0.575395	8.94601e-07
RTN1	0.07	0.154	0.575307	0.00924537
C5orf24	0.248	0.508	0.574894	1.37985e-11
PCCA	0.082	0.211	0.574832	2.68823e-08
TMEM14A	0.092	0.227	0.573688	6.90337e-08
VCPIP1	0.088	0.205	0.573589	1.10773e-05
HSD17B11	0.27	0.577	0.572576	1.96614e-15
VOPP1	0.079	0.178	0.571631	0.000365126
TUBB1	0.134	0.278	0.570911	5.96822e-06
RPP25	0.147	0.308	0.570319	4.37301e-07
DBT	0.123	0.263	0.570264	7.02737e-06
HIC2	0.091	0.211	0.568783	5.35887e-06
SIX5	0.051	0.139	0.56874	1.1261e-05
STX3	0.086	0.242	0.567269	2.19461e-12
ALPK3	0.072	0.169	0.567029	0.000252276
USP45	0.084	0.166	0.565545	0.188892
MYL9	0.179	0.396	0.564127	2.05016e-11
ITM2C	0.295	0.595	0.563564	4.62204e-14
GALC	0.271	0.465	0.563172	2.05872e-05
RCN1	0.352	0.619	0.56312	2.2729e-10
TMLHE	0.067	0.184	0.56284	2.49225e-08
PPP1CB	0.356	0.656	0.562736	5.1966e-12
GDPD1	0.156	0.363	0.562223	2.01803e-11
MFHAS1	0.048	0.112	0.562188	0.0644973
ZNF780B	0.047	0.106	0.561439	0.390579
LENG9	0.074	0.178	0.561342	2.00802e-05
KMT5B	0.114	0.269	0.561186	1.96604e-08
SEC24B	0.076	0.19	0.561101	8.24603e-07
SYNE1	0.041	0.112	0.56106	0.000687464
UBE2W	0.13	0.317	0.56012	2.02703e-11
ZNF516	0.038	0.109	0.558968	0.000172793
CMIP	0.368	0.662	0.558909	3.28587e-10
C15orf41	0.05	0.112	0.558805	0.166529
LY6G6D	0.191	0.36	0.558287	1.73182e-05
FXYD5	0.649	0.931	0.55825	3.39316e-17
CHP1	0.197	0.429	0.5581	1.22691e-11
BCOR	0.133	0.29	0.557943	3.0889e-07
UBE2E2	0.232	0.48	0.555893	4.36051e-11
SLC25A36	0.324	0.625	0.555556	6.97406e-11
ARL17B	0.055	0.13	0.553655	0.00728475
SLC35D2	0.105	0.269	0.553161	8.0549e-11
LTA4H	0.358	0.698	0.551861	9.85385e-14
AC245060.5	0.075	0.178	0.551279	5.36415e-05
SGSM2	0.045	0.112	0.55028	0.0100698
PRR12	0.054	0.145	0.549951	1.13457e-05
ARL4D	0.055	0.139	0.548379	0.000370177
CLHC1	0.065	0.169	0.548162	2.59492e-06
OBSL1	0.075	0.187	0.547739	1.72442e-06
TMCC1	0.051	0.133	0.547477	0.000143854
SACS	0.14	0.281	0.546424	5.51033e-05
KDM6B	0.143	0.341	0.546321	1.54163e-11
WDR27	0.056	0.139	0.546183	0.000462049
C15orf39	0.184	0.375	0.5453	1.0779e-07
ZDHHC9	0.078	0.202	0.544993	5.16592e-08
SLC35E2A	0.049	0.112	0.544124	0.106287
MKRN1	0.271	0.547	0.544106	2.19288e-11
RRNAD1	0.077	0.19	0.54297	3.22064e-06
NAT14	0.135	0.308	0.542427	4.1379e-09
VAMP2	0.192	0.426	0.542012	3.15062e-12
TTC8	0.053	0.136	0.540701	0.000188696
IGFBP2	0.604	0.852	0.540584	3.15752e-08
TNFRSF1B	0.068	0.163	0.539378	0.000150583
APBA2	0.071	0.169	0.539287	0.000161786
SDHAF4	0.079	0.193	0.538794	2.59334e-06
PTK2B	0.044	0.106	0.53872	0.0453273
CDC34	0.278	0.55	0.538592	4.41573e-11
IGFBP4	0.215	0.444	0.538569	2.22032e-10
ERN1	0.046	0.115	0.538379	0.00532947
ZNF616	0.049	0.121	0.538111	0.00419111
CDC42SE1	0.309	0.604	0.537668	5.33417e-12
ZFAND1	0.2	0.441	0.53764	9.61728e-12
STARD8	0.061	0.151	0.537473	0.000185602
ZNF846	0.046	0.115	0.537348	0.00689139
MED20	0.079	0.199	0.537218	4.15198e-07
RNF114	0.211	0.462	0.536679	2.86457e-12
IRS2	0.062	0.145	0.536328	0.00232828
RASIP1	0.049	0.106	0.536279	0.736184
RBM38	0.215	0.453	0.536153	4.26844e-11
TRIM73	0.08	0.199	0.535839	8.00746e-07
S100A10	0.386	0.731	0.535665	2.36503e-14
DNAJC12	0.074	0.178	0.535634	1.97294e-05
RUNX1	0.466	0.767	0.535134	2.57869e-10
HSD17B8	0.051	0.109	0.53493	0.850064
ZNF226	0.123	0.275	0.534857	2.54246e-07
ZNF433-AS1	0.165	0.384	0.534579	1.11097e-11
SCAMP1	0.193	0.423	0.534036	1.22012e-11
AC139887.2	0.094	0.211	0.533502	4.55465e-05
GYPB	0.716	0.843	0.532968	2.35287e-07
BBC3	0.113	0.257	0.532233	4.97052e-07
AC090204.1	0.275	0.556	0.530079	1.65328e-12
TMEM101	0.134	0.314	0.529916	5.64726e-10
AC124248.1	0.06	0.142	0.529723	0.00156702
TLCD2	0.042	0.103	0.526696	0.0358377
CTNND1	0.226	0.492	0.526159	5.53331e-13
TMIGD2	0.116	0.29	0.525953	3.83664e-11
FKBP9	0.047	0.112	0.525573	0.0440191
ZNF589	0.042	0.106	0.525409	0.0110039
JMY	0.065	0.16	0.525082	8.64601e-05
CCDC8	0.055	0.133	0.524666	0.003186
HYMAI	0.087	0.208	0.524078	1.40124e-06
TARBP1	0.072	0.175	0.524058	2.28508e-05
TAMM41	0.095	0.224	0.523874	1.8661e-06
ANKRD50	0.078	0.184	0.523827	3.34227e-05
GPD2	0.053	0.103	0.523378	1
TXNDC5	0.327	0.58	0.523029	4.19004e-07
POLD4	0.239	0.52	0.522811	1.42184e-13
TSPAN3	0.204	0.411	0.522805	3.62012e-08
BCL2L1	0.264	0.48	0.522779	2.03273e-06
RPS18	1	1	0.522768	1.503e-80
AC027644.3	0.053	0.136	0.522727	0.000267512
TOR3A	0.051	0.124	0.522467	0.00523943
TSPYL1	0.114	0.275	0.522385	3.2158e-09
CECR2	0.085	0.227	0.522193	1.28795e-09
ASGR1	0.062	0.145	0.522169	0.00269263
ASB16-AS1	0.052	0.106	0.52211	1
NPEPPS	0.252	0.535	0.521682	4.42416e-12
UBE2Z	0.194	0.405	0.521467	5.50805e-09
NBDY	0.458	0.767	0.520719	1.00691e-11
CELF1	0.358	0.628	0.520633	2.48657e-07
APOBEC3D	0.054	0.133	0.520546	0.00179379
INTS8	0.097	0.224	0.520132	2.96986e-06
ESD	0.664	0.94	0.520089	2.49519e-15
NOTCH1	0.114	0.266	0.519197	4.7364e-08
ANKRD46	0.087	0.196	0.518988	0.00010596
BPHL	0.082	0.199	0.518581	2.90701e-06
HCN1	0.045	0.106	0.518514	0.0987586
DNM1	0.073	0.175	0.517342	4.68276e-05
FNTA	0.264	0.559	0.517119	4.23362e-13
AK3	0.335	0.625	0.516365	1.48168e-09
WDR11	0.172	0.384	0.516257	2.90646e-10
TMEM87B	0.127	0.293	0.516143	1.47768e-08
XPNPEP1	0.295	0.58	0.515766	1.68796e-11
TMEM161B-AS1	0.28	0.535	0.51574	5.35771e-08
OCIAD2	0.058	0.127	0.515449	0.0949056
RNASET2	0.217	0.477	0.515203	7.4526e-13
ATP13A3	0.151	0.305	0.515043	1.36862e-05
ITGB3BP	0.316	0.628	0.513869	3.64584e-12
HSPG2	0.138	0.299	0.513044	4.08917e-07
PRCP	0.154	0.36	0.512668	2.95887e-11
ZNF581	0.261	0.495	0.511645	2.31222e-08
PPP1CC	0.629	0.906	0.511054	2.78332e-10
UBN2	0.125	0.254	0.510641	0.00027182
DAB2	0.158	0.335	0.510598	6.03123e-08
LRCH1	0.066	0.145	0.510547	0.0307964
EIF3J-DT	0.125	0.257	0.510142	0.000142619
IFT52	0.112	0.26	0.508742	1.37694e-07
PPDPF	0.419	0.749	0.508199	4.0292e-12
CA11	0.058	0.136	0.507478	0.00505779
GJA4	0.239	0.402	0.507131	0.0004724
GRASP	0.057	0.136	0.506949	0.0034129
HSD11B1L	0.069	0.175	0.506759	2.57843e-06
GPX8	0.114	0.269	0.505275	1.98676e-08
SFR1	0.078	0.19	0.50496	3.92365e-06
NFATC1	0.059	0.145	0.504811	0.000334502
TAB2	0.196	0.405	0.503962	1.46642e-08
LEPR	0.184	0.39	0.503677	3.72366e-09
KIAA1109	0.186	0.39	0.503584	6.42589e-09
RPS3A	0.999	1	0.503458	2.20617e-76
PRKAG2	0.063	0.142	0.503002	0.0122388
FHIT	0.065	0.151	0.502866	0.00174009
FLCN	0.07	0.13	0.501804	1
HOMER3	0.061	0.172	0.50147	3.17938e-08
NAPEPLD	0.069	0.151	0.501298	0.0102957
KCNQ1OT1	0.5	0.749	0.500957	1.33402e-06
SLC30A6	0.084	0.193	0.499665	5.35225e-05
RPS6KA5	0.064	0.133	0.499319	0.307411
PAM	0.081	0.19	0.49915	2.73103e-05
TGFBR3L	0.061	0.142	0.498824	0.0034944
ZNF579	0.089	0.196	0.498676	0.000318673
ZSCAN26	0.056	0.124	0.49862	0.133994
HLA-A	0.481	0.813	0.498339	1.39203e-14
CD81	0.584	0.894	0.498028	5.47098e-12
ZNF467	0.084	0.187	0.497995	0.000356421
PDLIM7	0.267	0.511	0.497358	1.41981e-08
AC097448.1	0.062	0.148	0.497273	0.00103046
PPCDC	0.088	0.205	0.49727	1.7077e-05
USB1	0.141	0.284	0.497089	7.01094e-05
CPOX	0.247	0.48	0.496669	2.19972e-08
RRAS2	0.074	0.178	0.496411	3.80341e-05
TWF1	0.096	0.221	0.495931	7.69645e-06
DLGAP4	0.091	0.211	0.494429	7.86389e-06
ATXN3	0.145	0.335	0.49377	8.17274e-10
APMAP	0.194	0.387	0.493612	3.77889e-07
TMEM60	0.147	0.314	0.493462	3.52587e-07
HMGN4	0.16	0.341	0.492397	8.16886e-08
NPW	0.222	0.438	0.491866	5.19055e-09
PXK	0.113	0.254	0.491603	1.2585e-06
MRPL10	0.212	0.474	0.491413	4.61554e-13
RRAS	0.22	0.414	0.491126	4.34845e-06
GARS-DT	0.116	0.263	0.490911	3.61686e-07
PEX11B	0.049	0.124	0.49085	0.00137273
NOL4L	0.274	0.526	0.49061	4.34793e-09
ARID3A	0.461	0.752	0.490224	4.95528e-09
HECA	0.048	0.103	0.490133	1
ANKRA2	0.078	0.196	0.489734	5.87295e-07
RTN2	0.132	0.287	0.489018	6.41293e-07
CAMLG	0.548	0.831	0.488731	1.39469e-11
MYL4	0.824	0.937	0.487791	7.59387e-13
USP49	0.04	0.118	0.487736	2.31964e-05
FBXL4	0.109	0.245	0.487534	2.58512e-06
AMZ2	0.109	0.257	0.486468	7.45601e-08
CRIPT	0.229	0.483	0.485945	7.88172e-11
TMEM69	0.236	0.453	0.48534	1.00737e-06
GOLPH3L	0.12	0.281	0.485304	2.29151e-08
EBLN3P	0.145	0.308	0.485011	6.46242e-07
CLEC11A	0.587	0.894	0.484444	1.25643e-11
SNHG16	0.666	0.903	0.483846	1.08323e-09
SATB1	0.118	0.227	0.483307	0.0288071
DLK1	0.994	0.997	0.481993	9.86391e-18
COL2A1	0.077	0.178	0.481922	0.000103592
DELE1	0.139	0.326	0.481709	3.49807e-10
ZMYM1	0.098	0.221	0.481694	2.15492e-05
WDR37	0.052	0.112	0.481306	0.674813
FEM1B	0.121	0.251	0.479755	0.00020691
AL353622.1	0.037	0.112	0.479083	1.41333e-05
DNAJB2	0.048	0.115	0.479026	0.0336053
FBXO21	0.045	0.109	0.476136	0.0425196
SPAG16	0.081	0.166	0.475961	0.0538514
TAF12	0.254	0.483	0.475406	1.41866e-07
NECAP1	0.07	0.16	0.475265	0.00176968
ADGRE2	0.167	0.344	0.47484	2.7398e-07
LRIG2	0.079	0.154	0.474011	0.615682
TMEM106B	0.16	0.356	0.473581	2.18692e-09
CCNG1	0.657	0.891	0.47325	2.24836e-11
CACNG8	0.218	0.429	0.472153	1.06492e-08
PRR3	0.099	0.202	0.471427	0.0050152
ZFAS1	0.921	0.991	0.471156	7.62379e-24
TOB1	0.047	0.112	0.471031	0.0323066
MPG	0.406	0.692	0.470321	2.49731e-08
SPATA7	0.048	0.121	0.469877	0.00421868
KLHL12	0.071	0.166	0.469096	0.000415876
C16orf95	0.061	0.115	0.468878	1
SMURF2	0.08	0.178	0.468204	0.000760389
RPL36	0.997	0.997	0.467925	1.39172e-61
PHC1	0.08	0.202	0.467895	3.01706e-07
ZSCAN21	0.052	0.118	0.467655	0.101186
AC093673.1	0.043	0.1	0.467216	0.314175
SLC39A13	0.056	0.142	0.467115	0.000199655
FAM161A	0.113	0.23	0.466705	0.00125842
ZNF260	0.099	0.224	0.466691	1.21658e-05
NUBPL	0.05	0.112	0.466528	0.300188
SUN1	0.071	0.166	0.46596	0.000429279
TMEM38B	0.102	0.227	0.465523	3.55418e-05
C7orf50	0.276	0.52	0.465463	1.11367e-08
LINC01003	0.069	0.16	0.465367	0.000795688
PLGRKT	0.133	0.284	0.465167	4.0415e-06
ZDBF2	0.044	0.115	0.46493	0.00141532
CHID1	0.25	0.492	0.464834	5.65289e-09
FBLN1	0.354	0.586	0.464818	3.65563e-05
PLEKHA1	0.058	0.124	0.464504	0.218633
SNX18	0.077	0.169	0.463846	0.00360782
UBE2H	0.244	0.502	0.463139	2.28636e-10
AL133243.3	0.043	0.112	0.463009	0.00328894
IFT27	0.148	0.311	0.462574	1.83271e-06
C2orf69	0.075	0.169	0.462245	0.00117044
RPL22L1	0.91	0.994	0.462184	7.14128e-22
MOB2	0.09	0.199	0.461797	0.000285425
ZNF605	0.078	0.184	0.461757	5.39074e-05
NCKAP5L	0.064	0.151	0.461538	0.000917484
WDR89	0.125	0.278	0.461049	1.03777e-06
FAM126A	0.158	0.335	0.4605	1.84262e-07
MT-ND5	0.983	0.997	0.460136	5.89385e-26
ETNK1	0.272	0.529	0.460093	5.47721e-09
TMEM65	0.066	0.148	0.460031	0.00924309
KIAA1549	0.054	0.121	0.459287	0.087918
AL034397.3	0.243	0.471	0.458965	3.76916e-08
PNISR	0.645	0.912	0.45839	1.25392e-11
CCND2	0.442	0.77	0.457959	5.17388e-13
ZBTB10	0.098	0.233	0.457261	4.30975e-07
IRF2BP2	0.261	0.495	0.457163	7.84337e-08
RIT1	0.113	0.245	0.455419	2.32321e-05
STN1	0.081	0.19	0.45504	2.34166e-05
CEP97	0.076	0.157	0.454572	0.0667451
ELMOD2	0.137	0.302	0.454502	2.02399e-07
KEL	0.087	0.187	0.454314	0.00224936
KDSR	0.18	0.366	0.454273	6.29735e-07
SNHG14	0.668	0.915	0.45369	6.16228e-07
ST3GAL2	0.2	0.381	0.453436	4.53637e-05
ELL2	0.16	0.314	0.453319	6.49789e-05
CFD	0.122	0.248	0.45315	0.000413931
KBTBD7	0.075	0.175	0.452585	0.000162912
MTURN	0.165	0.347	0.452155	6.36988e-08
TSPAN32	0.223	0.435	0.451995	1.74304e-07
KLF11	0.053	0.133	0.451245	0.000739821
AHNAK	0.154	0.353	0.451207	3.99074e-11
ATAD1	0.19	0.396	0.449092	2.9791e-08
RIMKLB	0.051	0.121	0.448803	0.0157529
UBE2D4	0.072	0.154	0.448777	0.0313425
TRIOBP	0.123	0.281	0.448547	1.14147e-07
SLC16A1	0.352	0.64	0.448233	1.2051e-08
ZCCHC14	0.042	0.106	0.446682	0.0207889
AMT	0.103	0.221	0.446212	0.000340149
GTF2H4	0.101	0.218	0.445701	0.000177308
SAMD4B	0.136	0.284	0.445463	2.06571e-05
TMEM132A	0.083	0.205	0.444357	7.50368e-07
RAB5B	0.138	0.323	0.443049	7.57277e-10
ZBTB25	0.069	0.157	0.442879	0.00244965
RBM7	0.179	0.387	0.442724	5.83792e-09
SKIL	0.113	0.26	0.442536	2.55208e-07
SBF2	0.057	0.139	0.442026	0.000952431
ZNF480	0.177	0.36	0.441737	1.51599e-06
MED13L	0.355	0.613	0.441619	7.98e-07
ZNF302	0.093	0.199	0.441603	0.00105002
ACYP1	0.161	0.338	0.441376	3.95951e-07
YOD1	0.213	0.408	0.441208	1.85289e-06
GRN	0.316	0.583	0.441027	1.94051e-08
LINC00467	0.129	0.278	0.440967	3.25992e-06
TMSB15A	0.153	0.284	0.439865	0.0056872
C12orf57	0.63	0.912	0.439776	1.79521e-12
SWT1	0.093	0.175	0.439742	0.511268
RALGPS2	0.098	0.208	0.43907	0.000694977
AL021368.2	0.053	0.13	0.438804	0.00258307
MAP4K3	0.048	0.103	0.438294	1
KRT18	0.387	0.674	0.438167	1.27245e-08
RAB12	0.043	0.106	0.437725	0.0325805
KIF3C	0.044	0.1	0.437337	0.617364
TBL1XR1	0.356	0.644	0.43732	5.4091e-08
TAF9B	0.053	0.109	0.437166	1
DLG4	0.044	0.103	0.436967	0.212664
CYFIP2	0.059	0.136	0.436927	0.00881178
CRNDE	0.306	0.556	0.436699	1.21542e-07
ZNF431	0.289	0.532	0.436042	4.93378e-07
TOP1MT	0.09	0.23	0.435923	8.98883e-09
WDFY1	0.125	0.263	0.435831	5.95082e-05
TXNDC16	0.137	0.305	0.435447	8.71497e-08
NISCH	0.08	0.172	0.434567	0.00816859
NADSYN1	0.109	0.227	0.434503	0.000766324
SMIM8	0.191	0.396	0.434194	1.1214e-07
ADGRL1	0.056	0.136	0.433553	0.00187795
MAX	0.421	0.665	0.433089	3.71849e-07
ANKRD40	0.092	0.218	0.43125	4.27651e-06
MGST3	0.498	0.779	0.431245	3.7738e-08
CMTM8	0.088	0.187	0.430891	0.00251303
CGRRF1	0.192	0.381	0.430524	1.44014e-06
STK17B	0.097	0.221	0.43046	1.70804e-05
CCS	0.242	0.486	0.429922	2.78232e-09
RPS4Y1	0.839	0.849	0.429212	9.89105e-09
LMBRD1	0.095	0.193	0.429208	0.0130098
SEPTIN9	0.184	0.387	0.428996	2.93022e-08
PRIMPOL	0.069	0.139	0.42874	0.555106
GABPB1-IT1	0.118	0.254	0.428383	1.99751e-05
TTC32	0.087	0.193	0.428368	0.000305077
LINC00960	0.125	0.272	0.428016	5.46238e-06
UBL3	0.059	0.142	0.427068	0.00126948
ZNF768	0.085	0.193	0.426619	0.000203524
ZNF791	0.161	0.326	0.425831	1.44154e-05
AC005261.1	0.116	0.278	0.425733	6.75186e-09
MRPL23	0.114	0.242	0.423225	0.000124725
ALDH9A1	0.277	0.529	0.422896	1.03063e-07
PDE5A	0.041	0.103	0.422281	0.0223858
RGP1	0.079	0.154	0.422026	0.565809
MRPL30	0.177	0.347	0.422014	1.08406e-05
RPS15A	0.998	1	0.42193	1.01882e-54
MXI1	0.145	0.314	0.421688	3.64925e-07
HERPUD2	0.094	0.205	0.421686	0.000279868
SLC16A1-AS1	0.135	0.272	0.421512	0.000254742
EIF3D	0.672	0.903	0.420794	7.07425e-08
MINPP1	0.155	0.317	0.420627	6.56781e-06
TRMT1L	0.13	0.266	0.42021	0.000144688
DGKH	0.124	0.266	0.418789	1.28803e-05
FES	0.162	0.335	0.418767	1.11973e-06
CYHR1	0.167	0.369	0.418702	5.84844e-09
ZNF451	0.28	0.529	0.418572	1.39762e-07
AL118516.1	0.045	0.109	0.418467	0.0491527
NEIL2	0.052	0.127	0.418128	0.00551951
SLC11A2	0.157	0.323	0.41805	2.72776e-06
TMEM107	0.174	0.387	0.417608	2.37525e-10
PRKCI	0.157	0.314	0.41745	3.1989e-05
PTPN23	0.082	0.154	0.415108	1
PRKCSH	0.257	0.486	0.415101	5.34614e-07
ZNF780A	0.044	0.106	0.413982	0.049897
PLD3	0.381	0.674	0.413587	1.14617e-08
SLC35E2B	0.071	0.139	0.413197	1
MARCH6	0.307	0.559	0.413103	4.89093e-07
GSE1	0.329	0.565	0.412904	1.33071e-05
MED7	0.092	0.202	0.41217	0.000397655
TRPT1	0.11	0.254	0.41202	8.08427e-07
MPP1	0.474	0.74	0.411721	9.96111e-08
TNKS	0.125	0.236	0.411473	0.0421198
CERCAM	0.092	0.215	0.411101	6.26398e-06
TMEM9	0.231	0.45	0.410881	2.2151e-07
CRAT	0.072	0.16	0.409773	0.00348543
AP3M2	0.062	0.118	0.408769	1
ZNF134	0.071	0.166	0.40782	0.000458642
SLC48A1	0.241	0.474	0.4076	1.07766e-07
AGK	0.106	0.196	0.407593	0.33766
GRAMD4	0.044	0.1	0.407406	0.635527
GLCCI1	0.052	0.13	0.406711	0.00203426
FERMT2	0.098	0.211	0.406647	0.000334057
DENND5A	0.105	0.215	0.40663	0.00345994
FLI1	0.375	0.647	0.406447	2.37036e-07
RTL8A	0.155	0.329	0.405973	6.12945e-07
MINDY2	0.199	0.39	0.405174	3.62889e-06
AKR1C1	0.378	0.607	0.404682	2.66952e-05
TMEM45A	0.097	0.23	0.40457	5.56484e-07
ASMTL	0.179	0.378	0.40455	3.0917e-08
NPIPB5	0.064	0.124	0.4039	1
SIAH1	0.084	0.181	0.403651	0.00462118
RIPOR2	0.198	0.42	0.403629	1.28017e-09
FOXO1	0.099	0.221	0.403536	4.48796e-05
PTGR2	0.077	0.169	0.403483	0.00465712
P2RX4	0.071	0.178	0.403461	5.79649e-06
AASDH	0.099	0.218	0.403453	9.49933e-05
MOSPD2	0.089	0.187	0.4029	0.00517879
TENT4B	0.088	0.181	0.402748	0.0216431
CD40	0.101	0.215	0.40224	0.000440418
CDK17	0.114	0.242	0.402108	0.000103236
PPFIA3	0.082	0.178	0.401729	0.00292497
GLO1	0.722	0.927	0.401649	1.9351e-09
ZDHHC4	0.208	0.405	0.401471	2.20729e-06
TSPOAP1-AS1	0.082	0.181	0.401433	0.00105632
SHC1	0.269	0.486	0.401341	6.24904e-06
SPR	0.141	0.296	0.400787	7.86444e-06
PCSK6	0.091	0.175	0.400424	0.200281
ENAH	0.225	0.471	0.400299	1.14814e-09
SLC25A40	0.073	0.145	0.400236	0.666186
FKBP8	0.388	0.686	0.400149	1.889e-08
PLCB3	0.094	0.202	0.400065	0.000620486
MTMR9	0.081	0.178	0.399768	0.00205654
SPINDOC	0.112	0.236	0.399224	0.000282092
KLHL28	0.061	0.157	0.399033	1.70026e-05
PLXDC2	0.047	0.106	0.398936	0.453728
PPIL3	0.184	0.393	0.398867	9.63922e-09
TNRC6B	0.485	0.74	0.398139	1.16712e-05
IMPDH2	0.704	0.946	0.397513	2.51114e-08
C11orf1	0.223	0.402	0.397343	0.000369156
CREB3L4	0.072	0.172	0.39721	0.000114889
MALAT1	0.999	1	0.396925	8.86207e-11
C11orf71	0.076	0.175	0.396923	0.000473164
PABPN1	0.496	0.749	0.396789	3.06311e-06
ANKRD33B	0.179	0.344	0.395356	1.8823e-05
STON2	0.265	0.474	0.395228	7.45947e-06
PHF7	0.047	0.106	0.393316	0.320553
ZNF566	0.057	0.121	0.393301	0.501006
SLC35F2	0.08	0.16	0.392896	0.198328
ERCC4	0.11	0.211	0.3927	0.0486333
NPC2	0.583	0.87	0.391825	7.61151e-09
NXN	0.181	0.353	0.391652	3.14201e-05
TTLL3	0.068	0.154	0.391403	0.00395158
PLEKHA5	0.179	0.344	0.391174	0.000118624
EFCAB11	0.106	0.242	0.391004	2.74685e-06
GTF2E2	0.214	0.432	0.390978	9.87277e-08
LRFN4	0.093	0.187	0.390583	0.0334181
TOM1L1	0.09	0.187	0.39049	0.00681575
PSAP	0.536	0.813	0.3898	1.97402e-06
DDX3Y	0.311	0.541	0.389285	3.11908e-05
AC005562.1	0.043	0.1	0.38918	0.251888
MIB1	0.306	0.556	0.389037	1.43345e-06
COMMD6	0.727	0.958	0.38845	7.5773e-10
PLSCR3	0.059	0.115	0.387855	1
ZNF8	0.07	0.133	0.387777	1
FAM200A	0.064	0.127	0.387405	1
CSNK1D	0.248	0.477	0.387132	8.65809e-07
RHOT1	0.213	0.393	0.386711	0.000108086
ATG13	0.078	0.169	0.386652	0.00697595
ACTR6	0.129	0.26	0.386151	0.000413439
KLHL36	0.083	0.175	0.38603	0.0119896
TRAM2	0.088	0.187	0.385979	0.00376056
NELFA	0.143	0.284	0.385834	0.000406369
TM2D1	0.209	0.42	0.385238	1.91618e-07
MAGEH1	0.106	0.211	0.383941	0.00865077
ZNF529-AS1	0.049	0.109	0.383871	0.34094
AC007405.3	0.049	0.118	0.383018	0.0187292
CNNM3	0.05	0.103	0.382009	1
TGFBR1	0.096	0.221	0.381083	9.68398e-06
HLA-E	0.46	0.761	0.381001	5.98952e-08
AC002558.3	0.056	0.115	0.380987	1
ZNF12	0.086	0.187	0.380462	0.00204075
PTRH1	0.049	0.124	0.380245	0.00208395
GNG12	0.074	0.172	0.380004	0.000222687
SLC35A5	0.047	0.103	0.379761	0.852123
SYPL1	0.435	0.737	0.379196	2.07493e-08
VANGL2	0.076	0.157	0.378577	0.0688189
LINC00339	0.062	0.142	0.378427	0.0105598
BBS4	0.053	0.127	0.377948	0.0112443
RNF138	0.12	0.236	0.377138	0.00563256
HEPH	0.194	0.369	0.37712	4.96037e-05
RPP14	0.096	0.19	0.376895	0.0386018
PPFIBP1	0.321	0.586	0.376337	1.80725e-07
MT-ND1	0.993	0.997	0.375644	6.77122e-30
MEF2D	0.051	0.112	0.375041	0.483998
SERTAD3	0.102	0.227	0.375032	5.03627e-05
RFFL	0.067	0.133	0.374929	1
THG1L	0.12	0.245	0.374573	0.000657737
SPATC1L	0.27	0.538	0.374231	4.74256e-09
FBXO28	0.081	0.178	0.373235	0.00279472
AL022311.1	0.085	0.19	0.372822	0.000398932
RETREG2	0.151	0.305	0.372555	3.19818e-05
CRYZL1	0.154	0.32	0.372388	4.35944e-06
DZIP3	0.107	0.242	0.372368	4.56428e-06
PPP3CA	0.241	0.453	0.372317	5.94335e-06
F11R	0.292	0.556	0.37214	3.34769e-08
MIB2	0.052	0.118	0.371844	0.126114
AC068587.4	0.156	0.272	0.371636	0.0866622
CHROMR	0.058	0.121	0.371342	0.932891
SLC66A3	0.06	0.136	0.370285	0.016775
DNPEP	0.129	0.257	0.370217	0.00110829
SHQ1	0.081	0.169	0.370161	0.0326144
RPL34	0.999	0.997	0.370108	1.54795e-39
FN3KRP	0.053	0.109	0.370106	1
ARHGAP45	0.103	0.199	0.369787	0.0864064
ANAPC13	0.264	0.495	0.369705	2.20326e-06
ZFYVE27	0.059	0.124	0.369261	0.51043
CMTR2	0.121	0.236	0.368954	0.0067468
NAT9	0.072	0.145	0.368787	0.448984
AP5M1	0.106	0.205	0.368437	0.0439461
BACE2	0.113	0.236	0.368345	0.000408802
KHDC4	0.126	0.263	0.36827	8.4485e-05
TENT2	0.156	0.335	0.36788	3.56202e-07
LINC01184	0.047	0.1	0.367402	1
LIMK1	0.081	0.157	0.367299	0.569174
SPRY2	0.077	0.19	0.367208	6.21524e-06
OSGEPL1	0.105	0.227	0.366946	0.000171465
TMEM64	0.058	0.127	0.366565	0.172369
APPBP2	0.116	0.242	0.366521	0.000483171
STK4	0.392	0.683	0.366503	3.11251e-07
FTL	1	1	0.366392	3.37518e-16
TFPI	0.266	0.526	0.366177	1.46629e-08
HBE1	0.261	0.308	0.366026	1
ARL10	0.047	0.1	0.365946	1
E2F5	0.169	0.344	0.365926	4.29154e-06
ARHGEF12	0.156	0.332	0.365516	1.0607e-06
SEPSECS	0.045	0.106	0.365312	0.102711
ACVR2B	0.17	0.344	0.365298	6.24435e-06
SRGAP2C	0.114	0.239	0.36524	0.000200487
SPPL3	0.113	0.245	0.364989	3.62636e-05
RPL9	0.999	0.997	0.36441	1.19633e-41
FOPNL	0.167	0.332	0.363809	2.6164e-05
RRAGD	0.094	0.208	0.36324	0.00016521
NUP107	0.226	0.423	0.363103	0.000104358
OPN3	0.104	0.211	0.362735	0.00645668
TMEM216	0.091	0.202	0.362523	0.000260444
CBFA2T2	0.052	0.115	0.362426	0.310384
MAGED1	0.3	0.586	0.362404	3.16221e-09
KDM5D	0.073	0.16	0.362296	0.00719394
OCEL1	0.132	0.281	0.360949	1.52134e-05
VPS37A	0.14	0.284	0.359884	0.000125655
GLT8D1	0.115	0.248	0.359634	5.96503e-05
UBL7-AS1	0.09	0.16	0.359418	1
RNF141	0.105	0.224	0.358903	0.000469106
NMD3	0.24	0.459	0.358874	1.61477e-06
KCNH2	0.337	0.586	0.358858	5.4182e-06
RINT1	0.071	0.151	0.358833	0.0496712
OARD1	0.264	0.492	0.358714	7.16018e-06
FAM222B	0.146	0.308	0.358701	3.8124e-06
PTK2	0.223	0.423	0.358516	1.61703e-05
PTPN13	0.058	0.136	0.358341	0.00536793
TMEM68	0.119	0.248	0.357951	0.00027242
FAM102B	0.094	0.199	0.357893	0.00215498
EML3	0.076	0.163	0.357616	0.0157672
CERT1	0.186	0.384	0.357239	2.83609e-07
INTS6	0.227	0.414	0.356922	0.000229384
TBC1D24	0.078	0.166	0.356906	0.019212
SLC29A1	0.23	0.426	0.356344	4.3713e-05
SPIRE1	0.052	0.106	0.356062	1
GIGYF1	0.076	0.151	0.355625	0.346699
CNPPD1	0.087	0.181	0.355564	0.0166744
ETFRF1	0.155	0.329	0.355158	1.30432e-06
CCNE1	0.131	0.245	0.354878	0.0275364
CBY1	0.046	0.1	0.35468	1
ZNF514	0.072	0.154	0.354553	0.0323396
CSAD	0.052	0.118	0.354421	0.117971
GGPS1	0.105	0.196	0.354168	0.299287
CERS4	0.059	0.13	0.354082	0.0846478
PARD3	0.065	0.121	0.353889	1
UPRT	0.052	0.106	0.353459	1
ARL2	0.464	0.722	0.353272	0.00102859
GDAP2	0.068	0.154	0.353122	0.00573624
ELK1	0.076	0.169	0.352682	0.00267339
WASL	0.074	0.172	0.352649	0.000317434
RNF220	0.163	0.314	0.351811	0.000525161
AP3S1	0.251	0.468	0.351469	2.15397e-05
PPP2R5C	0.221	0.408	0.351322	0.000205329
AFDN	0.285	0.541	0.351319	2.81274e-07
RAB11B-AS1	0.089	0.196	0.351144	0.000389858
PAXX	0.164	0.311	0.350781	0.00166247
CCND3	0.705	0.921	0.350482	5.441e-06
MAP7D3	0.173	0.363	0.350419	2.52721e-07
HEXA	0.212	0.432	0.349723	1.30121e-07
MTERF1	0.051	0.115	0.349685	0.19874
RNPC3	0.1	0.221	0.349385	7.14297e-05
KLF1	0.457	0.707	0.34938	1.55877e-05
TTBK2	0.077	0.16	0.349328	0.0691134
ATP6V1B2	0.172	0.341	0.348813	1.70672e-05
CHMP1B	0.154	0.32	0.34867	5.06441e-06
RNF38	0.084	0.184	0.348475	0.00117578
FKBP1B	0.223	0.435	0.348254	2.47514e-06
ARHGAP4	0.148	0.287	0.348128	0.00112138
BTF3L4	0.461	0.749	0.347966	1.80637e-05
ATF2	0.154	0.308	0.347898	7.24908e-05
FBXO45	0.175	0.323	0.347872	0.00527059
PDK2	0.083	0.187	0.347495	0.000457659
RPS27A	0.999	1	0.347458	1.43983e-42
ANAPC10	0.161	0.344	0.347299	3.90769e-07
STRADA	0.124	0.239	0.346952	0.0177512
POT1	0.055	0.133	0.346813	0.00326691
EEF1G	0.992	0.997	0.346445	4.03475e-27
C16orf72	0.081	0.16	0.346122	0.353124
GNG10	0.256	0.489	0.345727	2.77159e-06
FAM126B	0.095	0.196	0.345694	0.00833117
ZNF274	0.094	0.199	0.345196	0.00185177
TENT5C	0.077	0.163	0.344272	0.028962
TMEM120A	0.06	0.127	0.344122	0.442255
FZD3	0.105	0.211	0.34381	0.0063498
HOMEZ	0.066	0.142	0.343624	0.0957963
EEF2K	0.071	0.13	0.343589	1
ALDH1B1	0.09	0.181	0.343343	0.0497404
MECR	0.125	0.248	0.342937	0.0025131
SH2B3	0.173	0.326	0.341563	0.00152922
RB1CC1	0.3	0.514	0.340928	0.000171102
MAP3K7	0.126	0.263	0.340866	8.93259e-05
ZNF521	0.155	0.32	0.340475	4.41893e-06
GCC2	0.316	0.535	0.340427	6.51955e-05
FAF1	0.146	0.272	0.340247	0.0233684
TPP1	0.179	0.35	0.340238	0.000114507
ZCCHC7	0.224	0.423	0.340227	1.87012e-05
FAM20B	0.133	0.248	0.339618	0.0363374
CCT4	0.786	0.958	0.339593	1.0264e-07
FNTB	0.056	0.112	0.339393	1
RAPGEF2	0.11	0.227	0.339247	0.00114669
MLXIP	0.252	0.474	0.33917	5.33686e-06
AKIRIN2	0.268	0.502	0.338995	3.96186e-06
WDFY3	0.063	0.127	0.338953	1
C19orf81	0.148	0.317	0.338072	1.24568e-06
RICTOR	0.17	0.311	0.337576	0.00523005
PLAGL1	0.401	0.628	0.337226	0.00407472
TAF1	0.123	0.251	0.337114	0.000767988
MCCC2	0.101	0.233	0.336909	7.98426e-06
DCAF15	0.083	0.16	0.336889	0.584714
IGF2BP2	0.328	0.586	0.33682	2.00942e-06
HSPBAP1	0.045	0.1	0.336543	0.827697
ARL15	0.138	0.296	0.336438	2.20478e-06
NBAS	0.159	0.326	0.335115	1.15375e-05
GFOD1	0.149	0.263	0.334575	0.19785
RSPRY1	0.129	0.245	0.334415	0.0181364
IVNS1ABP	0.296	0.517	0.334338	0.000143272
TAF1D	0.583	0.861	0.334325	2.22506e-06
CYSTM1	0.143	0.293	0.333848	7.42516e-05
RPL36A	0.998	0.997	0.333717	1.32655e-25
OXA1L	0.389	0.637	0.332698	0.000882313
STRN4	0.165	0.323	0.332351	9.81319e-05
ZNF224	0.084	0.175	0.332266	0.0259103
SPSB3	0.124	0.26	0.332125	9.62358e-05
FLYWCH2	0.125	0.257	0.33149	0.000322295
WDR26	0.178	0.332	0.330891	0.00183648
CIB2	0.131	0.257	0.330001	0.00325655
HBG2	0.901	0.719	0.329577	1
STK39	0.11	0.239	0.328925	4.90594e-05
HDDC3	0.197	0.372	0.328529	0.000187081
ABRAXAS1	0.251	0.459	0.327602	7.12106e-05
QKI	0.416	0.698	0.32741	9.94139e-05
ST6GALNAC4	0.119	0.242	0.327286	0.00130448
TNPO1	0.423	0.677	0.327204	0.00802955
THAP6	0.09	0.193	0.327177	0.00213106
HDHD3	0.195	0.363	0.327043	0.000310139
LINS1	0.058	0.127	0.327004	0.190682
ELP2	0.162	0.344	0.326995	5.25452e-07
AP3M1	0.146	0.275	0.32629	0.0097719
FAM214B	0.063	0.133	0.32579	0.32203
ITGAV	0.085	0.169	0.325221	0.149839
LPCAT4	0.056	0.121	0.32475	0.41446
RPS4X	0.996	0.997	0.324383	9.2741e-34
YPEL3	0.151	0.344	0.323841	1.54464e-09
PYROXD2	0.056	0.124	0.323672	0.158889
AC093157.1	0.096	0.199	0.323446	0.00562579
LAMC1	0.17	0.311	0.322821	0.00553211
THAP2	0.079	0.184	0.322809	0.000134892
C16orf70	0.071	0.145	0.322736	0.349267
TRAPPC11	0.093	0.187	0.322345	0.0329623
MIGA1	0.079	0.163	0.322295	0.0687315
SWI5	0.245	0.447	0.321857	4.47353e-05
YES1	0.145	0.275	0.321839	0.00601105
C1orf112	0.077	0.154	0.321719	0.328307
AC007009.1	0.059	0.127	0.320853	0.315917
ABHD17B	0.091	0.166	0.320213	1
LRRC8A	0.064	0.133	0.319961	0.513805
DYNLT3	0.113	0.218	0.319932	0.0442203
GATA5	0.055	0.118	0.319923	0.551909
ARID1B	0.374	0.61	0.319401	0.00037917
EPS15	0.248	0.432	0.319242	0.000991628
ZNF721	0.22	0.39	0.31924	0.0162608
ACAP2	0.326	0.562	0.319232	0.000226743
RPL7	0.996	0.997	0.319009	1.3777e-23
SCOC	0.301	0.526	0.31891	0.000195622
STX5	0.117	0.227	0.318654	0.0267369
MOAP1	0.082	0.193	0.318588	3.49568e-05
FBXO25	0.058	0.118	0.31832	1
PLXNB2	0.064	0.115	0.318218	1
RGS17	0.061	0.124	0.317893	1
ASAP2	0.083	0.16	0.317483	0.625487
GYPC	0.71	0.912	0.317244	0.000129732
CEP192	0.133	0.239	0.317203	0.285598
ING5	0.118	0.215	0.31704	0.440444
RPL17	0.999	0.997	0.317023	5.89569e-29
PKDCC	0.052	0.127	0.316901	0.00315676
SNAPC1	0.106	0.224	0.316092	0.000842282
TRAPPC2	0.086	0.184	0.315436	0.00450784
AP002387.2	0.118	0.218	0.3153	0.200635
CEBPB	0.276	0.474	0.314404	0.000982277
ADGRA3	0.074	0.142	0.313798	1
BSG	0.697	0.934	0.31354	0.000431583
TBC1D15	0.174	0.329	0.313452	0.000674384
LYPLA1	0.502	0.746	0.312981	0.0100739
ZNF519	0.088	0.166	0.312871	1
PIK3C2A	0.191	0.36	0.312815	0.000248316
BAG3	0.078	0.148	0.311116	1
MRPL42	0.414	0.683	0.310946	0.000940279
GPATCH2L	0.334	0.562	0.310881	0.000274081
RPL3	0.999	1	0.31048	4.01391e-35
FKTN	0.058	0.112	0.310405	1
RNF146	0.122	0.251	0.310204	0.000377639
IMMP1L	0.222	0.444	0.309964	9.29936e-07
RALGDS	0.104	0.211	0.309576	0.00801378
WWC3	0.071	0.148	0.309028	0.122764
SDCBP	0.364	0.634	0.308313	1.52313e-05
FYN	0.215	0.408	0.308176	3.85045e-05
RHBDD2	0.074	0.151	0.307666	0.224293
KCTD6	0.056	0.121	0.307549	0.440414
SLC25A39	0.201	0.369	0.307041	0.000931388
ALG6	0.065	0.142	0.307019	0.054656
BBX	0.349	0.592	0.3069	6.02618e-05
RPL35A	0.998	0.997	0.306451	3.92748e-23
HDAC7	0.315	0.529	0.306412	0.00166458
ABCA7	0.107	0.248	0.305812	9.94611e-07
FAM228B	0.064	0.142	0.305463	0.0255464
H1FX	0.563	0.807	0.305349	0.00819238
SERGEF	0.082	0.157	0.305341	1
ATG4C	0.134	0.26	0.305117	0.00455132
TNFRSF10B	0.186	0.378	0.304912	3.61304e-06
PEX13	0.081	0.16	0.304344	0.43374
MARVELD1	0.134	0.278	0.304175	7.68096e-05
NSMAF	0.19	0.335	0.30417	0.0120253
PROSER1	0.089	0.16	0.304153	1
SLCO3A1	0.08	0.166	0.304131	0.0360195
MAN2A1	0.25	0.459	0.30401	2.52113e-05
MAD2L1BP	0.139	0.269	0.304003	0.00315842
CDK5RAP3	0.108	0.205	0.303983	0.158722
TRAF3IP2-AS1	0.06	0.118	0.303581	1
NMB	0.119	0.239	0.302886	0.00329427
MFSD8	0.077	0.154	0.302504	0.312851
RNF41	0.161	0.329	0.302018	1.58584e-05
CNOT6L	0.143	0.257	0.301513	0.133254
RBM4B	0.061	0.13	0.301023	0.278483
RPL13	0.999	0.997	0.300487	5.06798e-38
INPP4A	0.058	0.103	0.300451	1
PPP2CB	0.219	0.405	0.300345	0.000302363
MYO6	0.107	0.23	0.30018	0.000131028
ZNF84	0.113	0.251	0.299708	1.21293e-05
RIPOR3	0.181	0.344	0.299529	0.000262344
LYST	0.079	0.154	0.299326	0.500794
P3H4	0.183	0.353	0.299274	0.000117081
PTDSS2	0.156	0.29	0.299152	0.00907155
FAM92A	0.121	0.236	0.298831	0.0119455
DIP2A	0.185	0.36	0.298815	8.6183e-05
PPM1D	0.071	0.13	0.298409	1
HMBOX1	0.176	0.344	0.298276	4.36257e-05
TNNT1	0.286	0.514	0.298158	3.86517e-06
COMMD10	0.195	0.353	0.298083	0.00383057
FBXL17	0.049	0.103	0.297638	1
OXR1	0.188	0.36	0.29719	0.000263687
WDR6	0.17	0.311	0.296609	0.0180232
ALKBH6	0.045	0.106	0.296444	0.169465
PAQR3	0.139	0.275	0.296109	0.00146645
SF3B3	0.298	0.511	0.296106	0.00345553
NMRK1	0.097	0.181	0.29582	0.557517
NDUFV3	0.612	0.846	0.295655	0.000472271
TBL2	0.095	0.169	0.295402	1
AP000873.2	0.066	0.145	0.29477	0.0299771
LCORL	0.172	0.323	0.294692	0.00108669
LLGL2	0.063	0.127	0.294645	1
EIF3F	0.842	0.988	0.294582	1.82167e-07
USP9Y	0.111	0.233	0.294567	0.000801621
SPARC	0.301	0.547	0.294476	1.95865e-05
CLDND1	0.21	0.402	0.294162	3.62342e-05
SNHG19	0.158	0.32	0.293437	6.36163e-05
RPL26	0.999	1	0.293104	6.50566e-24
RUFY2	0.066	0.127	0.292888	1
HERC4	0.209	0.366	0.292834	0.0209225
ZNF227	0.054	0.121	0.292717	0.120964
ROBO1	0.085	0.16	0.292686	1
KDELR1	0.696	0.918	0.292583	1.08607e-05
PUS7L	0.117	0.233	0.292473	0.00595108
PRH1	0.101	0.211	0.292278	0.0027778
PACS1	0.095	0.199	0.292084	0.00522974
TMEM150A	0.065	0.136	0.291702	0.236789
SMAD2	0.312	0.514	0.291445	0.108848
ST3GAL3	0.074	0.142	0.291284	1
ADORA2B	0.113	0.224	0.290529	0.0104139
ZNF775	0.069	0.145	0.290126	0.15791
PGM3	0.111	0.205	0.289816	0.358196
NEMP1	0.074	0.154	0.289708	0.134856
HOXB3	0.056	0.112	0.289499	1
SOX12	0.156	0.314	0.28943	5.67699e-05
SLC25A3	0.962	0.994	0.289239	2.66248e-13
SYNJ2BP	0.188	0.344	0.288626	0.00393034
FAM114A1	0.049	0.124	0.288199	0.00292543
FAAP20	0.339	0.577	0.288056	0.000616749
MRNIP	0.066	0.124	0.287827	1
MTMR2	0.116	0.208	0.287737	0.880967
MAN1A1	0.071	0.142	0.28773	0.636477
RNF11	0.132	0.254	0.287337	0.010064
CD27-AS1	0.073	0.157	0.28728	0.0226314
RPL15	0.999	0.997	0.287228	4.05771e-25
NAP1L1	0.926	0.997	0.28695	2.41533e-05
ADNP2	0.16	0.323	0.28679	5.46927e-05
UBALD2	0.173	0.314	0.286357	0.0107903
TOMM34	0.133	0.263	0.286054	0.00164064
CMTM7	0.125	0.239	0.285762	0.0230085
LYPLAL1	0.152	0.314	0.285516	2.46821e-05
GLUD1	0.271	0.498	0.285455	5.99669e-05
AHCY	0.464	0.722	0.284981	0.0423914
ST6GALNAC6	0.128	0.251	0.28472	0.00577876
RPL24	0.998	0.997	0.284597	3.80238e-22
EMC2	0.208	0.384	0.28454	0.00119239
CAPZA2	0.623	0.861	0.284343	0.0407031
ARL2BP	0.16	0.326	0.28388	1.76752e-05
LGALSL	0.13	0.215	0.283758	1
DOCK1	0.158	0.314	0.28352	0.00010167
SPTLC1	0.222	0.39	0.28347	0.0111779
MBD5	0.168	0.32	0.283414	0.000919869
ATP2B1	0.297	0.508	0.283375	0.00197606
PFKM	0.148	0.299	0.283055	0.000120359
QRICH1	0.111	0.215	0.282858	0.0422108
RHOBTB3	0.491	0.737	0.28277	0.00131105
BCAT2	0.162	0.305	0.282742	0.00530391
KDM6A	0.08	0.154	0.282594	1
ECHDC2	0.146	0.293	0.282252	0.000287668
FANCL	0.167	0.293	0.281524	0.109166
DCUN1D1	0.216	0.414	0.28141	3.42942e-05
DCAF10	0.117	0.221	0.281274	0.0734928
GPCPD1	0.133	0.233	0.281156	0.717587
ZNF317	0.069	0.139	0.281041	0.807654
ATF5	0.118	0.208	0.280991	1
MYO1D	0.118	0.251	0.28094	8.34303e-05
GK5	0.067	0.124	0.280026	1
HINFP	0.062	0.109	0.280012	1
NR2C2	0.085	0.154	0.27981	1
TAL1	0.365	0.604	0.279658	0.000382564
CCNI	0.927	0.997	0.279639	8.48291e-10
RPL28	0.999	0.997	0.279571	1.13676e-28
TBK1	0.197	0.375	0.279536	0.000174454
C9orf16	0.557	0.822	0.279056	0.00938733
ZYG11B	0.166	0.317	0.279022	0.00146397
ELP4	0.084	0.172	0.278181	0.0566595
TMEM167B	0.101	0.211	0.277878	0.00282116
RBAK	0.067	0.136	0.277497	0.755554
WNT5B	0.223	0.36	0.277403	0.145192
UBE2D1	0.115	0.224	0.277221	0.0221506
PTEN	0.247	0.465	0.27678	4.43657e-05
DHRS4L2	0.14	0.272	0.27659	0.00396402
HS2ST1	0.166	0.296	0.276533	0.0455019
RPS19	1	1	0.276256	1.14421e-24
SLC26A2	0.123	0.254	0.276219	0.000452616
ATG14	0.106	0.205	0.276194	0.0543448
SCPEP1	0.247	0.429	0.276187	0.00413487
FTX	0.336	0.586	0.275855	9.33648e-05
RPL29	0.998	0.997	0.275541	1.87292e-22
GXYLT1	0.222	0.381	0.275519	0.0301534
ASB3	0.086	0.19	0.275477	0.00090955
MED21	0.195	0.353	0.275071	0.00424045
EIF4B	0.702	0.934	0.275056	0.00268202
RPL18	0.999	0.997	0.274676	2.85398e-24
SASH1	0.091	0.166	0.274267	1
TNNI3	0.087	0.184	0.27422	0.00387252
MOSMO	0.103	0.196	0.27406	0.192476
AL096870.8	0.08	0.166	0.27397	0.0472617
PEX19	0.093	0.187	0.273655	0.0444611
MICALL2	0.146	0.26	0.273563	0.369773
TRIM8	0.389	0.61	0.273459	0.00630465
ELK4	0.072	0.145	0.27339	0.518479
CTSD	0.478	0.767	0.272574	3.45676e-06
ZNF138	0.073	0.172	0.272484	0.000329044
DTWD1	0.228	0.396	0.272482	0.0183387
TMEM98	0.297	0.541	0.27202	2.74736e-05
ZNF273	0.071	0.151	0.271581	0.0663278
HIST1H2AC	0.242	0.402	0.271297	0.0319683
B3GALNT2	0.114	0.224	0.270664	0.0222727
OAF	0.121	0.248	0.270658	0.00111803
EIF3M	0.759	0.949	0.270095	0.000159427
MBD6	0.083	0.154	0.270022	1
MBTD1	0.12	0.224	0.269999	0.120519
DYRK2	0.095	0.178	0.269835	0.703285
COL4A1	0.063	0.136	0.269685	0.125629
SLC66A2	0.157	0.287	0.269623	0.0259923
TRAF7	0.238	0.426	0.268915	0.00513956
PCED1A	0.092	0.187	0.268886	0.0275894
TMX4	0.102	0.208	0.268806	0.00640975
MAU2	0.085	0.151	0.2685	1
TJP1	0.138	0.245	0.268432	0.501164
NDUFB5	0.577	0.837	0.268386	0.0061985
LRP6	0.111	0.211	0.268307	0.0805385
TLE3	0.112	0.202	0.268276	0.761505
BOD1	0.149	0.278	0.267751	0.0123139
AP1S1	0.21	0.378	0.267578	0.00406668
RNF208	0.091	0.199	0.267352	0.000705054
TMEM181	0.154	0.275	0.267323	0.12112
NCOA4	0.509	0.737	0.267285	0.0187376
MANBA	0.134	0.233	0.267276	1
MAP3K12	0.081	0.187	0.267272	0.000195094
MCRIP1	0.251	0.489	0.267169	3.10708e-06
CSRP2	0.084	0.16	0.267059	0.767409
SOS2	0.096	0.181	0.26681	0.41452
PCGF2	0.118	0.242	0.266708	0.00122465
KSR1	0.078	0.157	0.266633	0.192049
SERPINE2	0.135	0.263	0.266365	0.00149101
AC112253.1	0.055	0.121	0.266345	0.237234
WDR48	0.118	0.242	0.265621	0.00111036
ARHGEF7	0.114	0.193	0.264621	1
TMEM80	0.098	0.221	0.264529	6.73031e-05
TCAF1	0.225	0.423	0.264415	0.000103534
BMP2K	0.755	0.937	0.264372	0.045542
TSC22D2	0.096	0.181	0.263763	0.517935
AAR2	0.07	0.133	0.263201	1
ZRANB1	0.109	0.196	0.26308	1
ATPAF2	0.09	0.193	0.262884	0.00201743
ECH1	0.46	0.692	0.262861	0.010627
GTF3C4	0.092	0.184	0.262665	0.0639695
TAOK1	0.258	0.453	0.262394	0.00161453
CPSF1	0.156	0.302	0.262128	0.00126431
MFSD14C	0.2	0.369	0.261866	0.00166923
C22orf39	0.214	0.408	0.261858	5.82565e-05
PHTF2	0.082	0.148	0.261729	1
UBA6-AS1	0.055	0.112	0.261623	1
RARS2	0.138	0.278	0.261362	0.000477154
RPARP-AS1	0.067	0.139	0.261021	0.394745
RYR3	0.061	0.127	0.260503	0.771857
VIM	0.93	1	0.259795	1.95069e-07
COG6	0.079	0.169	0.259246	0.0178584
PIGK	0.138	0.281	0.259152	0.000193588
PIAS1	0.277	0.514	0.259151	3.52516e-05
SIAH2	0.167	0.323	0.259012	0.00052173
AC092490.1	0.058	0.118	0.258229	1
TEAD2	0.116	0.263	0.257874	2.47741e-06
SLC35E3	0.135	0.248	0.257523	0.170381
BSDC1	0.11	0.208	0.257409	0.0914391
RNF24	0.291	0.532	0.25734	5.68135e-05
ATF7IP	0.294	0.462	0.257308	0.111712
PPIC	0.307	0.547	0.257113	0.000121328
MPP6	0.091	0.181	0.257107	0.122352
C17orf58	0.134	0.275	0.256981	0.000146653
CINP	0.208	0.384	0.256876	0.0014285
TCF7L2	0.164	0.296	0.256673	0.0421085
CCDC144NL-AS1	0.2	0.341	0.256666	0.192999
HOOK2	0.103	0.196	0.25616	0.23403
SERPING1	0.431	0.704	0.256114	0.000451062
RAB11FIP2	0.084	0.166	0.255876	0.224575
AC009107.2	0.245	0.465	0.255751	1.41395e-05
LAPTM4B	0.633	0.84	0.255424	0.596202
R3HDM4	0.261	0.471	0.254788	0.000354419
LCMT1	0.18	0.344	0.254529	0.000528798
NSMF	0.075	0.148	0.254514	0.739679
ZNF277	0.162	0.326	0.254357	4.95262e-05
AKT2	0.139	0.266	0.254313	0.00851806
SNX19	0.067	0.142	0.254203	0.174366
SMARCA1	0.27	0.535	0.253924	4.05137e-08
ATM	0.222	0.438	0.253531	3.18447e-06
XPNPEP3	0.117	0.215	0.253315	0.469485
ICAM4	0.446	0.689	0.253013	0.0066107
SNHG29	0.988	0.997	0.252831	2.26352e-10
PIM2	0.095	0.163	0.252777	1
ZNF785	0.097	0.205	0.252714	0.00164389
COX7A2L	0.556	0.816	0.251618	0.0349089
C11orf74	0.187	0.353	0.251244	0.000658465
ENTPD6	0.05	0.1	0.250376	1
RSBN1	0.132	0.257	0.250347	0.00621074
GALNT10	0.105	0.187	0.249578	1
TBPL1	0.413	0.64	0.249514	0.0406826
ACSF2	0.156	0.299	0.249093	0.00166763
PBX2	0.149	0.257	0.248636	1
DHRS1	0.062	0.13	0.248261	0.465953
UBAC2	0.213	0.408	0.248219	5.542e-05
GOLPH3	0.168	0.305	0.248166	0.0330199
OTUD4	0.102	0.208	0.248003	0.00927761
TEAD4	0.084	0.157	0.247353	1
GSTZ1	0.133	0.257	0.24682	0.00983032
NF1	0.157	0.29	0.246556	0.0254684
MAPKAPK5-AS1	0.209	0.381	0.246465	0.00227681
TMEM134	0.124	0.248	0.246257	0.00345574
RAB4B	0.091	0.172	0.246213	0.908103
ARRDC1-AS1	0.072	0.145	0.245547	0.6197
TTC5	0.133	0.263	0.24532	0.00284218
PAAF1	0.158	0.308	0.245183	0.000993485
NHSL2	0.069	0.169	0.244915	0.000105268
YAF2	0.261	0.441	0.244586	0.0222412
ID2	0.461	0.686	0.244492	0.0617441
KAT14	0.068	0.124	0.244258	1
KIAA0355	0.087	0.19	0.244136	0.00165467
WDR75	0.223	0.432	0.243867	3.16374e-05
TMED7	0.205	0.393	0.243796	0.000108128
CXXC5	0.474	0.725	0.243564	0.0547412
GFPT1	0.213	0.375	0.243343	0.0115152
ACHE	0.051	0.1	0.242958	1
SNX14	0.209	0.353	0.242942	0.129427
EPM2AIP1	0.17	0.326	0.242578	0.00113963
FKBP11	0.116	0.196	0.242554	1
THNSL1	0.06	0.118	0.242246	1
ALDH6A1	0.087	0.19	0.242232	0.00222414
MORC4	0.072	0.145	0.24178	0.752334
SNHG8	0.735	0.915	0.241501	0.15163
PANK1	0.054	0.103	0.24138	1
SRSF8	0.197	0.363	0.240875	0.00133414
AGPAT4	0.137	0.233	0.24066	1
RHOQ	0.144	0.287	0.240649	0.000277293
NCOA3	0.13	0.26	0.240277	0.00168573
CD79B	0.152	0.257	0.240227	1
AKAP7	0.062	0.139	0.239929	0.0283832
MTX3	0.053	0.118	0.239719	0.194199
CASD1	0.11	0.23	0.239429	0.00111001
ARL5B	0.174	0.305	0.239346	0.095237
MKLN1	0.198	0.369	0.238827	0.000605326
WARS2	0.059	0.109	0.238224	1
GNAQ	0.363	0.61	0.237998	0.00337232
ARMC10	0.218	0.438	0.237894	3.16549e-06
SUGP2	0.305	0.526	0.237828	0.00352984
MED23	0.093	0.172	0.237711	1
PDPR	0.148	0.269	0.237604	0.0607453
ARIH1	0.197	0.344	0.237448	0.135275
NOTCH2	0.07	0.133	0.236798	1
GSTM4	0.124	0.254	0.236634	0.000808532
APTR	0.062	0.127	0.236345	1
ZNF253	0.053	0.115	0.236103	0.594336
LRRC28	0.093	0.187	0.235698	0.0408473
RPL7A	0.999	0.997	0.235007	1.2551e-17
WAC	0.452	0.692	0.234888	0.149173
GSK3B	0.173	0.311	0.233965	0.0267594
TMEM63A	0.125	0.218	0.233929	1
GRK4	0.065	0.118	0.233923	1
PHC3	0.089	0.181	0.233878	0.0393038
PRR5	0.136	0.245	0.233787	0.226087
PCF11	0.206	0.384	0.233733	0.000485281
ACYP2	0.099	0.205	0.233567	0.00654562
NGRN	0.283	0.505	0.233548	0.00075788
CUL5	0.211	0.39	0.233175	0.0008277
SOX18	0.16	0.284	0.233032	0.111135
TSC22D3	0.117	0.236	0.232858	0.00187135
UBXN7	0.238	0.399	0.232802	0.101705
KPNA5	0.113	0.245	0.231964	6.04963e-05
CHCHD5	0.245	0.444	0.231881	0.00136835
ARHGEF10	0.108	0.221	0.23184	0.0054791
SERPINB9	0.197	0.347	0.231592	0.0176729
CHST14	0.072	0.136	0.2314	1
ITFG1	0.146	0.293	0.231375	0.000314548
AGPAT1	0.199	0.375	0.231069	0.00043853
C9orf72	0.053	0.112	0.231028	1
PCBP2	0.799	0.946	0.230343	0.600265
RPL37A	0.999	0.997	0.230278	3.54405e-22
TUBB4A	0.057	0.109	0.229897	1
IGDCC3	0.046	0.1	0.229888	1
RPS8	0.999	1	0.229683	2.5045e-24
TXNDC12	0.415	0.656	0.229448	0.0298019
TEDC2	0.058	0.106	0.229217	1
DYRK1A	0.194	0.335	0.228872	0.0678425
UGDH	0.107	0.211	0.228774	0.0293124
MRPS27	0.301	0.526	0.228435	0.000833873
GBGT1	0.187	0.335	0.228268	0.0106033
POC1B	0.104	0.199	0.22796	0.19481
ANXA6	0.126	0.26	0.227881	0.000366138
SH3BP1	0.225	0.384	0.227708	0.0460827
CHURC1	0.724	0.912	0.227658	0.028358
ODC1	0.404	0.592	0.227589	1
ELOVL5	0.36	0.598	0.227585	0.011369
PTPN6	0.336	0.544	0.227221	0.0148197
C1orf216	0.051	0.1	0.227175	1
EBPL	0.528	0.752	0.226973	0.37597
WRN	0.233	0.411	0.226972	0.00357601
DAPK1	0.128	0.239	0.226607	0.0746728
ZNF704	0.088	0.181	0.226267	0.0348024
RBMX2	0.212	0.369	0.22601	0.0231135
GNS	0.097	0.178	0.225708	1
NHLRC3	0.145	0.281	0.225634	0.00387096
MTPAP	0.103	0.208	0.225575	0.0142302
ZNF316	0.066	0.121	0.225329	1
AHCYL1	0.414	0.68	0.225308	0.0053303
NUP37	0.287	0.477	0.225269	0.0291412
BAHD1	0.062	0.121	0.225237	1
QSOX1	0.118	0.242	0.225184	0.00126822
ARHGAP1	0.091	0.172	0.22443	0.797194
DDHD1	0.104	0.196	0.224258	0.276069
ATG4D	0.068	0.13	0.223916	1
CFAP36	0.151	0.299	0.223907	0.00041744
RAB31	0.293	0.514	0.223309	0.00161531
BIRC2	0.173	0.341	0.223282	0.000156172
EPB41L4A-AS1	0.343	0.544	0.223191	0.0940263
PLXND1	0.263	0.486	0.222917	0.000146691
METRNL	0.108	0.202	0.222796	0.281822
TYW5	0.119	0.218	0.222473	0.54874
PNP	0.464	0.671	0.222412	1
ZNF574	0.074	0.148	0.221673	0.518743
BCKDHA	0.161	0.311	0.221662	0.000976072
ST6GAL1	0.103	0.196	0.221474	0.246107
ANKRD27	0.187	0.305	0.221164	1
TSC2	0.098	0.175	0.221115	1
ZNF551	0.058	0.118	0.221111	1
UBALD1	0.082	0.157	0.220307	1
LAMB1	0.092	0.205	0.220033	0.000312835
RNF135	0.084	0.175	0.219606	0.0309545
TMEM161A	0.135	0.248	0.219501	0.0999098
ZNF426	0.092	0.181	0.219393	0.132126
PKIA	0.094	0.151	0.218788	1
RASA3	0.097	0.193	0.218474	0.0620343
TP53BP1	0.199	0.375	0.217622	0.00097546
RPS27	1	0.997	0.216914	1.08815e-17
TMEM35B	0.22	0.402	0.216737	0.00178449
TERF1	0.24	0.423	0.216577	0.00673649
HIBCH	0.274	0.459	0.216035	0.0302295
CNOT8	0.238	0.453	0.216034	6.27674e-05
GATAD1	0.374	0.622	0.215519	0.0081103
HADHB	0.384	0.607	0.215467	0.0852874
MAPK1IP1L	0.324	0.553	0.215466	0.00411741
RPL8	0.997	0.997	0.215394	9.51046e-15
RPL11	0.998	1	0.215276	5.59669e-15
ZFAND5	0.353	0.592	0.215243	0.00494471
GRIK5	0.075	0.172	0.215191	0.000879084
TBC1D7	0.16	0.317	0.215124	0.000266644
DDX59	0.065	0.127	0.21467	1
OSTC	0.72	0.924	0.214525	0.076455
ZC3H6	0.069	0.145	0.214485	0.16072
PUM1	0.452	0.728	0.214085	0.00243936
STARD10	0.048	0.1	0.213973	1
AKAP8L	0.215	0.417	0.213938	3.51712e-05
CAMK2G	0.072	0.148	0.21359	0.201211
ADAM15	0.121	0.239	0.213056	0.0103443
CACUL1	0.26	0.462	0.212906	0.00188012
ADAM10	0.384	0.604	0.212761	0.0606321
ING4	0.114	0.218	0.212267	0.0694647
ILF3-DT	0.139	0.287	0.212158	0.000112366
ATP5MC2	0.979	0.997	0.212098	2.27054e-05
MAP3K2	0.102	0.19	0.212097	0.581441
MSRB2	0.352	0.586	0.211762	0.00467183
AVL9	0.119	0.245	0.21136	0.000887182
RPS24	0.999	0.997	0.211148	4.38391e-12
CPNE1	0.455	0.734	0.210964	0.00309857
RDX	0.677	0.849	0.210924	0.266769
NBR1	0.125	0.242	0.210469	0.0224814
NID1	0.197	0.347	0.210281	0.0242032
INTU	0.077	0.163	0.210091	0.0316814
DENND4C	0.077	0.166	0.209916	0.0125384
LDAH	0.109	0.199	0.209436	0.727151
KRAS	0.349	0.571	0.209359	0.0800229
AGO3	0.209	0.366	0.208952	0.0246943
NRROS	0.095	0.181	0.208807	0.42969
DAG1	0.174	0.314	0.208735	0.0207819
SERINC3	0.346	0.538	0.208436	0.555129
YBX3	0.706	0.888	0.208338	1
EYA3	0.107	0.208	0.208185	0.0626909
DMAC1	0.439	0.701	0.208098	0.0330369
ARMCX1	0.183	0.338	0.208094	0.00545761
USF2	0.218	0.426	0.207997	2.39748e-05
C5orf22	0.055	0.103	0.207732	1
AC008771.1	0.063	0.103	0.207624	1
UPK3BL1	0.1	0.178	0.206406	1
ABHD18	0.069	0.16	0.206187	0.00243936
DIMT1	0.214	0.387	0.206092	0.00631416
NUDT21	0.315	0.517	0.2055	0.105255
CRK	0.205	0.341	0.205492	0.410045
POLR2G	0.444	0.686	0.205193	0.330287
HSBP1	0.669	0.873	0.204919	0.941572
FBXW8	0.054	0.109	0.204908	1
ALKBH7	0.397	0.68	0.204672	0.000425539
GMPR	0.673	0.843	0.20395	1
BTBD10	0.136	0.239	0.203694	1
HCK	0.155	0.275	0.203689	0.127062
EML4	0.24	0.42	0.203674	0.0124103
PAPOLG	0.078	0.16	0.203634	0.120738
CCDC28A	0.127	0.245	0.203617	0.0211522
AGO2	0.22	0.369	0.203426	0.373636
ANKRD13C	0.056	0.106	0.203125	1
HOMER1	0.093	0.163	0.203065	1
ENTPD1-AS1	0.103	0.178	0.202961	1
RIPOR1	0.108	0.205	0.202923	0.138212
AC100810.1	0.131	0.245	0.202604	0.0691286
TTC9C	0.193	0.332	0.202604	0.107944
RPS14	0.999	0.997	0.202601	1.17586e-17
SLC25A38	0.11	0.221	0.202549	0.0116055
SERTAD2	0.103	0.169	0.202303	1
C12orf73	0.205	0.36	0.202064	0.0368207
AP1G2	0.079	0.142	0.202021	1
POGLUT1	0.163	0.305	0.201956	0.00856452
DCBLD2	0.111	0.208	0.201477	0.234137
SIN3A	0.158	0.287	0.200647	0.0453117
AAGAB	0.076	0.154	0.200574	0.285463
CLCN3	0.256	0.444	0.200538	0.0149804
CERS6	0.207	0.36	0.200298	0.103533
LRRC47	0.165	0.311	0.200209	0.00482684
XPO7	0.125	0.196	0.199995	1
KIF1B	0.226	0.39	0.199858	0.0488245
PGGT1B	0.104	0.193	0.199671	0.731598
CYBA	0.628	0.813	0.199662	0.228689
COPS8	0.22	0.396	0.199323	0.00496794
RNF2	0.18	0.308	0.198669	0.461955
PRPS2	0.099	0.187	0.198585	0.550964
RGL2	0.07	0.142	0.198513	0.490724
PPP2R2A	0.331	0.529	0.198477	0.244731
EDEM3	0.123	0.227	0.198412	0.203913
UBQLN2	0.064	0.118	0.198409	1
TAF9	0.454	0.686	0.197884	1
DDX6	0.363	0.616	0.197872	0.00414976
FAM177A1	0.296	0.502	0.197621	0.0148733
KPNA4	0.33	0.565	0.1975	0.0053398
ARMCX6	0.211	0.366	0.196985	0.0489628
[truncated: 5,140 more rows]

## Sheet: CLuster 3
Cluster 3 - C22-7 vs. C22 DEG analysis
geneID	pct.C22	pct.C22.7	Avg_log2FC	Adj.P.Val
LY6E	0	0.446	6.34937	7.29048e-15
APOA2	0	0.298	5.89769	3.33842e-07
TECRL	0.009	0.363	5.76558	9.95283e-10
AC007130.1	0	0.128	5.08766	1
TRIM71	0	0.183	4.86003	0.0169634
MYL7	0.017	0.206	4.81622	0.0277419
PELI2	0	0.143	4.40873	0.477289
HOXB-AS3	0.086	0.386	4.24558	1.02525e-06
TMOD1	0.009	0.163	4.18908	0.282415
S100A6	0.06	0.718	4.10784	4.43823e-30
LHX1	0	0.109	4.10143	1
NR6A1	0.026	0.322	3.84883	1.00981e-06
TTR	0.026	0.325	3.75426	1.19642e-06
APLNR	0.009	0.109	3.65183	1
RCSD1	0.017	0.153	3.62652	1
HOXC4	0.009	0.109	3.61711	1
CDX2	0.017	0.242	3.60653	0.00110776
TXNIP	0.078	0.501	3.51976	2.70383e-13
NTS	0.017	0.171	3.51256	0.450855
HOTAIRM1	0.017	0.186	3.32838	0.144221
VPS54	0.009	0.105	3.3023	1
TTN	0.009	0.123	3.29829	1
BMP10	0.017	0.142	3.29289	1
TSPAN7	0.009	0.117	3.28163	1
XAB2	0.009	0.108	3.27342	1
SBNO1-AS1	0.009	0.125	3.24484	1
AC103702.1	0.034	0.186	3.19007	0.793827
MINCR	0.009	0.126	3.14922	1
ACPP	0.017	0.142	3.03136	1
HOXA7	0.026	0.104	3.01952	1
PRTG	0.198	0.824	2.95281	5.93059e-32
ARRDC3	0.034	0.356	2.91249	3.48981e-07
LIN28A	0.078	0.551	2.90232	5.5259e-15
AFDN-DT	0.017	0.177	2.86171	0.341675
EGR1	0.043	0.192	2.79735	1
MYOZ2	0.043	0.154	2.72919	1
GREB1	0.017	0.154	2.72642	1
CALCRL	0.026	0.129	2.72543	1
GKAP1	0.009	0.112	2.70101	1
RGS5	0.181	0.589	2.68894	4.89005e-13
LINC02772	0.017	0.14	2.62637	1
BOC	0.052	0.261	2.6241	0.0121788
PDK1	0.034	0.191	2.59254	0.830959
NUP155	0.017	0.179	2.56769	0.346787
HLX	0.017	0.133	2.48176	1
HOXB9	0.06	0.286	2.45672	0.00525239
HAS2	0.172	0.588	2.44787	1.71591e-12
MMP15	0.026	0.15	2.44102	1
KCNQ2	0.034	0.288	2.43874	0.000237929
DLL3	0.043	0.183	2.41973	1
CCBE1	0.026	0.116	2.38029	1
BTBD2	0.026	0.191	2.37616	0.34897
TNRC18	0.026	0.157	2.29549	1
PPP1R3C	0.026	0.103	2.28849	1
CEP126	0.06	0.266	2.27252	0.0291149
FOS	0.078	0.317	2.26772	0.00168437
AL359504.2	0.017	0.111	2.25198	1
AP000662.1	0.017	0.114	2.24226	1
NEK9	0.034	0.148	2.23129	1
IRX3	0.017	0.129	2.21808	1
LGR4	0.121	0.438	2.2149	6.102e-07
PRRX2	0.052	0.284	2.19724	0.00307743
TTLL1	0.034	0.137	2.19424	1
NUF2	0.034	0.149	2.18595	1
ZFP64	0.009	0.11	2.14412	1
ABCB7	0.034	0.256	2.13161	0.00462203
MLLT3	0.121	0.395	2.12414	9.71239e-05
EIF3L	0.259	0.728	2.11667	5.43002e-19
PRPF19	0.052	0.207	2.11598	1
MACROD1	0.06	0.297	2.10903	0.00348841
PCAT6	0.043	0.206	2.09981	0.898554
ACTC1	0.302	0.79	2.09312	4.25498e-17
CPS1	0.034	0.122	2.07513	1
HAPLN1	0.431	0.811	2.07181	6.26847e-16
FREM1	0.052	0.242	2.05737	0.148348
ZNF785	0.017	0.101	2.05127	1
C1orf54	0.043	0.188	2.04673	1
PLCE1	0.034	0.136	2.04059	1
RLF	0.069	0.248	2.03523	0.324144
AC060780.1	0.026	0.118	2.035	1
NLK	0.026	0.118	2.02609	1
RASL10B	0.026	0.132	2.02421	1
NECAB3	0.052	0.214	2.01228	1
CREG1	0.112	0.404	2.00638	6.00772e-05
LGALS8	0.052	0.151	2.00273	1
RESF1	0.121	0.435	2.00061	6.09668e-06
TPT1-AS1	0.06	0.249	1.9998	0.164814
MAP3K1	0.069	0.223	1.98327	1
FOSB	0.026	0.114	1.97714	1
SNAPC5	0.052	0.221	1.97619	0.624
ALMS1	0.009	0.103	1.9637	1
AC011043.1	0.026	0.104	1.95864	1
MARC1	0.034	0.139	1.95175	1
CLDN10	0.052	0.159	1.95087	1
LINC00467	0.052	0.248	1.95077	0.0761568
NDNF	0.034	0.138	1.94587	1
CNTRL	0.026	0.125	1.93382	1
HS3ST3A1	0.026	0.108	1.92641	1
EXD3	0.06	0.207	1.92071	1
TDP2	0.043	0.189	1.92039	1
RFX3	0.034	0.16	1.90704	1
ZBTB25	0.034	0.122	1.90547	1
SALL1	0.052	0.147	1.89677	1
CCDC34	0.25	0.616	1.89666	2.65143e-09
CDC14B	0.043	0.14	1.88014	1
MCOLN3	0.078	0.203	1.87404	1
TRANK1	0.026	0.115	1.86361	1
DACT1	0.052	0.221	1.85453	0.761472
ID2	0.362	0.755	1.85047	2.78472e-15
DOK4	0.388	0.79	1.83722	4.82825e-17
ZNF493	0.043	0.15	1.82021	1
BMPER	0.026	0.186	1.81851	0.700094
SORL1	0.043	0.163	1.81779	1
FKBP9	0.052	0.166	1.81442	1
CCDC3	0.034	0.131	1.81236	1
LSAMP	0.086	0.239	1.81223	1
TTC28-AS1	0.069	0.273	1.80771	0.0550313
SATB1	0.052	0.164	1.7985	1
SLC35A5	0.034	0.114	1.79505	1
ZNF90	0.034	0.139	1.78206	1
AC027031.2	0.043	0.163	1.78156	1
PTCH1	0.078	0.271	1.77553	0.158932
SETD9	0.043	0.17	1.77485	1
FBXL20	0.034	0.117	1.77283	1
KLHL28	0.034	0.129	1.76134	1
TMEM185A	0.112	0.266	1.75891	1
BEX1	0.388	0.813	1.75819	3.17911e-16
NEBL	0.043	0.127	1.75684	1
SPATA7	0.052	0.144	1.7528	1
SALL4	0.103	0.377	1.74977	0.000395351
PPP2R5A	0.034	0.122	1.74867	1
TMEFF1	0.103	0.375	1.73937	0.000423507
HEY2	0.034	0.115	1.73107	1
GATA4	0.026	0.165	1.72982	1
BEX5	0.06	0.148	1.72953	1
TGDS	0.034	0.132	1.72651	1
ST3GAL6	0.086	0.322	1.72296	0.0083734
ZNF286A	0.103	0.315	1.72212	0.0692527
NKX2-5	0.069	0.269	1.71665	0.151529
WDR59	0.052	0.163	1.71233	1
GATA6-AS1	0.034	0.144	1.70917	1
AP002360.1	0.034	0.14	1.70464	1
STRA6	0.069	0.196	1.69889	1
ATP2A1-AS1	0.017	0.122	1.69781	1
AKAP7	0.06	0.175	1.6882	1
TCF21	0.034	0.136	1.68598	1
ZNF585A	0.034	0.124	1.68423	1
LEF1	0.121	0.339	1.68241	0.0216075
FZD7	0.034	0.162	1.68022	1
HDHD2	0.078	0.218	1.6769	1
KBTBD7	0.026	0.107	1.67537	1
ZNF83	0.06	0.217	1.67209	1
POGZ	0.103	0.318	1.67193	0.0411134
KLHL4	0.052	0.155	1.6707	1
SPACA9	0.017	0.103	1.66995	1
PDGFRA	0.052	0.3	1.66367	0.00107593
RGS4	0.095	0.347	1.66303	0.00278703
APOA1	0.043	0.267	1.65931	0.00787413
ACVR2B	0.112	0.377	1.65507	0.000450029
LYPD6B	0.112	0.376	1.65365	0.000458347
CNTNAP2	0.129	0.554	1.65238	3.28052e-11
C4orf46	0.034	0.103	1.65196	1
LMO2	0.06	0.222	1.6497	1
TENM4	0.043	0.163	1.64537	1
DUSP6	0.319	0.604	1.64463	5.84009e-07
DES	0.06	0.214	1.64334	1
AC025159.1	0.034	0.137	1.64007	1
DPH6	0.043	0.127	1.63804	1
GATAD1	0.147	0.461	1.63773	4.86162e-06
PTPN4	0.034	0.111	1.63442	1
MDM1	0.06	0.157	1.63181	1
HRC	0.034	0.142	1.62649	1
PRPH	0.034	0.156	1.62233	1
AC008443.5	0.034	0.111	1.61976	1
WFIKKN1	0.069	0.249	1.61832	0.490982
ACSS3	0.034	0.121	1.61721	1
TNNI1	0.19	0.459	1.61552	0.000827305
AC068587.4	0.06	0.215	1.60388	1
NCK1-DT	0.026	0.124	1.59092	1
HOXA9	0.052	0.171	1.58815	1
COPG2	0.034	0.132	1.57338	1
AFMID	0.06	0.192	1.57215	1
URAD	0.052	0.166	1.57174	1
SYDE2	0.052	0.146	1.56965	1
HOXB8	0.103	0.238	1.56284	1
BCAS3	0.043	0.121	1.5546	1
MASP1	0.06	0.165	1.55215	1
AC007405.3	0.026	0.1	1.54979	1
GSTZ1	0.069	0.209	1.54977	1
PTPRG	0.06	0.257	1.5483	0.167366
ADAMTS6	0.078	0.209	1.543	1
HOPX	0.043	0.101	1.54071	1
MIR503HG	0.043	0.137	1.53896	1
ETV1	0.086	0.269	1.5373	0.499878
CYP27A1	0.043	0.231	1.52952	0.176621
AL031058.1	0.112	0.342	1.52854	0.0169682
PDK3	0.034	0.112	1.52544	1
SART1	0.034	0.132	1.51831	1
ATP2B1-AS1	0.034	0.138	1.51559	1
GRK3	0.034	0.117	1.51341	1
HOXA10	0.06	0.156	1.5018	1
RBM24	0.034	0.144	1.49815	1
KLHL24	0.095	0.299	1.49706	0.11099
HSD17B11	0.147	0.421	1.49569	0.000182368
MUC12	0.034	0.148	1.48621	1
TWSG1	0.095	0.237	1.48275	1
PLPPR5	0.009	0.1	1.47689	1
STRADA	0.043	0.122	1.47582	1
SLC16A1	0.129	0.496	1.4696	3.07385e-08
DHRS7B	0.069	0.159	1.46942	1
PCYOX1L	0.043	0.114	1.46855	1
ZNF277	0.078	0.246	1.46666	1
C11orf96	0.026	0.107	1.46634	1
SORD	0.198	0.506	1.46548	6.15162e-05
MAPK10	0.034	0.163	1.464	1
ATP1B2	0.034	0.177	1.45457	1
OTUD5	0.06	0.164	1.45378	1
MYCN	0.06	0.146	1.45257	1
CTPS2	0.009	0.102	1.45106	1
PIGBOS1	0.103	0.234	1.45021	1
UNC5C	0.103	0.327	1.44936	0.0519039
ATF7IP2	0.06	0.18	1.44906	1
CHMP1B	0.121	0.305	1.44746	0.536475
IKZF4	0.052	0.125	1.44617	1
SGO2	0.069	0.151	1.42991	1
ART5	0.069	0.153	1.42568	1
NRP1	0.147	0.384	1.41968	0.0178367
WNT5A	0.198	0.4	1.41967	0.286972
TMEM135	0.129	0.307	1.41626	1
JPH4	0.06	0.262	1.4097	0.125233
ACYP1	0.086	0.218	1.40841	1
SLC18B1	0.052	0.132	1.40826	1
AC002454.1	0.06	0.147	1.40412	1
TAF9B	0.06	0.156	1.40226	1
DENND5A	0.052	0.181	1.39561	1
PTPRD-AS1	0.052	0.113	1.39308	1
DUSP15	0.034	0.141	1.38827	1
POT1	0.026	0.113	1.38289	1
ALPK3	0.043	0.12	1.37196	1
CERS1	0.034	0.12	1.37053	1
AKAP10	0.043	0.117	1.37006	1
GID4	0.043	0.122	1.36119	1
HOXB3	0.129	0.321	1.3567	0.301121
RNF138	0.052	0.158	1.35312	1
VSIG10	0.043	0.107	1.35199	1
CRABP2	0.379	0.72	1.35018	1.32621e-08
GATA6	0.069	0.2	1.34895	1
PCK2	0.069	0.228	1.34878	1
IGDCC3	0.44	0.828	1.34871	2.65544e-12
AC026356.2	0.026	0.172	1.34694	1
SMIM19	0.121	0.339	1.34692	0.0528449
TMEM45A	0.138	0.317	1.34627	1
METTL16	0.069	0.171	1.33985	1
CNFN	0.086	0.191	1.33865	1
ZNF766	0.06	0.176	1.33525	1
BCL7A	0.112	0.259	1.33508	1
NUP37	0.155	0.372	1.33361	0.0900943
TSPAN12	0.034	0.125	1.32843	1
SYNE2	0.147	0.346	1.3277	0.44958
C22orf39	0.121	0.297	1.325	1
PLAG1	0.052	0.166	1.3233	1
PRKAB2	0.06	0.177	1.3217	1
PARP8	0.017	0.101	1.32068	1
PIGL	0.052	0.118	1.32033	1
ANKRD54	0.052	0.116	1.31838	1
ALG9	0.052	0.117	1.31829	1
TMEM170A	0.103	0.292	1.31683	0.538934
AC010615.2	0.034	0.102	1.31647	1
SPRY4	0.069	0.153	1.31559	1
SUPT3H	0.069	0.219	1.31417	1
ADGRA3	0.043	0.148	1.31277	1
LEPR	0.078	0.203	1.31274	1
AC018521.5	0.034	0.103	1.30946	1
NINL	0.06	0.155	1.30832	1
NCOA2	0.043	0.123	1.30565	1
ANK3	0.181	0.417	1.30405	0.0156238
NAA60	0.078	0.186	1.30354	1
FGF2	0.043	0.118	1.30027	1
CRNDE	0.172	0.467	1.2975	0.000142895
NCSTN	0.095	0.231	1.29035	1
H1FX	0.431	0.798	1.28848	2.43366e-11
MRE11	0.086	0.209	1.28764	1
SYNM	0.034	0.159	1.28692	1
HMCN1	0.086	0.188	1.28386	1
KCNIP4	0.009	0.117	1.27979	1
ZNF397	0.069	0.261	1.27948	0.269917
NUP160	0.06	0.164	1.27944	1
DNMT3B	0.034	0.111	1.27748	1
EFNB3	0.078	0.226	1.27469	1
TMEM107	0.052	0.222	1.27458	0.807145
BMP2	0.086	0.24	1.27456	1
GATAD2B	0.06	0.135	1.26866	1
ZNF793	0.06	0.116	1.26698	1
CBX2	0.034	0.107	1.26622	1
LRP1B	0.034	0.155	1.26502	1
MSX1	0.353	0.701	1.26468	2.10702e-07
ROBO2	0.086	0.218	1.26455	1
TIMELESS	0.043	0.133	1.26286	1
CELF1	0.241	0.498	1.26216	0.00079154
P3H2	0.078	0.207	1.25861	1
TRIB2	0.052	0.146	1.25811	1
ZNF516	0.086	0.228	1.25663	1
LSM6	0.267	0.537	1.25238	0.000542364
SMAD9	0.121	0.28	1.24943	1
EIF2S3	0.379	0.731	1.24436	7.45526e-11
BAMBI	0.517	0.846	1.24311	3.02437e-13
PCCA	0.052	0.163	1.24205	1
PRKX	0.043	0.133	1.24005	1
NCAPD2	0.086	0.174	1.23762	1
OGT	0.103	0.24	1.23449	1
LIX1	0.078	0.264	1.23224	0.668346
SEMA6A	0.155	0.375	1.23098	0.11267
ZNF720	0.086	0.221	1.23094	1
IFT27	0.121	0.297	1.23046	1
NDE1	0.043	0.107	1.22821	1
GREB1L	0.052	0.152	1.22668	1
OTUD4	0.069	0.17	1.22582	1
MRPS21	0.509	0.847	1.22451	1.12801e-13
IFT88	0.052	0.134	1.22441	1
PHKG2	0.052	0.135	1.22268	1
TERF1	0.216	0.524	1.22245	0.000182557
PBX1	0.25	0.536	1.22209	0.000387941
FAM216A	0.103	0.219	1.2213	1
SCML2	0.034	0.107	1.22016	1
MYC	0.129	0.283	1.21997	1
PHYKPL	0.078	0.224	1.21958	1
C1QTNF4	0.043	0.14	1.21845	1
TUBGCP3	0.043	0.103	1.21511	1
MAN2A1	0.207	0.469	1.21501	0.00132158
TMSB15A	0.241	0.62	1.21459	7.85055e-07
AC004540.2	0.06	0.102	1.21417	1
PFDN4	0.328	0.657	1.21411	1.29966e-07
RMI2	0.06	0.178	1.21376	1
VPS16	0.052	0.137	1.2129	1
ANKRD10	0.121	0.332	1.20906	0.122847
FAM89A	0.284	0.685	1.20525	5.49772e-10
STYX	0.069	0.13	1.20231	1
KDM6B	0.086	0.283	1.19807	0.561404
HOXC6	0.103	0.179	1.18969	1
C12orf29	0.095	0.186	1.18888	1
PCDH17	0.086	0.167	1.18748	1
ZSWIM6	0.086	0.209	1.18663	1
HAUS4	0.086	0.214	1.18643	1
DHTKD1	0.06	0.141	1.18483	1
EXOC5	0.129	0.295	1.18371	1
LINC01184	0.043	0.12	1.18357	1
ZNF704	0.043	0.147	1.18309	1
ZFP36L2	0.164	0.347	1.18284	1
PIR	0.086	0.218	1.18198	1
LETMD1	0.103	0.268	1.18125	1
NSMCE1	0.086	0.183	1.1794	1
RALYL	0.034	0.142	1.17755	1
LYPD6	0.112	0.302	1.1769	0.862934
COPS7B	0.069	0.177	1.17335	1
ALDH2	0.259	0.606	1.17251	5.16914e-07
DMXL2	0.052	0.129	1.17175	1
RGS2	0.052	0.188	1.17055	1
BEX2	0.216	0.462	1.16963	0.00530413
AL161772.1	0.034	0.11	1.16694	1
CBLB	0.078	0.194	1.16625	1
TMLHE	0.043	0.109	1.16457	1
PYGO1	0.06	0.128	1.16152	1
PIP4P2	0.121	0.292	1.16119	1
WNT5B	0.06	0.122	1.16079	1
MYO6	0.276	0.487	1.1573	0.0920422
PAN3	0.069	0.155	1.15677	1
SLC35G1	0.052	0.107	1.15441	1
CYB5D1	0.069	0.152	1.151	1
APCDD1	0.069	0.142	1.15006	1
RANBP9	0.103	0.229	1.14924	1
LRRC49	0.043	0.101	1.14823	1
SDSL	0.052	0.122	1.14341	1
IPP	0.043	0.107	1.14297	1
ARF5	0.069	0.232	1.14265	1
ITPR1	0.086	0.226	1.14109	1
ELOVL5	0.181	0.438	1.1402	0.0164846
CCNB1IP1	0.371	0.772	1.13668	4.21155e-11
HIC2	0.052	0.147	1.13637	1
GARS-DT	0.06	0.152	1.13562	1
AC139887.2	0.06	0.232	1.13214	1
GIT1	0.078	0.158	1.13141	1
AC015871.1	0.086	0.156	1.13065	1
TRAPPC11	0.052	0.13	1.12838	1
EXT2	0.147	0.268	1.12688	1
MRPL45	0.138	0.329	1.12561	0.851588
INPP4A	0.052	0.101	1.12473	1
TMEM88	0.5	0.633	1.12245	1
TYW5	0.06	0.184	1.12215	1
CLOCK	0.095	0.169	1.12213	1
SULT1C4	0.112	0.244	1.12117	1
MTUS1	0.052	0.123	1.1187	1
RBPMS	0.353	0.692	1.1164	3.9634e-07
ZNF148	0.147	0.314	1.11517	1
RFXAP	0.026	0.102	1.1129	1
RANGRF	0.129	0.255	1.1105	1
OXA1L	0.207	0.473	1.10862	0.00327395
MND1	0.034	0.146	1.10714	1
CCL2	0.095	0.11	1.10525	1
SLC25A26	0.078	0.205	1.10501	1
MKRN1	0.138	0.305	1.10415	1
ZRANB1	0.078	0.21	1.10309	1
AC245060.5	0.06	0.108	1.10206	1
TSLP	0.069	0.132	1.10203	1
ZNF518A	0.181	0.333	1.09898	1
CCNL1	0.181	0.347	1.09688	1
GABPB1-IT1	0.052	0.183	1.09649	1
CDK5RAP1	0.069	0.137	1.09542	1
FAM193A	0.069	0.144	1.09343	1
RNF44	0.06	0.185	1.09187	1
INTS13	0.069	0.138	1.09055	1
ZFP36L1	0.526	0.823	1.08846	7.36127e-08
HOXB6	0.103	0.19	1.08624	1
MTF2	0.25	0.463	1.0858	0.162882
DCAF15	0.052	0.122	1.08379	1
PRRT2	0.052	0.187	1.08327	1
EVL	0.233	0.511	1.08228	0.00282529
SNHG14	0.491	0.822	1.08129	1.60416e-08
ASB3	0.103	0.22	1.07952	1
RBMXL1	0.043	0.149	1.07949	1
EXOSC5	0.06	0.156	1.0787	1
CSNK1E	0.284	0.547	1.07729	0.00227295
PLCD1	0.034	0.118	1.07685	1
OGA	0.224	0.435	1.0766	0.333316
PPP5C	0.069	0.161	1.07557	1
TRAPPC6A	0.207	0.436	1.07453	0.0776757
SPSB3	0.138	0.26	1.07413	1
CGNL1	0.19	0.387	1.0726	0.586274
SDHAF1	0.086	0.172	1.07158	1
MAD2L2	0.224	0.461	1.06979	0.0462383
UBLCP1	0.129	0.31	1.06847	1
AASDH	0.095	0.166	1.06598	1
CRELD1	0.103	0.26	1.06498	1
ZNF124	0.095	0.176	1.06474	1
RNF157	0.043	0.106	1.06405	1
TRPC1	0.052	0.118	1.06315	1
MRPL50	0.207	0.4	1.06261	0.795573
MFAP4	0.198	0.452	1.06255	0.0194793
PLIN2	0.353	0.663	1.06222	9.26183e-06
TCF7L2	0.19	0.41	1.06209	0.288347
NUP50	0.147	0.288	1.06186	1
TMEM256	0.621	0.889	1.06	4.80288e-12
EYA3	0.034	0.124	1.05881	1
SRGAP2C	0.095	0.233	1.05707	1
BAG4	0.103	0.192	1.05668	1
EFNA2	0.06	0.148	1.0557	1
ZC3H4	0.095	0.172	1.05456	1
ANTXR2	0.103	0.229	1.05394	1
DYNC2H1	0.086	0.177	1.05328	1
ITGB3BP	0.233	0.501	1.05135	0.00235179
TFCP2	0.043	0.11	1.0511	1
GINS2	0.086	0.193	1.04972	1
GAS5	0.707	0.956	1.04927	1.61906e-16
MRPL10	0.155	0.371	1.04895	0.316532
SGPL1	0.06	0.131	1.0484	1
ZMYM3	0.069	0.139	1.04387	1
JADE1	0.164	0.378	1.04308	0.446199
MMUT	0.078	0.159	1.04243	1
VHL	0.078	0.18	1.04235	1
CLNS1A	0.397	0.729	1.04222	7.10776e-07
METTL14	0.103	0.213	1.04117	1
SLC37A4	0.086	0.166	1.04116	1
BCAT1	0.302	0.521	1.03892	0.105375
RPUSD2	0.052	0.101	1.0385	1
SLC27A3	0.034	0.107	1.03418	1
TKFC	0.043	0.1	1.03173	1
HSDL1	0.103	0.229	1.03126	1
C2orf68	0.086	0.192	1.03075	1
AP5M1	0.069	0.156	1.02921	1
SCRN2	0.078	0.216	1.0284	1
HMGB2	0.319	0.545	1.02616	0.112065
DYM	0.103	0.226	1.02616	1
BAALC	0.086	0.239	1.02358	1
NUP93	0.034	0.144	1.02246	1
KIF5C	0.147	0.364	1.02244	0.375025
AHCY	0.388	0.664	1.02201	0.00011388
TIAM1	0.078	0.178	1.02131	1
CDK18	0.052	0.107	1.02078	1
ABL1	0.06	0.115	1.01895	1
LIN28B	0.19	0.397	1.01829	0.634357
EIF3E	0.802	0.983	1.01697	2.85402e-23
UBE2C	0.147	0.227	1.01637	1
C11orf54	0.121	0.255	1.01631	1
ZNF37A	0.052	0.121	1.01536	1
AL022311.1	0.052	0.105	1.01482	1
PNPLA4	0.103	0.218	1.00983	1
MIER3	0.052	0.131	1.00968	1
OARD1	0.19	0.411	1.00819	0.318858
PPIL3	0.112	0.353	1.00758	0.0471247
POLR1E	0.078	0.155	1.00699	1
IRS2	0.069	0.174	1.00109	1
LAMA1	0.069	0.184	0.998073	1
KDM6A	0.06	0.138	0.993622	1
RBM33	0.112	0.225	0.992849	1
PRKRA	0.181	0.378	0.992796	1
NAP1L1	0.862	0.985	0.992114	3.39228e-22
ERV3-1	0.06	0.151	0.986878	1
ZNF567	0.052	0.112	0.985914	1
AC090204.1	0.216	0.523	0.983709	3.68177e-05
PPP6C	0.129	0.271	0.983081	1
PHF1	0.078	0.175	0.982878	1
MT-ND3	0.991	0.997	0.982876	1.92214e-41
TPST2	0.103	0.245	0.982781	1
BCL2L12	0.147	0.317	0.981775	1
LANCL1	0.06	0.135	0.980913	1
PTH1R	0.069	0.128	0.978872	1
TAMM41	0.06	0.146	0.977447	1
SOCS2	0.06	0.164	0.976142	1
PCED1A	0.069	0.115	0.975508	1
CTSV	0.155	0.343	0.975336	1
STK32C	0.095	0.195	0.974324	1
MIR99AHG	0.06	0.137	0.971395	1
PEX10	0.043	0.116	0.971042	1
MXI1	0.086	0.229	0.968763	1
NEDD1	0.095	0.215	0.967968	1
ZMYM2	0.284	0.535	0.966934	0.0143162
SNHG30	0.043	0.134	0.966764	1
RPRD2	0.052	0.135	0.965055	1
PRRX1	0.224	0.545	0.964639	0.000167026
HMGA1	0.672	0.961	0.963089	3.65092e-17
ACTL6A	0.164	0.339	0.962909	1
FBLN2	0.103	0.313	0.962057	0.177438
SLC16A9	0.043	0.17	0.960617	1
JCAD	0.078	0.185	0.960247	1
ROR1	0.103	0.18	0.958922	1
CD24	0.647	0.882	0.957966	2.15916e-05
NUDT4	0.224	0.352	0.957867	1
SNAPC2	0.095	0.211	0.956421	1
CEP97	0.043	0.126	0.955449	1
CDK6	0.457	0.744	0.955433	8.40357e-06
PDE9A	0.069	0.143	0.953094	1
CXXC1	0.043	0.111	0.952762	1
GNAL	0.034	0.11	0.952619	1
CYB5A	0.466	0.568	0.950797	1
IFT80	0.103	0.188	0.949782	1
TMEM54	0.233	0.451	0.949659	0.21162
ETV5	0.095	0.217	0.948859	1
ABLIM1	0.06	0.124	0.946814	1
AC015522.1	0.06	0.229	0.943778	1
SERTAD2	0.043	0.14	0.940145	1
LONRF1	0.078	0.154	0.938557	1
TCF4	0.526	0.786	0.938075	1.65995e-06
PAQR8	0.06	0.208	0.937661	1
GABPB1-AS1	0.379	0.703	0.937485	4.75697e-08
CPT2	0.06	0.16	0.93636	1
THAP9-AS1	0.086	0.209	0.932774	1
SCAI	0.06	0.122	0.932327	1
ZNF436-AS1	0.06	0.151	0.932283	1
BAIAP2L1	0.095	0.185	0.930523	1
GPT2	0.069	0.137	0.928594	1
CSAD	0.052	0.103	0.928096	1
HHLA3	0.06	0.188	0.927908	1
RNF2	0.138	0.316	0.927753	1
FN3KRP	0.078	0.15	0.926377	1
HSF2	0.086	0.221	0.925869	1
C11orf74	0.181	0.4	0.925752	0.481216
AC104461.1	0.043	0.114	0.923622	1
CCNI	0.862	0.987	0.923112	1.66685e-20
TRPM7	0.095	0.181	0.921777	1
TMEM101	0.138	0.281	0.920541	1
SPR	0.086	0.137	0.919945	1
YIPF4	0.19	0.405	0.919176	1
COL26A1	0.043	0.127	0.916149	1
XRCC4	0.103	0.171	0.914285	1
C21orf91	0.06	0.116	0.907019	1
MTERF2	0.034	0.111	0.904976	1
ATP11A	0.103	0.177	0.904244	1
ZNF521	0.069	0.204	0.903221	1
MCM6	0.095	0.188	0.900917	1
CRKL	0.052	0.103	0.900658	1
OBSCN	0.052	0.128	0.900021	1
E2F6	0.06	0.153	0.899491	1
MFHAS1	0.095	0.212	0.899297	1
ILF3-DT	0.095	0.202	0.898932	1
RUNX1T1	0.155	0.339	0.89863	1
STAMBP	0.129	0.274	0.898346	1
RXRA	0.086	0.179	0.898293	1
FLVCR1	0.052	0.115	0.894399	1
CHP1	0.155	0.335	0.892887	1
PDE3A	0.052	0.147	0.892149	1
FAHD2B	0.06	0.13	0.890492	1
ABCB8	0.052	0.106	0.89	1
GSE1	0.078	0.179	0.889318	1
ICE2	0.095	0.253	0.888749	1
COA7	0.069	0.137	0.888463	1
SNHG6	0.776	0.928	0.887908	3.75163e-11
SNRNP48	0.095	0.21	0.886751	1
PABPN1	0.379	0.636	0.886198	0.0110081
ZCCHC24	0.086	0.19	0.884484	1
MTX3	0.043	0.105	0.884128	1
SPPL3	0.164	0.305	0.883368	1
LDAH	0.078	0.159	0.881245	1
DACT3	0.112	0.264	0.87909	1
NCAM1	0.129	0.252	0.87876	1
BTBD1	0.086	0.144	0.878682	1
PPIH	0.172	0.325	0.878377	1
FGFBP3	0.06	0.133	0.878223	1
RPA3	0.353	0.627	0.87807	0.00220821
SPIN4	0.095	0.19	0.877515	1
BCHE	0.06	0.17	0.876859	1
SMIM27	0.095	0.177	0.876744	1
RNPC3	0.078	0.137	0.875793	1
CRIPT	0.164	0.41	0.875084	0.0105383
PRKAA1	0.078	0.125	0.874218	1
WDYHV1	0.147	0.292	0.873823	1
LRCH1	0.043	0.103	0.873593	1
QSER1	0.155	0.305	0.873541	1
METTL7A	0.06	0.194	0.872588	1
MEX3A	0.207	0.399	0.87248	1
BTG1	0.379	0.687	0.871801	0.0004147
KIAA1549	0.043	0.117	0.870313	1
PCGF2	0.172	0.298	0.870264	1
TRMT1L	0.078	0.157	0.8694	1
LCORL	0.121	0.28	0.868053	1
PIAS1	0.241	0.363	0.867247	1
CTXN1	0.06	0.139	0.866675	1
ZNF281	0.147	0.287	0.866294	1
DBT	0.086	0.174	0.864628	1
HEY1	0.147	0.322	0.863483	1
SAAL1	0.121	0.189	0.862852	1
CRTAP	0.397	0.704	0.860828	0.000117285
ATXN1	0.052	0.105	0.859298	1
SNAI1	0.06	0.179	0.859124	1
IGSF3	0.121	0.262	0.858152	1
MAPKAPK5-AS1	0.147	0.295	0.8575	1
ACVR1	0.052	0.131	0.857365	1
DDX50	0.233	0.452	0.85512	0.483366
XPO1	0.414	0.652	0.854416	0.00307669
LITAF	0.388	0.635	0.854351	0.0118245
SPRED2	0.078	0.159	0.853058	1
FBXO3	0.069	0.173	0.853043	1
TNFRSF19	0.06	0.133	0.852525	1
TMEM97	0.414	0.679	0.849346	0.00346102
TTC21B	0.034	0.116	0.848478	1
MSH2	0.129	0.31	0.847565	1
HS3ST1	0.06	0.145	0.845538	1
TMEM68	0.078	0.222	0.845529	1
PEX1	0.069	0.133	0.845428	1
ARL4D	0.112	0.265	0.845323	1
LRRC28	0.052	0.149	0.84445	1
CHCHD5	0.25	0.442	0.84159	1
AC006329.1	0.06	0.1	0.839167	1
EFS	0.086	0.171	0.838964	1
INTS8	0.052	0.14	0.838851	1
RHOB	0.207	0.301	0.838639	1
HS2ST1	0.103	0.178	0.837663	1
ISL1	0.095	0.224	0.837632	1
LSM8	0.388	0.672	0.837066	0.0014988
LYPLAL1	0.155	0.335	0.836995	1
SHF	0.052	0.125	0.836151	1
PCBP2	0.612	0.889	0.835204	1.7424e-07
BACE2	0.069	0.132	0.834433	1
AFP	0.052	0.114	0.833472	1
MPND	0.06	0.133	0.833159	1
PPP2R5E	0.25	0.445	0.832874	1
THAP4	0.103	0.185	0.8326	1
CREB3L2	0.181	0.395	0.832247	0.76212
PNRC2	0.319	0.533	0.831955	0.213753
NUBPL	0.069	0.159	0.831449	1
BRAF	0.095	0.211	0.831285	1
C17orf49	0.328	0.587	0.829653	0.0123928
DSTYK	0.069	0.124	0.829226	1
BRD3OS	0.043	0.104	0.828695	1
SNHG3	0.259	0.46	0.82794	1
AC005670.3	0.06	0.153	0.82791	1
HDAC1	0.276	0.454	0.827547	1
PPP1CC	0.5	0.752	0.827426	0.000232312
COQ9	0.086	0.178	0.826671	1
H2AFV	0.448	0.749	0.826528	4.12762e-05
BBIP1	0.112	0.275	0.826429	1
SYCE1L	0.138	0.239	0.824519	1
NID2	0.259	0.491	0.824239	0.497038
CACNA1A	0.06	0.17	0.824037	1
EIF4B	0.491	0.795	0.823502	8.09601e-06
MIDN	0.25	0.483	0.822851	0.467955
CNTFR	0.043	0.172	0.822454	1
APEX2	0.034	0.101	0.820168	1
KCTD12	0.172	0.306	0.819713	1
PCMTD2	0.112	0.237	0.819253	1
PHLPP1	0.052	0.102	0.818789	1
ABI2	0.319	0.555	0.818494	0.0835186
YPEL3	0.198	0.317	0.818339	1
NGDN	0.095	0.195	0.81814	1
TRIM59	0.138	0.246	0.815789	1
AMZ2	0.172	0.314	0.814987	1
HACD2	0.034	0.124	0.813611	1
RB1CC1	0.241	0.488	0.813141	0.115324
SMAD1	0.112	0.218	0.812937	1
GLB1	0.155	0.305	0.81265	1
MRPL23	0.095	0.185	0.812215	1
SINHCAF	0.353	0.6	0.811344	0.0613993
RBBP5	0.06	0.138	0.810122	1
FBN2	0.198	0.347	0.809986	1
TENM3	0.112	0.218	0.809747	1
RBM12	0.086	0.158	0.809635	1
PCF11	0.078	0.175	0.80858	1
MED25	0.086	0.163	0.808531	1
PPP1CB	0.422	0.691	0.80842	0.00426877
DUS4L	0.078	0.124	0.808111	1
MFSD14B	0.06	0.164	0.805791	1
APOOL	0.086	0.173	0.805726	1
MLF1	0.181	0.364	0.805115	1
KLF10	0.06	0.15	0.804839	1
TCEAL2	0.095	0.226	0.804334	1
ZWILCH	0.06	0.162	0.80405	1
ID3	0.595	0.862	0.802591	2.13786e-05
PAXBP1	0.155	0.28	0.801551	1
ABCA1	0.078	0.185	0.801367	1
NUDT11	0.086	0.181	0.800983	1
ITGA8	0.112	0.221	0.800745	1
RCOR2	0.034	0.137	0.800578	1
RPL39	1	1	0.80032	1.74909e-43
FAM110B	0.112	0.177	0.798691	1
DNAJA3	0.069	0.143	0.797316	1
FIGN	0.103	0.2	0.794052	1
TYRO3	0.06	0.202	0.793897	1
HOXB-AS1	0.06	0.138	0.793541	1
ZSCAN18	0.129	0.247	0.793375	1
JARID2	0.207	0.325	0.793296	1
FEM1B	0.078	0.194	0.792642	1
UBL7	0.138	0.255	0.791509	1
UNC45A	0.129	0.248	0.79137	1
MDFIC	0.103	0.205	0.790035	1
DNAAF5	0.078	0.163	0.79001	1
TPBG	0.129	0.244	0.789054	1
PFN2	0.5	0.727	0.788723	0.00213055
PRIM2	0.078	0.183	0.788351	1
NUSAP1	0.155	0.244	0.788329	1
ARID1A	0.302	0.536	0.787621	0.41553
PRPS2	0.052	0.113	0.78716	1
OAF	0.224	0.369	0.787127	1
SMIM26	0.422	0.634	0.786547	0.0541584
USP39	0.086	0.221	0.786532	1
CDK19	0.043	0.124	0.78639	1
HNRNPLL	0.103	0.237	0.784593	1
RSL24D1	0.552	0.832	0.784038	2.58552e-07
APEH	0.121	0.264	0.78282	1
CXXC4	0.078	0.134	0.78269	1
NEPRO	0.112	0.189	0.7818	1
FBXO33	0.043	0.108	0.781264	1
MTA3	0.216	0.436	0.780936	0.787523
SRSF8	0.181	0.318	0.780597	1
KPNA5	0.095	0.154	0.780559	1
XPR1	0.052	0.113	0.780535	1
MAGI2	0.06	0.102	0.780529	1
RAB28	0.06	0.177	0.779778	1
CENPV	0.259	0.536	0.779517	0.0113856
KDR	0.233	0.384	0.779415	1
TRIM28	0.371	0.658	0.778961	0.00936741
TOP2A	0.198	0.276	0.777772	1
SOX11	0.207	0.52	0.777732	7.93353e-05
OLMALINC	0.112	0.206	0.777226	1
GNG2	0.069	0.133	0.775969	1
ASS1	0.043	0.147	0.774951	1
RANBP17	0.069	0.17	0.774252	1
ANKRD46	0.103	0.188	0.773823	1
BMERB1	0.095	0.246	0.773145	1
ASXL2	0.052	0.113	0.772017	1
HERC4	0.155	0.336	0.771334	1
MZT1	0.19	0.355	0.770824	1
CDKAL1	0.069	0.133	0.770532	1
TMEM39A	0.095	0.173	0.769069	1
BIRC5	0.155	0.269	0.768597	1
AC005921.2	0.034	0.11	0.767183	1
ZBTB44	0.112	0.273	0.765979	1
IGF2BP1	0.414	0.653	0.765303	0.0177759
SEC22A	0.069	0.104	0.765282	1
ZFX	0.06	0.14	0.763622	1
KDM5A	0.284	0.463	0.762185	1
UBP1	0.069	0.13	0.762088	1
PHC2	0.103	0.229	0.761744	1
RPS15A	0.991	1	0.761135	2.62014e-35
NOP53	0.414	0.699	0.760947	0.00191094
RBMX2	0.181	0.297	0.758986	1
DRAM2	0.181	0.432	0.758774	0.0521299
GOLGA7	0.207	0.441	0.757785	0.182071
ARMC8	0.112	0.178	0.757311	1
FMR1	0.103	0.185	0.755678	1
LRRC40	0.078	0.17	0.755348	1
PTBP2	0.095	0.248	0.754793	1
TRMT61B	0.078	0.145	0.754585	1
HADH	0.198	0.424	0.752963	0.50116
ALG6	0.026	0.105	0.752038	1
TMEM69	0.164	0.26	0.751351	1
VANGL2	0.06	0.101	0.750334	1
CLCN5	0.103	0.271	0.750142	1
MRPL42	0.353	0.537	0.749907	1
IRS1	0.164	0.283	0.74957	1
EMSY	0.06	0.129	0.747624	1
C9orf40	0.095	0.173	0.745398	1
PPP2R3B	0.069	0.168	0.745339	1
ZNF738	0.138	0.285	0.74521	1
ANAPC10	0.086	0.231	0.744612	1
GABPB1	0.078	0.154	0.744212	1
TMEM80	0.069	0.12	0.743789	1
ZNF22	0.319	0.524	0.743738	0.986356
DIDO1	0.086	0.162	0.743154	1
NELFA	0.103	0.191	0.742601	1
WASF1	0.19	0.346	0.742325	1
KHDRBS1	0.621	0.878	0.74204	1.75451e-05
BEND7	0.06	0.116	0.740687	1
CORO2A	0.078	0.148	0.739977	1
GOLPH3L	0.052	0.115	0.739303	1
TRA2A	0.181	0.365	0.738959	1
COL23A1	0.069	0.118	0.738474	1
TNPO3	0.112	0.215	0.737912	1
PRCP	0.25	0.403	0.737557	1
USPL1	0.069	0.106	0.736906	1
THYN1	0.233	0.406	0.734686	1
PATL1	0.052	0.101	0.734039	1
PTAR1	0.086	0.188	0.732829	1
GYG1	0.112	0.184	0.732158	1
N4BP2L2	0.509	0.761	0.731601	0.00391888
HNRNPH1	0.483	0.738	0.730418	0.00468441
LRRC75A	0.207	0.408	0.730143	1
BRCA1	0.078	0.118	0.729038	1
SNX16	0.069	0.115	0.728577	1
SNHG19	0.147	0.26	0.726835	1
CCNB2	0.147	0.26	0.726825	1
ADNP	0.241	0.432	0.726551	1
LINC00685	0.198	0.32	0.726426	1
FKBP8	0.371	0.622	0.726378	0.0667213
SHMT2	0.207	0.424	0.726211	0.815701
POLI	0.069	0.125	0.725066	1
TMEM92	0.06	0.136	0.722251	1
DLGAP5	0.147	0.182	0.721537	1
ZFP90	0.086	0.196	0.720517	1
PNISR	0.603	0.864	0.720194	6.15622e-06
BTF3L4	0.388	0.657	0.720045	0.0220444
STAU2	0.147	0.247	0.720015	1
ELP2	0.164	0.329	0.719912	1
BPHL	0.147	0.288	0.719317	1
RPL4	0.931	0.995	0.719296	6.95847e-19
WDR48	0.129	0.206	0.719201	1
CCDC138	0.06	0.105	0.719056	1
SNRNP40	0.164	0.353	0.718789	1
BOD1	0.371	0.621	0.717999	0.120815
RGS12	0.086	0.134	0.717262	1
MT-ATP6	0.991	0.997	0.716719	1.35786e-23
SYTL1	0.095	0.125	0.715536	1
ANGPT2	0.155	0.292	0.714548	1
CWF19L2	0.155	0.276	0.713677	1
PLXNA2	0.069	0.115	0.713663	1
LYPLA1	0.371	0.597	0.713208	0.546478
MTA1	0.207	0.358	0.713059	1
NAPRT	0.129	0.257	0.712523	1
CCNA2	0.112	0.155	0.712037	1
GEMIN2	0.078	0.217	0.710928	1
COX11	0.155	0.305	0.710314	1
HPS3	0.103	0.206	0.70911	1
SNRPA	0.25	0.45	0.708503	1
SNX27	0.121	0.21	0.708191	1
MT-CO3	1	0.998	0.70791	4.50997e-26
NPEPPS	0.241	0.387	0.707373	1
TTC28	0.069	0.169	0.706434	1
DNAJB9	0.138	0.275	0.705917	1
UBE3D	0.078	0.151	0.705708	1
TMEM38B	0.06	0.152	0.70562	1
HOXC8	0.172	0.218	0.7056	1
WDR27	0.06	0.111	0.705448	1
AARS	0.129	0.233	0.705282	1
MIB2	0.052	0.126	0.705116	1
RPS16	0.974	0.999	0.703651	2.25484e-27
SMAD3	0.095	0.184	0.703137	1
BICD1	0.207	0.323	0.702881	1
ZNF302	0.078	0.18	0.702765	1
TP53	0.138	0.258	0.701438	1
SMARCD2	0.069	0.165	0.701239	1
PAK4	0.06	0.12	0.700956	1
HDAC2	0.629	0.872	0.700635	4.8705e-06
ORAI3	0.19	0.341	0.700056	1
RPL15	0.991	0.999	0.700016	1.37798e-38
UBAC2	0.164	0.3	0.699288	1
CERS4	0.06	0.122	0.698755	1
TSC22D3	0.121	0.208	0.69629	1
CLK2	0.052	0.108	0.696014	1
ATPAF1	0.129	0.235	0.695687	1
MLH3	0.095	0.164	0.695153	1
BRD8	0.147	0.276	0.69499	1
CSRNP3	0.069	0.139	0.694782	1
RPS27A	0.991	0.999	0.694382	5.97703e-34
ID1	0.672	0.879	0.694333	0.00302025
DZIP3	0.112	0.267	0.694333	1
CBLL1	0.052	0.125	0.693914	1
FANCD2	0.034	0.111	0.693715	1
SLC36A4	0.147	0.324	0.692769	1
MAPKAPK5	0.078	0.176	0.69248	1
EIF3M	0.534	0.801	0.691102	0.000551206
E2F5	0.121	0.288	0.690214	1
MDM4	0.224	0.384	0.689521	1
FNIP2	0.121	0.27	0.687551	1
HMGN2	0.724	0.922	0.686995	0.000194688
YAP1	0.207	0.383	0.686368	1
ANAPC4	0.078	0.1	0.68617	1
POLG	0.052	0.107	0.685297	1
ERCC8	0.052	0.126	0.68525	1
SNHG1	0.276	0.458	0.685138	1
PTPN13	0.216	0.42	0.685065	1
MED30	0.095	0.193	0.684685	1
PHC3	0.043	0.11	0.684473	1
TMTC4	0.06	0.137	0.683885	1
CCNDBP1	0.121	0.232	0.683242	1
GANAB	0.302	0.48	0.68324	1
CERS6	0.172	0.292	0.682032	1
TRAPPC8	0.043	0.129	0.681098	1
MAP1S	0.069	0.161	0.681054	1
ZNF625	0.069	0.124	0.680912	1
PET117	0.147	0.256	0.680167	1
MT-ND4	0.991	0.998	0.680082	4.83515e-26
CREB1	0.155	0.3	0.679789	1
MYO9B	0.086	0.151	0.678687	1
ST6GAL1	0.052	0.105	0.678035	1
AMN1	0.069	0.14	0.677763	1
NDUFA7	0.491	0.68	0.677647	0.715825
RNF139	0.052	0.13	0.677541	1
UBE2V2	0.405	0.668	0.676609	0.0216331
PSIP1	0.517	0.722	0.675197	0.0364957
MAP3K12	0.069	0.137	0.669658	1
TSEN15	0.216	0.406	0.66938	1
ZNF423	0.052	0.103	0.669289	1
PEX13	0.078	0.122	0.669164	1
MUTYH	0.034	0.1	0.668727	1
SH3PXD2A	0.155	0.28	0.666963	1
SHC2	0.19	0.31	0.666204	1
PIH1D1	0.241	0.403	0.665112	1
CDC40	0.207	0.382	0.664608	1
PIGU	0.043	0.101	0.664598	1
XPOT	0.129	0.264	0.664148	1
MMADHC	0.397	0.631	0.663682	0.827245
HAND1	0.517	0.81	0.663624	0.0108724
SPG21	0.241	0.455	0.663466	1
RANBP2	0.224	0.354	0.662877	1
TOMM20	0.655	0.881	0.662334	1.36286e-05
BMPR1A	0.121	0.201	0.662325	1
TP53INP1	0.078	0.125	0.661964	1
SBK1	0.078	0.115	0.660531	1
UBA2	0.345	0.55	0.659993	1
GUSB	0.112	0.213	0.65985	1
FANCL	0.121	0.236	0.659061	1
FRMD4B	0.233	0.365	0.658668	1
UPK3BL1	0.06	0.118	0.658519	1
MMD	0.172	0.307	0.65771	1
ARID2	0.147	0.27	0.656892	1
IFT52	0.155	0.276	0.655673	1
PTGFRN	0.069	0.114	0.654673	1
BOK	0.129	0.202	0.654423	1
ZFAND1	0.138	0.245	0.654112	1
EIF4A2	0.638	0.912	0.653464	3.55806e-06
TPP2	0.112	0.24	0.652001	1
CIRBP	0.603	0.825	0.650989	0.020275
WDR89	0.069	0.156	0.649891	1
PHF5A	0.224	0.382	0.649825	1
HBP1	0.138	0.295	0.649335	1
PLGRKT	0.147	0.248	0.649214	1
RCC2	0.147	0.279	0.648002	1
BTBD7	0.138	0.251	0.647908	1
EXOC1	0.138	0.289	0.647388	1
GGA1	0.095	0.167	0.646991	1
MTHFD2	0.267	0.458	0.646932	1
HMCES	0.086	0.152	0.646806	1
CBFB	0.086	0.178	0.64539	1
PRKAG1	0.086	0.173	0.645101	1
ST5	0.078	0.136	0.644673	1
HEATR5A	0.078	0.129	0.644358	1
KDM3A	0.06	0.132	0.643307	1
MAP2K7	0.086	0.139	0.642655	1
CCNT1	0.103	0.17	0.642248	1
CDCA4	0.129	0.219	0.641481	1
PEX16	0.06	0.111	0.640784	1
APOO	0.095	0.18	0.640706	1
GSTCD	0.095	0.163	0.640232	1
TOP3A	0.112	0.193	0.640207	1
ASPM	0.112	0.18	0.639868	1
MEIS3	0.129	0.339	0.639111	0.684425
RPL22	0.974	0.998	0.638768	1.0423e-22
MRPS27	0.129	0.292	0.638121	1
FTX	0.284	0.504	0.638114	1
Z97200.1	0.034	0.119	0.637417	1
CLIP3	0.112	0.219	0.636942	1
NT5DC1	0.172	0.273	0.636827	1
DAZAP2	0.19	0.317	0.636618	1
GATA2	0.052	0.109	0.636413	1
ZNF3	0.095	0.182	0.636029	1
PLEKHA5	0.25	0.38	0.636014	1
PRDM6	0.026	0.11	0.635976	1
TBL1XR1	0.328	0.576	0.635767	0.518919
AGK	0.069	0.131	0.635595	1
PRPF38A	0.207	0.355	0.635414	1
SELENOP	0.336	0.571	0.635209	0.461753
TMEM87A	0.181	0.358	0.634713	1
PUM2	0.121	0.222	0.634671	1
PRKD3	0.086	0.195	0.634636	1
MBOAT2	0.112	0.226	0.634072	1
RABEPK	0.069	0.107	0.63291	1
ZCCHC3	0.198	0.344	0.632901	1
DECR1	0.198	0.378	0.632775	1
TNPO1	0.44	0.624	0.631924	1
SLC27A5	0.103	0.213	0.630544	1
RNF38	0.086	0.125	0.629619	1
NSMCE4A	0.164	0.236	0.62805	1
NAA30	0.069	0.109	0.626976	1
ZNF561-AS1	0.095	0.153	0.626908	1
SUN1	0.095	0.202	0.62631	1
MDK	1	0.999	0.625755	1.17317e-09
TEAD2	0.147	0.272	0.625001	1
ZNF92	0.078	0.12	0.624574	1
PHF21A	0.121	0.164	0.623952	1
KLHDC3	0.207	0.343	0.623871	1
CMTM7	0.138	0.24	0.623772	1
EMP2	0.267	0.448	0.62366	1
UTP20	0.086	0.117	0.623566	1
SMIM8	0.181	0.359	0.622865	1
MTHFD1L	0.129	0.246	0.622231	1
PTEN	0.224	0.413	0.621359	1
MTMR9	0.095	0.177	0.621234	1
FLRT3	0.172	0.25	0.620243	1
AVL9	0.069	0.127	0.619591	1
EML4	0.259	0.384	0.619479	1
FBXL3	0.069	0.122	0.618958	1
PRMT5	0.121	0.219	0.618539	1
ETNK1	0.172	0.365	0.61847	1
AL157778.1	0.086	0.148	0.616944	1
MAZ	0.336	0.531	0.616923	1
RFT1	0.069	0.129	0.616639	1
GUF1	0.103	0.166	0.616156	1
EMC2	0.241	0.435	0.615862	1
SH3GL1	0.164	0.25	0.615449	1
PCCB	0.129	0.229	0.615333	1
FBXO17	0.25	0.394	0.613844	1
RBBP6	0.25	0.38	0.613186	1
ADGRA2	0.078	0.174	0.613178	1
HEPH	0.121	0.196	0.613067	1
SLC1A3	0.06	0.158	0.612295	1
GATA3	0.155	0.306	0.611965	1
TGIF1	0.259	0.432	0.61191	1
UBA3	0.147	0.236	0.611581	1
ZNF770	0.181	0.315	0.611056	1
RPS11	0.948	0.997	0.610644	7.30391e-16
MAP2K6	0.052	0.162	0.610382	1
FERMT2	0.319	0.527	0.60957	1
MTR	0.181	0.269	0.609527	1
GCAT	0.078	0.118	0.609372	1
PTTG1	0.397	0.49	0.608701	1
TMEM245	0.172	0.275	0.607275	1
GTF3C1	0.138	0.226	0.60652	1
WDR26	0.129	0.203	0.606208	1
PHGDH	0.543	0.788	0.605864	0.16577
MTIF2	0.155	0.245	0.605507	1
CASP8AP2	0.112	0.187	0.604286	1
TNIK	0.129	0.238	0.60373	1
MGST2	0.19	0.366	0.603268	1
HMGCL	0.103	0.19	0.60317	1
ATXN10	0.388	0.608	0.602908	1
C1orf21	0.233	0.484	0.602739	0.248383
PPM1B	0.112	0.171	0.602301	1
C12orf45	0.198	0.34	0.601899	1
MAGI3	0.078	0.131	0.60119	1
HIPK1	0.052	0.161	0.600611	1
MAPRE2	0.095	0.158	0.6004	1
C12orf76	0.224	0.411	0.600391	1
ZCCHC9	0.241	0.404	0.599309	1
LDLRAD3	0.078	0.144	0.598962	1
CLDND1	0.267	0.44	0.596842	1
PARN	0.095	0.134	0.596655	1
LINC01578	0.328	0.591	0.594455	0.173526
SOX12	0.164	0.247	0.593672	1
TRIM8	0.25	0.438	0.593023	1
CCNG1	0.543	0.727	0.592899	0.548784
RPS3A	0.991	0.999	0.592879	4.62327e-26
NUDT1	0.181	0.298	0.59267	1
JMJD1C	0.284	0.435	0.59259	1
POLG2	0.043	0.121	0.592229	1
TRMT11	0.138	0.26	0.591187	1
MSL3	0.155	0.266	0.591121	1
SNX12	0.06	0.103	0.590681	1
TCF20	0.043	0.118	0.590434	1
BST2	0.56	0.832	0.590071	0.0748988
PSMD10	0.164	0.273	0.589366	1
SAMD1	0.19	0.326	0.587997	1
DUSP3	0.121	0.211	0.586472	1
FZD3	0.129	0.285	0.585571	1
AGBL5	0.078	0.131	0.585265	1
ZDHHC24	0.078	0.133	0.585206	1
TMEM243	0.138	0.253	0.584797	1
NIF3L1	0.06	0.125	0.584683	1
FLCN	0.052	0.103	0.584325	1
RAB3IP	0.078	0.115	0.58344	1
ING5	0.06	0.142	0.58338	1
SPRED1	0.138	0.214	0.583235	1
MFSD8	0.052	0.138	0.583087	1
EIF2B5	0.103	0.155	0.583023	1
POGLUT1	0.121	0.186	0.582992	1
ZFAS1	0.888	0.983	0.581458	9.74009e-09
TMEM50B	0.129	0.302	0.581436	1
ST3GAL2	0.069	0.168	0.580206	1
DDHD1	0.129	0.23	0.577731	1
RARS2	0.198	0.324	0.577675	1
CMSS1	0.241	0.453	0.577363	1
YBX3	0.526	0.707	0.577259	1
ZFP14	0.06	0.139	0.57691	1
HERPUD2	0.069	0.166	0.576862	1
SLC26A2	0.103	0.219	0.576685	1
C1orf56	0.103	0.207	0.576439	1
TBPL1	0.172	0.336	0.575894	1
FAM53C	0.052	0.149	0.575549	1
HDDC3	0.095	0.168	0.575265	1
PSD3	0.069	0.131	0.574933	1
ZNF462	0.241	0.4	0.573716	1
ADAM19	0.138	0.262	0.57325	1
CCT4	0.647	0.849	0.57308	0.0109524
HNRNPA1	0.922	0.987	0.572681	4.55763e-05
KCNN2	0.103	0.144	0.572562	1
SSRP1	0.371	0.568	0.571904	1
WIPI2	0.284	0.484	0.571626	1
TMEM216	0.078	0.159	0.571454	1
ARL6IP6	0.164	0.258	0.571398	1
SEC23IP	0.138	0.223	0.570735	1
GVQW3	0.086	0.106	0.570015	1
CPD	0.121	0.19	0.569576	1
AC245297.3	0.103	0.219	0.56901	1
PAAF1	0.155	0.225	0.568469	1
ZFP82	0.052	0.137	0.567936	1
STRBP	0.25	0.355	0.567828	1
ZNF451	0.172	0.286	0.567789	1
PMP22	0.362	0.626	0.5677	0.0154394
DARS	0.328	0.586	0.567586	0.194671
SLC16A1-AS1	0.103	0.222	0.567014	1
TCF7L1	0.147	0.251	0.566952	1
RPL7	0.948	0.997	0.566796	9.63223e-18
NPRL3	0.112	0.167	0.56527	1
SAFB	0.216	0.376	0.564576	1
NUS1	0.095	0.199	0.564374	1
H3F3A	0.991	0.997	0.564187	3.49642e-12
CPEB4	0.078	0.14	0.562668	1
NOTCH1	0.052	0.133	0.561912	1
DDX6	0.31	0.47	0.561761	1
RHNO1	0.103	0.172	0.561599	1
KDM5B	0.578	0.808	0.561287	0.00524307
FOXO3	0.095	0.209	0.561174	1
TRIB1	0.086	0.108	0.561169	1
ANKRD39	0.078	0.119	0.561014	1
TLCD3A	0.078	0.15	0.560299	1
TAF12	0.241	0.398	0.560058	1
SKIL	0.284	0.424	0.559999	1
PIGF	0.164	0.299	0.559789	1
NOL4L	0.121	0.22	0.559788	1
SBNO1	0.276	0.417	0.559711	1
AC097448.1	0.043	0.107	0.559649	1
UBR2	0.103	0.149	0.558321	1
GFER	0.121	0.19	0.557483	1
AF117829.1	0.095	0.144	0.557418	1
RPS29	1	0.999	0.557379	3.13123e-22
PIKFYVE	0.086	0.14	0.556994	1
GTF2H2	0.155	0.232	0.556698	1
PDZRN3	0.069	0.116	0.556489	1
CMTM8	0.095	0.173	0.555494	1
INTS14	0.069	0.133	0.55489	1
HOXC9	0.086	0.127	0.554878	1
PAPOLA	0.491	0.705	0.55422	0.425423
TPRKB	0.302	0.429	0.554143	1
CLCN3	0.129	0.216	0.552741	1
CDCA7	0.121	0.253	0.552355	1
SDK2	0.052	0.116	0.551795	1
FAM76A	0.069	0.11	0.551758	1
AHCYL1	0.397	0.683	0.551659	0.0122415
UBXN7	0.233	0.38	0.55147	1
C1orf109	0.043	0.13	0.551298	1
TLE3	0.129	0.227	0.551259	1
LRRC58	0.155	0.244	0.551214	1
SDHAF4	0.095	0.168	0.550471	1
UTP18	0.19	0.332	0.550268	1
TSHZ3	0.026	0.111	0.550224	1
RIOX2	0.078	0.143	0.550075	1
OBSL1	0.216	0.33	0.549881	1
EIF3J-DT	0.129	0.188	0.549141	1
AP002387.2	0.103	0.186	0.548873	1
LMAN2L	0.069	0.13	0.548475	1
LTA4H	0.328	0.529	0.548195	1
DPCD	0.138	0.245	0.54792	1
DPYSL3	0.129	0.226	0.547364	1
MED16	0.095	0.165	0.546999	1
VEGFA	0.138	0.212	0.546957	1
RPL36A	0.983	0.999	0.546717	5.16051e-19
EIF3H	0.655	0.871	0.546582	0.00171643
PLK1	0.095	0.112	0.54645	1
MIF4GD	0.06	0.1	0.545599	1
MRPS30	0.155	0.254	0.545269	1
DCAF12	0.078	0.144	0.545122	1
ZNF33B	0.052	0.115	0.544526	1
FURIN	0.095	0.168	0.543824	1
ACOT13	0.267	0.483	0.543793	1
TTYH3	0.112	0.216	0.54335	1
ZNF431	0.121	0.212	0.543118	1
LINC01278	0.086	0.192	0.543102	1
KIF4A	0.06	0.109	0.54309	1
CNTLN	0.155	0.225	0.542589	1
RBPMS2	0.164	0.321	0.542216	1
RBM15B	0.129	0.266	0.541502	1
GOT1	0.19	0.304	0.541417	1
GDI2	0.586	0.786	0.541371	0.00355515
GGCT	0.345	0.522	0.540864	1
NDUFAF6	0.06	0.115	0.540768	1
AP1AR	0.078	0.156	0.540722	1
PLVAP	0.052	0.124	0.540587	1
SMIM20	0.267	0.461	0.540417	1
EFCAB2	0.095	0.175	0.540393	1
PURB	0.112	0.178	0.540386	1
CNBP	0.569	0.804	0.540325	0.0771754
NR1D2	0.078	0.166	0.540177	1
SMO	0.069	0.109	0.53982	1
CCNC	0.25	0.399	0.539515	1
HNRNPC	0.845	0.969	0.539491	2.59677e-06
BZW2	0.491	0.674	0.53895	1
TNRC6B	0.457	0.642	0.538361	1
SVEP1	0.069	0.117	0.538322	1
ZNF197	0.06	0.11	0.537877	1
TARBP2	0.095	0.161	0.537569	1
CDO1	0.052	0.11	0.537518	1
TM2D3	0.172	0.277	0.536407	1
SMNDC1	0.276	0.404	0.536158	1
GTF3C5	0.095	0.164	0.535915	1
PGM1	0.19	0.298	0.534711	1
CAAP1	0.147	0.182	0.534496	1
FOPNL	0.138	0.208	0.534256	1
INTS6	0.164	0.265	0.53412	1
ARID3A	0.448	0.684	0.53289	0.390418
ECM1	0.069	0.117	0.532437	1
GRINA	0.241	0.342	0.532087	1
MLH1	0.103	0.15	0.531856	1
CNOT6L	0.069	0.118	0.530943	1
NMD3	0.172	0.31	0.530477	1
HLA-A	0.655	0.828	0.529974	0.286069
ALDH9A1	0.284	0.401	0.529762	1
ANAPC16	0.569	0.8	0.529321	0.716458
IARS	0.276	0.461	0.528989	1
KIAA1958	0.078	0.169	0.528754	1
DAXX	0.138	0.226	0.528565	1
RBM14	0.069	0.168	0.528184	1
DUSP11	0.121	0.194	0.527831	1
KCTD3	0.112	0.187	0.527315	1
NDUFB5	0.362	0.638	0.526873	0.234523
LTBP1	0.164	0.285	0.526799	1
NPHP3	0.138	0.201	0.526765	1
PGAP2	0.078	0.144	0.52647	1
CAMLG	0.552	0.786	0.526367	0.618155
RYBP	0.241	0.381	0.526345	1
RPS9	0.991	0.998	0.525105	1.06475e-16
BRCA2	0.078	0.111	0.525051	1
L3MBTL1	0.078	0.112	0.524423	1
ATP5MC2	0.914	0.99	0.524217	5.48606e-08
SKA2	0.293	0.459	0.523858	1
FYN	0.233	0.379	0.521893	1
TNRC6A	0.25	0.424	0.521598	1
AC005261.1	0.078	0.144	0.521336	1
IFI27L2	0.474	0.738	0.519965	0.0025876
SERTAD1	0.069	0.108	0.519955	1
CCNG2	0.112	0.181	0.518761	1
CHEK1	0.138	0.185	0.518456	1
HTRA1	0.284	0.5	0.517673	1
RALGAPA1	0.095	0.137	0.517123	1
WASHC5	0.06	0.101	0.516832	1
HMG20A	0.103	0.179	0.516418	1
LYSMD3	0.103	0.137	0.516333	1
SNHG15	0.138	0.21	0.516274	1
GMCL1	0.172	0.244	0.516048	1
LRRC47	0.129	0.244	0.515941	1
POLR3GL	0.181	0.297	0.515861	1
DCTN6	0.207	0.272	0.515653	1
LRRCC1	0.078	0.123	0.515503	1
SNHG5	0.595	0.808	0.51504	0.759388
RPL36	0.991	0.999	0.515039	1.2825e-17
FNBP1	0.19	0.352	0.514879	1
ASXL3	0.069	0.107	0.514814	1
FMC1	0.129	0.25	0.514259	1
ERCC6L2	0.078	0.156	0.514045	1
CDC42EP4	0.06	0.14	0.511589	1
CYYR1	0.078	0.191	0.511524	1
DCP1A	0.147	0.221	0.510626	1
QARS	0.25	0.369	0.510432	1
PTPN2	0.19	0.284	0.510409	1
SP1	0.103	0.14	0.510349	1
HAND2	0.371	0.51	0.510083	1
PCGF6	0.06	0.134	0.509934	1
TMEM47	0.069	0.181	0.509901	1
ASGR1	0.06	0.12	0.509737	1
TAF6	0.147	0.245	0.509562	1
SRPK2	0.284	0.465	0.509508	1
SH3YL1	0.103	0.159	0.508871	1
SMC6	0.233	0.361	0.508831	1
TCTEX1D2	0.224	0.381	0.508479	1
RPSA	0.991	0.999	0.5081	1.55982e-16
TATDN3	0.06	0.119	0.507493	1
WRN	0.164	0.288	0.507233	1
MRPL30	0.086	0.201	0.506998	1
CDC42SE1	0.181	0.287	0.506494	1
HPF1	0.293	0.485	0.505473	1
TTC17	0.172	0.299	0.504546	1
ZNF131	0.19	0.243	0.504531	1
RPS27	0.991	1	0.504316	1.07273e-19
ORC3	0.121	0.24	0.503901	1
AKAP8L	0.19	0.383	0.503203	1
NUDT16L1	0.181	0.271	0.502948	1
PDRG1	0.267	0.432	0.502634	1
VPS51	0.207	0.311	0.50229	1
CREBZF	0.129	0.267	0.501644	1
C9orf85	0.164	0.238	0.501371	1
FXYD5	0.397	0.59	0.501278	1
TARBP1	0.043	0.109	0.50065	1
ZNF519	0.06	0.126	0.49983	1
SPATA6	0.052	0.108	0.49961	1
AHDC1	0.103	0.177	0.499318	1
FNBP4	0.233	0.329	0.498913	1
ZDBF2	0.086	0.171	0.498549	1
ATP6V0A2	0.052	0.11	0.498257	1
ERICH1	0.233	0.326	0.497945	1
ATR	0.086	0.153	0.497938	1
SLC25A36	0.293	0.475	0.497579	1
TRPT1	0.06	0.195	0.497204	1
PIP4K2A	0.103	0.185	0.497077	1
R3HDM2	0.233	0.295	0.496832	1
ALDH3A2	0.095	0.169	0.496672	1
USP3	0.164	0.261	0.496612	1
AFF1	0.095	0.147	0.496512	1
LGALSL	0.112	0.176	0.49629	1
LCMT1	0.216	0.343	0.495776	1
DMAC1	0.405	0.649	0.495539	0.638044
ALDH6A1	0.112	0.203	0.495206	1
COP1	0.112	0.165	0.494561	1
RPL17	1	1	0.49352	9.7481e-22
PCMTD1	0.259	0.381	0.49347	1
FOXF1	0.069	0.161	0.493214	1
DCLRE1C	0.078	0.111	0.492701	1
NPM1	0.983	0.996	0.492523	2.76087e-10
HAUS6	0.121	0.208	0.49238	1
PIP5K1C	0.086	0.145	0.492376	1
RCBTB1	0.069	0.104	0.492183	1
RALA	0.302	0.409	0.492009	1
ZNF121	0.121	0.183	0.490906	1
INPP5A	0.06	0.106	0.490738	1
ZNF12	0.069	0.147	0.490347	1
TMEM258	0.793	0.954	0.490255	5.76912e-05
SNW1	0.397	0.585	0.490036	1
ZDHHC4	0.267	0.394	0.489774	1
FGFR1	0.25	0.476	0.489283	1
ASF1A	0.155	0.217	0.489256	1
SMAD5	0.371	0.526	0.489242	1
ANKRD13C	0.06	0.114	0.489199	1
MED19	0.164	0.293	0.488886	1
TSPAN13	0.103	0.179	0.488877	1
IST1	0.336	0.584	0.487469	1
WDHD1	0.069	0.129	0.487045	1
PRPS1	0.112	0.206	0.486804	1
ANKRA2	0.086	0.125	0.486719	1
SPEG	0.069	0.108	0.486545	1
SRGAP2B	0.129	0.183	0.486542	1
DRG1	0.181	0.264	0.485075	1
SMAD6	0.147	0.242	0.48497	1
RPS12	1	0.999	0.483325	3.028e-20
IMMP1L	0.207	0.356	0.483239	1
MPDZ	0.155	0.273	0.483088	1
EIF2D	0.147	0.191	0.482401	1
METTL21A	0.112	0.194	0.481502	1
SYPL1	0.328	0.553	0.481345	1
LSM5	0.534	0.742	0.480888	0.621344
ATF2	0.172	0.237	0.480778	1
MT-CO1	0.983	0.999	0.480631	3.18414e-13
SHMT1	0.052	0.111	0.480467	1
NPRL2	0.069	0.108	0.480106	1
GAA	0.112	0.195	0.479998	1
CDIPT	0.25	0.398	0.479327	1
ZDHHC2	0.078	0.138	0.478695	1
ZSCAN16-AS1	0.224	0.396	0.478685	1
DANCR	0.405	0.625	0.478635	1
SPRY2	0.379	0.545	0.478424	1
FILIP1	0.086	0.15	0.478384	1
C3orf38	0.112	0.196	0.47713	1
ELMOD2	0.155	0.301	0.477019	1
RPL18A	1	1	0.47664	8.06391e-19
AGO2	0.181	0.299	0.476338	1
NUP43	0.052	0.117	0.47604	1
ATF3	0.138	0.2	0.475902	1
RAB21	0.172	0.269	0.475817	1
LPCAT4	0.052	0.109	0.475597	1
SMYD3	0.155	0.248	0.475328	1
THUMPD2	0.069	0.148	0.475082	1
HDAC5	0.103	0.202	0.474524	1
STK3	0.078	0.145	0.474352	1
PREP	0.095	0.145	0.473953	1
QSOX1	0.138	0.233	0.473599	1
DDX3Y	0.284	0.385	0.473269	1
NUP62	0.147	0.222	0.473006	1
RPL39L	0.207	0.335	0.472865	1
RPL37A	1	1	0.472696	6.9558e-23
RPS13	0.991	0.999	0.472307	3.44443e-16
PFKM	0.138	0.23	0.472219	1
KAT7	0.095	0.15	0.472009	1
DPF2	0.147	0.315	0.471615	1
CNOT7	0.405	0.557	0.471087	1
CUL5	0.224	0.349	0.470236	1
ISCA1	0.198	0.351	0.469003	1
DLC1	0.207	0.346	0.468328	1
UNC119	0.19	0.293	0.468234	1
TLK1	0.164	0.25	0.467183	1
DNPH1	0.293	0.435	0.466851	1
H3F3B	0.94	0.99	0.466818	0.000507563
ESD	0.681	0.838	0.465934	0.13124
SLC2A3	0.25	0.426	0.465397	1
BBX	0.345	0.565	0.465348	1
PTK7	0.216	0.402	0.465222	1
EVI5	0.19	0.299	0.464941	1
KMT2C	0.19	0.262	0.464728	1
CTBS	0.103	0.173	0.464318	1
GMFB	0.233	0.317	0.464253	1
AC100810.1	0.19	0.258	0.46374	1
UNC5B	0.138	0.303	0.463482	1
TAOK1	0.164	0.335	0.462127	1
HECTD2	0.043	0.117	0.461899	1
SEC11A	0.776	0.934	0.461723	0.183534
BMP4	0.422	0.576	0.461625	1
CCDC8	0.095	0.163	0.461195	1
GXYLT2	0.095	0.138	0.460608	1
PLAGL1	0.362	0.536	0.459382	1
MPHOSPH9	0.095	0.159	0.458499	1
UBL7-AS1	0.043	0.112	0.458403	1
ELF2	0.224	0.303	0.457744	1
EIF2S2	0.862	0.948	0.457551	1
EIF3A	0.612	0.867	0.457526	0.155905
CTNNBIP1	0.155	0.243	0.457368	1
MFSD14C	0.155	0.256	0.457366	1
SH3BP5	0.241	0.372	0.45675	1
EIF3D	0.509	0.709	0.456517	1
PUS3	0.069	0.142	0.455612	1
ATF4	0.457	0.63	0.454938	1
ITGAV	0.414	0.607	0.454402	1
GID8	0.164	0.301	0.453823	1
PET100	0.698	0.875	0.452783	0.217744
ZNF217	0.181	0.303	0.45245	1
RPL13	0.991	1	0.451653	1.10748e-19
TBCD	0.095	0.137	0.451112	1
IFT20	0.276	0.45	0.451089	1
DCAF5	0.121	0.178	0.45045	1
RMDN1	0.224	0.331	0.450343	1
PSAT1	0.397	0.553	0.450195	1
PDS5B	0.198	0.303	0.449785	1
TMEM99	0.095	0.221	0.449731	1
ISOC1	0.147	0.207	0.449489	1
MIB1	0.198	0.355	0.449218	1
NUDT6	0.043	0.122	0.448931	1
CUEDC2	0.371	0.527	0.448678	1
FXYD6	0.319	0.636	0.448596	0.0127952
METTL4	0.06	0.1	0.447523	1
PTCD3	0.224	0.331	0.447254	1
BRD3	0.267	0.427	0.445169	1
NARF	0.172	0.34	0.445059	1
ZNF627	0.078	0.126	0.444827	1
BRWD1	0.172	0.35	0.443472	1
SEC24A	0.103	0.165	0.443172	1
FOXN3	0.164	0.329	0.443078	1
CEBPZ	0.353	0.535	0.442894	1
POLR3E	0.086	0.121	0.441733	1
HOXB4	0.19	0.279	0.441674	1
ARID3B	0.095	0.171	0.44161	1
DCUN1D1	0.181	0.283	0.441344	1
GLUD1	0.198	0.295	0.440444	1
STAP2	0.086	0.11	0.440208	1
ZNF330	0.233	0.355	0.440161	1
CSTF1	0.103	0.151	0.439876	1
PUDP	0.069	0.133	0.439686	1
MED13	0.103	0.219	0.439465	1
CDCA7L	0.138	0.19	0.439147	1
XRN2	0.526	0.742	0.438946	0.726896
NEO1	0.112	0.192	0.438539	1
SPICE1	0.095	0.152	0.438478	1
DDX39B	0.483	0.69	0.438434	1
PABPC1	0.871	0.965	0.437852	1
FRS2	0.086	0.138	0.43704	1
MAD1L1	0.095	0.117	0.436901	1
SECISBP2	0.19	0.328	0.436478	1
RPS8	0.991	0.999	0.436234	8.70776e-17
LINC00960	0.155	0.212	0.43573	1
AP3S2	0.121	0.207	0.435365	1
NOB1	0.241	0.376	0.435137	1
EEF1AKMT1	0.112	0.166	0.434972	1
HEATR1	0.129	0.194	0.434277	1
B4GALT2	0.147	0.221	0.433931	1
TOR2A	0.069	0.111	0.433909	1
TMEM123	0.483	0.678	0.433021	1
MSRB2	0.353	0.59	0.432628	1
PPP2R1B	0.06	0.113	0.432345	1
NAB2	0.06	0.102	0.432336	1
RPL3	1	0.999	0.431461	8.01152e-16
SEPHS1	0.172	0.307	0.431115	1
NRDE2	0.069	0.131	0.431051	1
RNF10	0.155	0.299	0.431018	1
ADNP2	0.224	0.291	0.430812	1
SAMD8	0.069	0.116	0.430801	1
FAM161A	0.095	0.235	0.430701	1
SDC4	0.198	0.313	0.430346	1
ENO2	0.095	0.18	0.430244	1
FZD8	0.103	0.205	0.430226	1
ZKSCAN8	0.06	0.12	0.429894	1
MEX3D	0.121	0.185	0.429744	1
GPS1	0.19	0.293	0.429239	1
RPL26	0.991	0.999	0.429146	3.78105e-16
WAC	0.336	0.526	0.428922	1
NDUFAF5	0.06	0.104	0.428654	1
ARL6IP1	0.44	0.552	0.428533	1
TRMT13	0.121	0.168	0.42758	1
ZNF511	0.259	0.376	0.427365	1
GUCY1A1	0.129	0.258	0.427242	1
PPID	0.25	0.418	0.427125	1
DDX41	0.103	0.169	0.426363	1
GNG10	0.414	0.56	0.426275	1
AHI1	0.121	0.233	0.426206	1
KMT5C	0.069	0.108	0.425538	1
ZNF581	0.181	0.335	0.42527	1
UBE2G1	0.216	0.338	0.425161	1
FAM171A1	0.121	0.265	0.424784	1
TADA3	0.241	0.357	0.424428	1
PHF20	0.172	0.376	0.423877	1
APBA2	0.034	0.113	0.423852	1
SLC6A6	0.103	0.156	0.423693	1
KDSR	0.198	0.347	0.423459	1
THAP6	0.112	0.148	0.422728	1
RBMX	0.767	0.909	0.421693	1
RPL34	1	0.999	0.421548	2.40738e-16
TSC1	0.086	0.149	0.421215	1
DDX55	0.095	0.144	0.420321	1
ABCD4	0.147	0.207	0.420289	1
INPP1	0.078	0.143	0.420237	1
PRPSAP2	0.121	0.239	0.420059	1
SNRPE	0.724	0.872	0.419851	1
USP33	0.224	0.32	0.419748	1
MT-ND1	0.974	0.997	0.419607	3.69583e-05
FAF1	0.095	0.174	0.419135	1
RPL21	0.991	0.999	0.41908	1.78633e-14
ZFYVE21	0.164	0.26	0.419052	1
ZNF292	0.388	0.53	0.418944	1
OAZ2	0.241	0.34	0.418881	1
ZNF664	0.078	0.141	0.418709	1
RPL35A	1	0.998	0.418515	3.60592e-12
MCM3	0.216	0.327	0.418334	1
FDFT1	0.75	0.879	0.418247	1
CTBP1	0.216	0.317	0.417879	1
RPL37	0.991	1	0.417603	1.29111e-16
ANP32B	0.655	0.882	0.417368	1
CSDE1	0.647	0.826	0.417204	1
MAP2K1	0.129	0.183	0.41688	1
ZNF891	0.052	0.125	0.416484	1
TUBD1	0.103	0.173	0.416392	1
CYP20A1	0.078	0.148	0.416037	1
CNIH1	0.44	0.632	0.415866	1
PCNP	0.319	0.569	0.415812	0.318941
PDE7A	0.078	0.169	0.41575	1
TP53I13	0.138	0.247	0.415562	1
GTF3C3	0.172	0.29	0.415469	1
BEND5	0.043	0.102	0.415333	1
FLOT2	0.103	0.171	0.414851	1
APOBEC3C	0.129	0.168	0.414638	1
EPM2AIP1	0.129	0.266	0.414426	1
ZNF714	0.103	0.213	0.413975	1
CSPP1	0.164	0.212	0.413955	1
PCLAF	0.336	0.45	0.413864	1
GSKIP	0.147	0.247	0.413667	1
ZNF655	0.103	0.181	0.413443	1
WWTR1	0.198	0.274	0.413099	1
RPL9	0.991	0.998	0.412026	1.05492e-13
VPS72	0.147	0.211	0.411071	1
ARHGAP28	0.121	0.185	0.410631	1
PPP2R3A	0.138	0.218	0.41057	1
ANKHD1	0.19	0.301	0.409795	1
TTC9C	0.19	0.251	0.409392	1
MKLN1	0.147	0.3	0.409151	1
PLCG2	0.164	0.143	0.409117	1
GOPC	0.224	0.36	0.408408	1
GSK3A	0.129	0.232	0.408171	1
HSPBP1	0.103	0.148	0.407946	1
DDB2	0.129	0.187	0.407324	1
BEX4	0.491	0.731	0.407159	0.717877
BARD1	0.155	0.223	0.407051	1
MECR	0.112	0.191	0.406908	1
DAAM1	0.259	0.428	0.405791	1
KCNG1	0.086	0.192	0.405396	1
MAGOH	0.353	0.48	0.405183	1
ADD3	0.267	0.407	0.404812	1
ZNF260	0.103	0.159	0.40436	1
FXR1	0.802	0.928	0.404346	0.601546
RBM4B	0.095	0.146	0.403983	1
RBM7	0.276	0.373	0.403542	1
CLGN	0.095	0.185	0.403525	1
PSMG2	0.302	0.501	0.403504	1
FGFR2	0.078	0.155	0.403408	1
GGNBP2	0.319	0.449	0.403334	1
TP53I11	0.241	0.319	0.40286	1
HAX1	0.319	0.477	0.40258	1
LYRM4	0.25	0.353	0.40244	1
UBE2H	0.371	0.556	0.402235	1
RPL30	0.991	0.998	0.402083	5.0812e-12
ECI1	0.267	0.438	0.401839	1
H2AFY2	0.207	0.44	0.401774	0.528483
C1GALT1	0.284	0.422	0.401031	1
TNRC6C	0.086	0.148	0.400906	1
EPB41L4A-AS1	0.241	0.369	0.4004	1
SMYD2	0.103	0.137	0.400045	1
ZNF660	0.043	0.1	0.399839	1
CARMN	0.052	0.111	0.398993	1
SRSF1	0.25	0.42	0.398672	1
BRD4	0.422	0.594	0.397587	1
PCOLCE2	0.052	0.103	0.397548	1
RNF169	0.095	0.129	0.397538	1
HCG18	0.19	0.264	0.397403	1
CEP57	0.293	0.465	0.397176	1
STARD7	0.172	0.299	0.396456	1
ENOPH1	0.172	0.241	0.396021	1
ABHD17B	0.06	0.124	0.395564	1
MORN4	0.052	0.11	0.395403	1
CDC34	0.431	0.578	0.395187	1
CCDC88A	0.353	0.515	0.395052	1
SAMD4B	0.164	0.272	0.394873	1
NUP54	0.121	0.254	0.394731	1
RPL23	0.983	0.996	0.394648	0.000278201
PAMR1	0.112	0.138	0.394314	1
LAPTM4B	0.733	0.914	0.394099	0.231815
NEIL2	0.06	0.111	0.394095	1
ATAD2B	0.06	0.117	0.393123	1
FANCF	0.095	0.12	0.392651	1
DOCK1	0.155	0.251	0.392586	1
RPA2	0.233	0.307	0.392075	1
MAT2B	0.129	0.217	0.391908	1
BMI1	0.086	0.117	0.391826	1
ZDHHC13	0.069	0.11	0.391345	1
POLR1D	0.612	0.794	0.391275	1
UPF3B	0.224	0.321	0.390938	1
ANKZF1	0.138	0.187	0.390805	1
RPS25	0.991	0.998	0.390469	8.1872e-10
CEP162	0.078	0.128	0.390171	1
HOMER3	0.293	0.447	0.39005	1
SNX13	0.06	0.141	0.389749	1
EXOC4	0.155	0.201	0.389726	1
ZFPL1	0.129	0.198	0.389581	1
LYN	0.129	0.23	0.389552	1
GTF2H3	0.147	0.245	0.388966	1
RPP14	0.06	0.112	0.388794	1
MRNIP	0.086	0.171	0.387731	1
SYNC	0.198	0.292	0.387683	1
SOX4	0.759	0.907	0.387299	0.739588
NUDT21	0.267	0.373	0.38718	1
SRSF6	0.241	0.339	0.386349	1
HMGB3	0.31	0.416	0.385993	1
UBE2Z	0.181	0.264	0.385817	1
KIZ	0.078	0.118	0.385733	1
EEF1D	0.897	0.978	0.385368	0.00460201
NRAS	0.147	0.244	0.384325	1
RNF24	0.147	0.199	0.384277	1
SLITRK5	0.086	0.144	0.384263	1
HELZ	0.147	0.256	0.383667	1
NIPBL	0.302	0.461	0.38355	1
TKT	0.81	0.932	0.383468	1
SMC4	0.276	0.358	0.38257	1
TMEM141	0.638	0.803	0.382505	1
ACVR2A	0.086	0.117	0.382492	1
ABHD5	0.086	0.1	0.382209	1
AL355001.2	0.06	0.104	0.382082	1
TNKS2	0.233	0.341	0.381861	1
PSMA2	0.724	0.906	0.381358	0.133732
CSTF2T	0.069	0.142	0.381311	1
TSPYL1	0.155	0.243	0.381252	1
CTDSPL	0.233	0.381	0.380855	1
EIF1	0.974	0.995	0.380712	0.00132033
TFDP2	0.293	0.452	0.380522	1
DNAJB2	0.103	0.164	0.380472	1
ECHDC2	0.147	0.164	0.380081	1
AFF3	0.078	0.103	0.379917	1
TIA1	0.224	0.414	0.37991	1
DLST	0.095	0.122	0.379889	1
CEP112	0.069	0.103	0.379491	1
RPRD1A	0.19	0.304	0.37939	1
ZNF608	0.155	0.302	0.378635	1
GALK2	0.078	0.144	0.378493	1
MID1IP1	0.103	0.156	0.378107	1
ALKBH2	0.06	0.155	0.37769	1
BLOC1S4	0.259	0.378	0.37735	1
EP400	0.121	0.209	0.377172	1
NAA16	0.069	0.112	0.377023	1
NOTCH2	0.095	0.211	0.376995	1
GMPS	0.328	0.465	0.376688	1
UBE2D1	0.216	0.335	0.376394	1
PPP6R3	0.164	0.224	0.37619	1
IP6K2	0.293	0.436	0.376008	1
THOC7	0.431	0.623	0.375945	1
CIB2	0.25	0.383	0.375914	1
SLC39A6	0.276	0.41	0.375728	1
ARL14EP	0.19	0.316	0.375422	1
MPLKIP	0.405	0.553	0.374086	1
AZI2	0.259	0.378	0.373895	1
RBPJ	0.336	0.517	0.373459	1
LSM4	0.621	0.783	0.372837	1
SPG7	0.19	0.309	0.372806	1
THOC6	0.112	0.201	0.372597	1
DPY19L4	0.095	0.169	0.372533	1
SNHG18	0.328	0.376	0.372108	1
MIS18BP1	0.293	0.371	0.371747	1
MIS18A	0.147	0.284	0.370806	1
LPGAT1	0.112	0.164	0.370769	1
AC118549.1	0.164	0.191	0.370483	1
FOXRED1	0.103	0.148	0.369442	1
HINT3	0.086	0.125	0.369189	1
ZCRB1	0.448	0.613	0.368984	1
DDB1	0.259	0.375	0.368892	1
ZADH2	0.069	0.122	0.368647	1
THG1L	0.103	0.182	0.368126	1
EI24	0.431	0.605	0.367647	1
ASB8	0.095	0.14	0.367605	1
ZNF426	0.103	0.145	0.367549	1
DCXR	0.397	0.522	0.36735	1
MPPE1	0.078	0.122	0.367045	1
BIN1	0.31	0.557	0.366701	1
LDHA	0.595	0.771	0.366429	1
GLG1	0.319	0.501	0.365979	1
MANBAL	0.164	0.288	0.365816	1
SNTA1	0.069	0.111	0.365473	1
MED28	0.414	0.615	0.365201	1
CDCA8	0.078	0.108	0.364654	1
PDCD2L	0.069	0.109	0.364328	1
ANAPC15	0.164	0.258	0.364101	1
NNT	0.103	0.156	0.364047	1
KAT6B	0.19	0.29	0.362915	1
DYRK2	0.121	0.254	0.362594	1
TTBK2	0.086	0.137	0.361771	1
CASD1	0.147	0.23	0.361538	1
TRIM52-AS1	0.147	0.223	0.361404	1
YLPM1	0.181	0.24	0.361034	1
RASSF8-AS1	0.103	0.175	0.360759	1
SIN3A	0.103	0.202	0.360588	1
DPY19L3	0.069	0.148	0.360524	1
SNX3	0.716	0.855	0.35984	1
STX5	0.155	0.224	0.3597	1
ANAPC7	0.112	0.181	0.359671	1
GTF3C2	0.095	0.129	0.359614	1
PRMT6	0.069	0.121	0.359139	1
ESYT1	0.121	0.173	0.358265	1
RPS15	0.983	1	0.357414	2.64523e-09
AKR1B1	0.328	0.498	0.357213	1
RPS7	1	0.998	0.356807	5.41376e-11
MRPL35	0.172	0.24	0.356645	1
MSI2	0.25	0.388	0.356511	1
ZFAND6	0.397	0.578	0.356285	1
TUG1	0.302	0.428	0.356266	1
RRAGB	0.086	0.137	0.35613	1
TMED7	0.216	0.345	0.355633	1
POLR1C	0.06	0.124	0.355426	1
CAMK2G	0.078	0.123	0.355243	1
OMA1	0.052	0.126	0.355189	1
EPC1	0.181	0.298	0.355009	1
TRIQK	0.138	0.244	0.354639	1
PDPR	0.086	0.16	0.354502	1
RHOBTB1	0.086	0.128	0.354412	1
ABRAXAS1	0.181	0.292	0.354291	1
RTN2	0.129	0.255	0.354202	1
SNHG8	0.44	0.592	0.35414	1
REV1	0.147	0.192	0.354018	1
NAF1	0.086	0.129	0.353281	1
WIPI1	0.19	0.288	0.353196	1
C17orf58	0.078	0.174	0.352961	1
ERAL1	0.147	0.201	0.352681	1
HNRNPA1P48	0.138	0.25	0.352601	1
RPL18	0.974	1	0.352586	1.53131e-09
BAZ2A	0.241	0.353	0.352467	1
SETD5	0.259	0.436	0.352406	1
ACYP2	0.095	0.107	0.352148	1
CCDC18-AS1	0.224	0.337	0.352024	1
CHD7	0.302	0.505	0.350935	1
ACAP2	0.233	0.375	0.350637	1
PLPBP	0.164	0.28	0.350438	1
RPL11	0.991	1	0.350152	3.40494e-10
TATDN1	0.207	0.466	0.349961	0.0911647
PIK3CD-AS2	0.121	0.191	0.349433	1
CISD1	0.276	0.44	0.349229	1
PDK2	0.078	0.132	0.349129	1
AP3M1	0.121	0.199	0.348777	1
RPF1	0.172	0.315	0.348637	1
SREK1	0.336	0.483	0.348572	1
MT-CO2	0.991	0.999	0.348066	4.86531e-08
MIEF1	0.129	0.171	0.34806	1
UBE2R2	0.483	0.697	0.347851	1
PAM16	0.345	0.463	0.34755	1
MFAP2	0.414	0.629	0.347146	1
TWIST1	0.147	0.189	0.346985	1
DHX57	0.095	0.135	0.346941	1
HMGXB3	0.138	0.173	0.34621	1
RAD21	0.483	0.699	0.345955	1
BECN1	0.155	0.214	0.345432	1
UBE2D2	0.595	0.74	0.345193	1
C2orf69	0.086	0.13	0.34505	1
UBE2E2	0.302	0.474	0.344921	1
KIF2C	0.086	0.117	0.343948	1
SNHG29	0.922	0.993	0.342731	0.00651708
COX7A2L	0.612	0.802	0.342558	1
ALDH18A1	0.138	0.214	0.341952	1
TMEM128	0.095	0.19	0.341923	1
TRMT10A	0.078	0.133	0.341518	1
CAMTA1	0.569	0.752	0.340984	1
STX3	0.164	0.237	0.340969	1
CRNKL1	0.19	0.278	0.340685	1
PEX19	0.112	0.181	0.340398	1
ASNSD1	0.112	0.192	0.339944	1
CTDNEP1	0.353	0.528	0.339569	1
PCBP1-AS1	0.086	0.151	0.339566	1
ZNF518B	0.103	0.162	0.339484	1
AKT3	0.164	0.248	0.339347	1
GGH	0.276	0.433	0.339155	1
RPL6	1	1	0.3391	2.09509e-08
SLC41A3	0.069	0.162	0.338517	1
NASP	0.638	0.77	0.338232	1
GNPDA1	0.362	0.541	0.338165	1
MSX2	0.241	0.347	0.33767	1
RPLP0	0.991	0.999	0.33764	1.31293e-08
MAPK1IP1L	0.353	0.509	0.337253	1
CRMP1	0.241	0.408	0.336634	1
RNF113A	0.078	0.14	0.336594	1
PRDX6	0.845	0.956	0.336384	1
FKBP7	0.216	0.398	0.335735	1
LDB2	0.155	0.262	0.335613	1
CTR9	0.224	0.294	0.334846	1
MFSD3	0.086	0.17	0.334603	1
ARMC10	0.207	0.332	0.334471	1
USP22	0.379	0.541	0.334433	1
COA1	0.362	0.558	0.334186	1
SAR1A	0.353	0.484	0.334135	1
ALDH1B1	0.06	0.113	0.333949	1
CPNE1	0.517	0.655	0.33388	1
SLC25A32	0.052	0.128	0.333771	1
PATZ1	0.06	0.116	0.333151	1
MAP1LC3A	0.216	0.349	0.333059	1
TMEM106B	0.216	0.334	0.33292	1
MAML3	0.103	0.17	0.332276	1
GTF2H4	0.086	0.139	0.332268	1
HIGD2A	0.509	0.731	0.331037	1
FUNDC2	0.345	0.506	0.33067	1
TRAF3	0.078	0.1	0.33054	1
IER2	0.362	0.479	0.330145	1
YEATS4	0.121	0.188	0.330119	1
LMO4	0.448	0.654	0.33004	1
TXNL1	0.526	0.659	0.329672	1
RPL7A	1	0.999	0.329619	1.75171e-10
EIF4EBP2	0.241	0.412	0.329316	1
SNRPD2	0.853	0.959	0.32888	1
OSGEPL1	0.069	0.128	0.328676	1
TARSL2	0.164	0.239	0.328252	1
RAD51AP1	0.086	0.152	0.328135	1
SETDB1	0.103	0.114	0.328041	1
CHTOP	0.267	0.347	0.327931	1
ATL2	0.06	0.108	0.327734	1
VIM	0.966	0.994	0.327566	1
RMND1	0.147	0.236	0.326704	1
CPXM1	0.267	0.393	0.326522	1
SERINC5	0.129	0.257	0.326413	1
UBALD2	0.164	0.231	0.326322	1
CTPS1	0.147	0.243	0.326121	1
CDK8	0.095	0.138	0.32612	1
HPRT1	0.164	0.236	0.32611	1
GBE1	0.078	0.168	0.325681	1
ZNF544	0.078	0.185	0.325404	1
DDX52	0.336	0.519	0.325066	1
HMGN1	0.905	0.99	0.325028	0.010087
SWI5	0.293	0.41	0.324766	1
KDM3B	0.172	0.238	0.32453	1
AP3S1	0.353	0.526	0.324102	1
NCAPD3	0.052	0.128	0.324057	1
MAP3K7	0.138	0.223	0.323677	1
MDP1	0.129	0.187	0.323449	1
RLIM	0.164	0.21	0.323112	1
CENPH	0.198	0.366	0.322911	1
RALY	0.457	0.62	0.322832	1
MGA	0.155	0.234	0.322712	1
KAT8	0.112	0.218	0.322653	1
RHOT1	0.164	0.251	0.322419	1
CEBPG	0.103	0.198	0.321543	1
SLC37A3	0.121	0.159	0.321445	1
DHX30	0.216	0.342	0.320888	1
GATC	0.129	0.198	0.320694	1
BRWD3	0.121	0.202	0.320507	1
CNOT11	0.095	0.177	0.320119	1
C1orf43	0.397	0.55	0.319792	1
EIF3F	0.819	0.932	0.319644	1
TMEM192	0.138	0.173	0.319205	1
HAT1	0.181	0.313	0.318641	1
SLC25A5	0.681	0.843	0.318404	1
B4GALT3	0.138	0.186	0.318306	1
PGF	0.233	0.376	0.318137	1
SYF2	0.509	0.672	0.318014	1
FKBP5	0.095	0.119	0.317439	1
PPHLN1	0.276	0.402	0.316673	1
TAF1B	0.129	0.247	0.316613	1
DDX19B	0.095	0.18	0.316534	1
MARCH6	0.172	0.352	0.316531	1
FAM171B	0.052	0.112	0.316467	1
SEH1L	0.086	0.145	0.316467	1
CMC4	0.078	0.174	0.315974	1
CENPN	0.121	0.179	0.315942	1
UBQLN2	0.103	0.165	0.31593	1
TENT2	0.069	0.162	0.315917	1
CREB3L4	0.043	0.11	0.315499	1
BMP5	0.095	0.226	0.315133	1
TRIM16	0.052	0.102	0.315016	1
NAV2	0.138	0.177	0.314554	1
VBP1	0.345	0.512	0.314148	1
KIFAP3	0.362	0.494	0.313401	1
UAP1	0.181	0.258	0.313345	1
NUDT2	0.172	0.231	0.313154	1
SNRPF	0.724	0.86	0.313083	1
PCBP1	0.629	0.775	0.312678	1
ZNF160	0.078	0.132	0.312554	1
STMN1	0.845	0.961	0.312442	1
RPL8	0.974	0.997	0.312426	0.000750222
RPL29	0.983	0.999	0.311433	9.48866e-05
TOPORS	0.198	0.27	0.311431	1
PMPCB	0.353	0.529	0.311392	1
RPS18	1	1	0.310426	1.80346e-10
CDK5RAP3	0.121	0.219	0.310344	1
SLC25A29	0.078	0.117	0.310314	1
TIMM29	0.103	0.158	0.310117	1
ANKRD17	0.284	0.387	0.309479	1
RUSC1	0.138	0.185	0.309194	1
MRPL37	0.302	0.41	0.309166	1
PPP4R3A	0.233	0.302	0.309045	1
EEF1G	0.931	0.996	0.308627	0.0631201
RPS21	1	1	0.308545	1.55384e-05
YPEL5	0.319	0.475	0.308465	1
DUSP1	0.129	0.176	0.308103	1
RPS19	1	1	0.307174	1.99121e-07
EIF1B	0.56	0.81	0.30687	0.000187368
SMAD2	0.259	0.458	0.306818	1
AGPS	0.164	0.217	0.306478	1
RPL10A	0.991	0.996	0.306269	7.29597e-06
MEIS2	0.405	0.581	0.305829	1
MRPS31	0.293	0.426	0.305686	1
CA14	0.069	0.115	0.305379	1
RGS13	0.06	0.107	0.305309	1
TRAPPC2B	0.103	0.176	0.304589	1
SMYD4	0.06	0.107	0.303788	1
AP1M1	0.181	0.247	0.303585	1
CASC3	0.138	0.221	0.302916	1
CHMP7	0.103	0.129	0.302611	1
C12orf57	0.716	0.882	0.302593	1
NDUFB4	0.638	0.848	0.30228	1
MAP3K4	0.095	0.15	0.302235	1
RBL2	0.06	0.105	0.301936	1
PTGES3	0.784	0.904	0.301586	1
PPP2R1A	0.362	0.551	0.30139	1
COX7A2	0.862	0.96	0.301323	1
ATG4B	0.138	0.256	0.301152	1
CDIP1	0.103	0.196	0.301121	1
VEZF1	0.207	0.303	0.300894	1
WDR11	0.147	0.236	0.300519	1
KHDC4	0.112	0.173	0.300426	1
EIF2A	0.371	0.49	0.300111	1
PPP3CA	0.284	0.374	0.30004	1
FAM8A1	0.078	0.148	0.299865	1
UBE2D3	0.655	0.82	0.299846	1
CBL	0.172	0.254	0.299439	1
ZNF318	0.078	0.158	0.299305	1
GLUL	0.448	0.61	0.299113	1
PPA2	0.267	0.354	0.299067	1
ATN1	0.095	0.125	0.29897	1
SNRNP35	0.06	0.148	0.298883	1
IREB2	0.181	0.281	0.298282	1
MRPL44	0.241	0.311	0.298102	1
LINC01697	0.069	0.125	0.29744	1
CHCHD3	0.293	0.429	0.297437	1
EIF1AD	0.06	0.105	0.2974	1
MAD2L1	0.233	0.299	0.297386	1
CCDC136	0.103	0.155	0.297001	1
APMAP	0.267	0.348	0.296866	1
RPA1	0.19	0.273	0.296853	1
SNHG7	0.534	0.716	0.296417	1
SRSF5	0.56	0.688	0.296286	1
DHX15	0.397	0.477	0.29619	1
ABHD13	0.086	0.147	0.296087	1
SRBD1	0.121	0.203	0.295668	1
DPM3	0.371	0.475	0.2955	1
BOP1	0.078	0.148	0.295182	1
ITM2A	0.216	0.293	0.294997	1
POU2F1	0.129	0.226	0.294823	1
RPS28	1	0.999	0.294529	1.80496e-07
USP46	0.138	0.25	0.293984	1
SPRY1	0.414	0.491	0.293924	1
PTDSS1	0.078	0.125	0.293449	1
HS1BP3	0.078	0.124	0.293397	1
EPS15	0.103	0.233	0.292006	1
HIP1	0.155	0.25	0.29191	1
ZNF814	0.112	0.14	0.291862	1
ZNF385A	0.103	0.137	0.291851	1
LACTB2	0.086	0.128	0.291336	1
EEF1A1	1	1	0.290759	3.56919e-06
COX6C	0.879	0.974	0.290269	1
XKR8	0.103	0.118	0.2902	1
NFYC	0.129	0.177	0.289917	1
UBA52	0.957	0.997	0.289612	0.0231783
[truncated: 5,104 more rows]

## Sheet: Cluster 7
Cluster 7 - C22-7 vs. C22 DEG analysis
geneID	pct.C22	pct.C22.7	Avg_log2FC	Adj.P.Val
LY6E	0	0.326	7.76895	5.81187e-29
SOST	0.017	0.707	6.86621	5.25494e-88
TNR	0	0.166	6.69693	2.30422e-11
GDAP1L1	0	0.131	6.06696	4.91654e-08
LHX1	0	0.108	6.00264	6.72909e-06
APOA2	0.003	0.272	5.87095	6.21912e-22
PLA2G4C	0.003	0.224	5.64017	1.24995e-16
APOA1	0.003	0.236	5.22578	6.11013e-18
GRIN2A	0.003	0.127	4.96363	4.42017e-07
NTS	0.006	0.126	4.17944	1.85713e-06
TTR	0.014	0.318	3.78395	1.98738e-24
IL32	0.077	0.657	3.7821	2.88881e-63
QPCT	0.006	0.104	3.67226	0.000164921
CCL2	0.032	0.238	3.62188	5.52883e-13
S100A6	0.077	0.84	3.29251	2.03631e-101
TCIM	0.103	0.607	3.18828	1.78185e-48
PURPL	0.014	0.171	3.18655	5.5522e-09
BMPR1A	0.014	0.189	3.13917	9.33465e-11
MEIS3	0.011	0.153	3.10295	7.30548e-08
ACP5	0.026	0.195	3.05685	2.03915e-09
GATA4	0.011	0.123	2.98045	3.62638e-05
FCN3	0.06	0.445	2.96723	1.4129e-31
TAC3	0.014	0.154	2.80425	1.95876e-07
AP000459.2	0.011	0.113	2.78564	0.000363968
SMTNL1	0.009	0.147	2.71206	1.01317e-07
ART5	0.009	0.105	2.67808	0.000457041
ICAM1	0.02	0.116	2.65016	0.00353845
COL13A1	0.009	0.104	2.63598	0.000616946
LPL	0.126	0.557	2.60306	3.4153e-36
INSYN2B	0.014	0.153	2.54739	3.08179e-07
RELB	0.017	0.175	2.52788	8.851e-09
CNTFR	0.011	0.139	2.51133	1.64765e-06
F2RL2	0.14	0.717	2.51027	3.45031e-59
PRTG	0.206	0.836	2.49083	1.67027e-72
CRABP2	0.032	0.247	2.4828	2.37474e-13
CREB5	0.043	0.296	2.46348	1.10566e-16
CTSV	0.017	0.115	2.45234	0.0018877
CXCL2	0.04	0.115	2.40223	1
ACTC1	0.04	0.2	2.33382	2.32774e-07
MICAL2	0.011	0.1	2.32853	0.00409716
LEF1	0.02	0.126	2.2785	0.000549146
PIK3CD-AS2	0.02	0.18	2.26391	1.08549e-08
P3H2	0.009	0.128	2.25419	5.83337e-06
PCAT6	0.011	0.134	2.24422	5.26521e-06
C14orf132	0.014	0.112	2.2265	0.00133693
YPEL1	0.014	0.118	2.13121	0.000407942
IL4I1	0.011	0.132	2.09598	7.3594e-06
BIK	0.026	0.149	2.07945	5.16252e-05
KCNQ2	0.017	0.179	2.01266	4.77188e-09
SBK1	0.014	0.115	2.00425	0.000749743
FBLN2	0.049	0.269	1.96516	1.30521e-12
PCAT14	0.049	0.296	1.95828	4.34367e-15
PRRX2	0.026	0.176	1.93238	2.16337e-07
C19orf54	0.02	0.104	1.91764	0.0368884
GGT5	0.023	0.117	1.91166	0.00900455
LAMC3	0.029	0.245	1.89168	3.59259e-13
SORBS1	0.029	0.157	1.88187	2.58392e-05
KAT7	0.057	0.294	1.8679	8.04912e-14
AFDN-DT	0.034	0.243	1.86153	4.72094e-12
HOXB2	0.04	0.211	1.8366	1.94987e-08
RHOB	0.215	0.656	1.83296	2.03437e-33
NR2F2	0.12	0.459	1.8322	6.91227e-22
CD300LG	0.029	0.166	1.82039	6.95842e-06
NET1	0.046	0.21	1.81947	2.38042e-07
KLF2	0.023	0.159	1.81198	2.05651e-06
ARL4D	0.054	0.272	1.80097	1.57768e-11
IRF2BPL	0.069	0.28	1.79252	1.68539e-10
AC006299.1	0.017	0.123	1.79172	0.000455398
DLL3	0.017	0.155	1.78995	7.39957e-07
HAS2	0.032	0.167	1.78503	1.34247e-05
BEX1	0.229	0.744	1.76553	3.4879e-43
FGFBP3	0.04	0.14	1.75351	0.0207849
CPAMD8	0.023	0.113	1.75225	0.0210974
ENO2	0.04	0.211	1.72784	3.71065e-08
SLIT3	0.086	0.321	1.70185	1.12723e-11
THBD	0.052	0.205	1.69949	5.41949e-06
APLNR	0.077	0.344	1.69286	5.58197e-15
ID2	0.166	0.566	1.68461	5.3448e-27
TLNRD1	0.092	0.392	1.68311	9.73179e-18
GAS5	0.372	0.91	1.67862	1.15256e-63
CD24	0.444	0.91	1.67789	1.46999e-55
PRRT2	0.072	0.327	1.6683	2.82805e-14
TMEM54	0.054	0.272	1.66809	1.41778e-11
STK32C	0.034	0.147	1.66515	0.00149968
CPS1	0.02	0.112	1.66083	0.00914761
TMCC1	0.032	0.16	1.65619	6.17383e-05
C2CD2	0.023	0.104	1.65298	0.128723
SGK1	0.054	0.301	1.65283	5.47515e-15
BRINP1	0.034	0.182	1.64992	1.93584e-06
INSR	0.04	0.205	1.61145	1.52223e-07
C1QTNF4	0.023	0.127	1.61108	0.00194597
STAP2	0.026	0.148	1.6104	0.00010516
PANCR	0.014	0.107	1.60958	0.00447264
KIAA1549	0.02	0.105	1.60537	0.0405217
CCNB1IP1	0.155	0.562	1.59859	1.17041e-26
F2RL1	0.057	0.281	1.59341	5.24722e-12
HHLA3	0.029	0.145	1.59198	0.000366638
MSX1	0.063	0.236	1.57978	2.87766e-07
TLE3	0.063	0.299	1.56192	1.69731e-12
ECM1	0.086	0.381	1.55546	1.20965e-17
SOX7	0.181	0.603	1.54919	6.12703e-28
RAVER1	0.026	0.109	1.52197	0.12215
PDE4B	0.049	0.29	1.52168	5.42537e-14
PCAT19	0.06	0.248	1.51251	1.60935e-08
TEK	0.258	0.754	1.50734	5.31034e-39
LIN28A	0.037	0.216	1.49562	4.02146e-09
ENPP1	0.072	0.242	1.48904	2.89072e-06
CDKAL1	0.066	0.239	1.48268	5.95269e-07
MYCN	0.04	0.137	1.48131	0.0463729
COLEC12	0.255	0.742	1.47418	3.64157e-37
RCBTB2	0.063	0.296	1.46159	3.08557e-12
PLLP	0.014	0.12	1.4557	0.000295809
TAF9B	0.023	0.102	1.45462	0.160074
SETD9	0.032	0.122	1.44546	0.0474158
SEC24B	0.04	0.169	1.4395	0.000146879
NSMF	0.026	0.115	1.43713	0.0405678
MAF	0.123	0.392	1.43023	2.79454e-13
FGD1	0.026	0.117	1.42968	0.0345578
STK17A	0.04	0.158	1.42678	0.000827273
B4GALT2	0.046	0.169	1.42403	0.000794104
NUDT11	0.026	0.104	1.41976	0.283606
BCOR	0.043	0.155	1.41285	0.00414939
SLC29A1	0.097	0.352	1.41269	4.9376e-13
WDYHV1	0.049	0.207	1.40784	1.3551e-06
ATCAY	0.023	0.111	1.40487	0.0399706
LINC00467	0.032	0.139	1.39713	0.00237718
SP6	0.032	0.156	1.39444	0.000152877
ADGRA3	0.02	0.1	1.37191	0.111263
EFS	0.032	0.122	1.37175	0.0548914
RGS5	0.41	0.866	1.37125	5.12576e-42
ID1	0.739	0.981	1.3639	4.08554e-55
RASGEF1B	0.02	0.11	1.36092	0.0181761
BX284668.5	0.023	0.113	1.35373	0.0302334
EIF3E	0.564	0.97	1.35122	4.30979e-65
CPED1	0.032	0.121	1.34907	0.0685218
CACNA1A	0.037	0.171	1.34825	4.47187e-05
MMP2	0.178	0.68	1.34547	3.66833e-36
CCNG1	0.35	0.821	1.34191	2.55101e-37
MAD2L2	0.08	0.335	1.34125	4.39385e-13
LIMK1	0.049	0.161	1.34004	0.00794336
ELMSAN1	0.057	0.18	1.34002	0.00317464
VASH1	0.123	0.448	1.33578	3.37351e-18
NFKBIE	0.046	0.16	1.33551	0.00338209
TMSB15A	0.077	0.329	1.3338	2.53984e-13
OLFML2A	0.029	0.103	1.33115	0.846479
AFMID	0.066	0.285	1.32869	8.07111e-11
DYRK2	0.049	0.236	1.32755	8.05711e-09
TMEM39A	0.032	0.11	1.3263	0.536867
BCAS4	0.029	0.147	1.32597	0.000343081
SAMSN1	0.155	0.442	1.32499	1.49936e-14
ARSG	0.026	0.121	1.32479	0.0136322
MACROD1	0.052	0.222	1.3224	3.27636e-07
MEF2D	0.032	0.126	1.32118	0.0384894
AC027644.3	0.026	0.102	1.32115	0.443814
SLC7A7	0.052	0.227	1.31747	8.06289e-08
ACYP1	0.037	0.162	1.3139	0.000241749
EXD3	0.034	0.167	1.3138	4.21487e-05
METRN	0.066	0.293	1.31284	1.16181e-11
RCOR2	0.023	0.108	1.30684	0.0669925
DRAM2	0.152	0.523	1.30605	4.2446e-21
COTL1	0.41	0.868	1.30602	9.92507e-41
AL390728.6	0.037	0.184	1.29743	3.57116e-06
RAB30	0.04	0.162	1.29672	0.000884676
LGALS1	0.61	0.958	1.29293	4.45643e-49
PLCD1	0.04	0.121	1.29179	0.771056
ZNF117	0.034	0.122	1.29037	0.14929
RUNX1T1	0.223	0.62	1.28941	4.51677e-24
MRPS21	0.269	0.759	1.27912	1.45062e-36
DNMT3B	0.034	0.118	1.27844	0.294122
NID2	0.063	0.237	1.26643	3.22158e-07
ARL4C	0.052	0.206	1.26483	6.57583e-06
LIAS	0.043	0.156	1.26295	0.00560404
SMAD6	0.201	0.632	1.26086	1.50408e-26
POLR3E	0.029	0.107	1.25508	0.415418
GPC6	0.052	0.166	1.2521	0.00713355
USP31	0.046	0.187	1.25096	3.79062e-05
DOK4	0.109	0.352	1.25071	1.50808e-10
EPHB4	0.117	0.382	1.2502	2.33521e-12
MMP9	0.023	0.121	1.24823	0.00605613
SNHG19	0.032	0.153	1.24403	0.000221291
ZNF516	0.032	0.142	1.23788	0.00169832
MTURN	0.057	0.218	1.23535	6.59368e-06
AC087627.1	0.043	0.207	1.23492	5.1229e-07
ZNF521	0.135	0.458	1.23313	2.7396e-16
JPH4	0.052	0.229	1.23022	1.13859e-07
SLC38A2	0.393	0.804	1.23018	6.26313e-27
HOXB-AS3	0.029	0.118	1.22659	0.0614877
AC025159.1	0.043	0.146	1.22475	0.0286694
MYO7A	0.04	0.166	1.22206	0.000355766
RABGAP1L	0.026	0.123	1.22087	0.00917022
AC027031.2	0.02	0.109	1.21986	0.0258665
FIGN	0.029	0.11	1.21858	0.25688
ZNF483	0.032	0.1	1.21477	1
LEPR	0.083	0.3	1.20883	1.41208e-09
MTA1	0.089	0.326	1.20833	2.31568e-11
NEIL2	0.023	0.107	1.20649	0.0860897
OARD1	0.069	0.305	1.20625	5.40081e-12
CCNI	0.602	0.967	1.20423	1.29565e-54
RNF138	0.034	0.107	1.20051	1
CRMP1	0.089	0.366	1.19894	3.60686e-14
NR1D2	0.032	0.169	1.19838	1.11224e-05
BCAT1	0.158	0.499	1.19665	1.19395e-18
CASTOR1	0.043	0.171	1.19491	0.000258155
BAMBI	0.186	0.479	1.1933	7.68007e-13
MRNIP	0.037	0.14	1.18679	0.0144149
GLIPR2	0.023	0.102	1.17922	0.189829
JUN	0.183	0.542	1.1752	3.05027e-18
SORD	0.089	0.29	1.17229	3.49772e-08
KDM7A	0.029	0.147	1.17204	0.000318299
SMAD7	0.069	0.248	1.17199	4.36586e-07
DLGAP1-AS1	0.043	0.174	1.17064	0.000161963
RPL39	0.966	0.999	1.16885	7.05625e-122
PIM3	0.155	0.434	1.16684	9.82361e-13
GPC2	0.034	0.175	1.16638	1.26529e-05
YAP1	0.06	0.251	1.16447	3.30781e-08
SPINT1	0.046	0.187	1.16142	5.88804e-05
AXL	0.04	0.16	1.16047	0.00100854
NOP53	0.289	0.753	1.15652	6.16915e-30
ARAP1	0.026	0.109	1.15538	0.164215
KALRN	0.057	0.173	1.15442	0.0118448
NR6A1	0.06	0.209	1.15132	6.02256e-05
ODC1	0.08	0.283	1.14669	7.2489e-09
TP53	0.106	0.344	1.14545	1.82105e-10
ACVR1	0.043	0.139	1.14443	0.109577
EIF3L	0.195	0.632	1.14103	7.72647e-27
CREBL2	0.032	0.129	1.13703	0.0246345
ITGA9	0.074	0.254	1.12842	6.33485e-07
CHP1	0.109	0.395	1.12517	3.61806e-14
ICAM4	0.046	0.151	1.12465	0.0292972
NUP37	0.092	0.301	1.12445	1.54791e-08
ZNF581	0.1	0.348	1.12435	2.18936e-11
LOXL1-AS1	0.032	0.162	1.11974	4.84086e-05
H2AFY2	0.086	0.302	1.11646	2.77238e-09
ART4	0.037	0.139	1.11469	0.0128072
FLRT2	0.04	0.169	1.11212	0.000160759
RNF217	0.077	0.282	1.11179	1.93231e-08
ZFAS1	0.542	0.928	1.1064	2.68735e-42
ELP2	0.072	0.285	1.10268	8.5985e-10
ADAMTS12	0.08	0.259	1.10185	1.1409e-06
SLC16A1	0.163	0.45	1.09673	1.16461e-12
BBC3	0.077	0.293	1.09415	2.7607e-09
BTBD2	0.043	0.186	1.09408	2.63275e-05
VIM	0.986	0.998	1.09099	2.35344e-71
DPH5	0.069	0.23	1.08952	6.95267e-06
IER5L	0.089	0.286	1.08784	1.13023e-07
ADGRG6	0.072	0.239	1.08511	5.78798e-06
ALPK3	0.089	0.355	1.08272	4.60353e-13
CRYL1	0.063	0.209	1.08202	0.000126289
SOX11	0.057	0.224	1.08156	2.32299e-06
RAMP2	0.625	0.937	1.08055	5.33219e-29
DYRK4	0.1	0.353	1.08003	2.25019e-12
KRT19	0.066	0.264	1.07645	5.92483e-09
APBB1	0.046	0.179	1.07602	0.000235632
ENC1	0.175	0.513	1.07437	7.53902e-17
NAP1L1	0.659	0.969	1.07432	2.55853e-50
PRCP	0.668	0.965	1.07004	1.77241e-41
TMEM256	0.395	0.846	1.06971	1.08128e-30
PGM1	0.043	0.156	1.06609	0.00477387
RAB3C	0.046	0.162	1.06495	0.00307986
SKIL	0.181	0.53	1.0638	1.82886e-16
CPNE5	0.02	0.124	1.06239	0.000895311
FAM171A1	0.143	0.391	1.05913	3.71526e-10
LRRC75A	0.097	0.296	1.05782	2.91448e-07
PLTP	0.138	0.387	1.05696	5.88422e-10
RPL36A	0.926	0.998	1.05183	3.45187e-80
WDR86	0.02	0.117	1.05131	0.00540719
C12orf76	0.143	0.449	1.05124	5.48625e-15
PLPPR3	0.069	0.262	1.05064	3.6654e-08
SALL4	0.043	0.156	1.05046	0.00469884
PNMA1	0.029	0.103	1.04948	0.893656
ZBTB44	0.069	0.257	1.04858	2.10396e-07
SOX4	0.774	0.985	1.0445	1.36572e-39
OXA1L	0.166	0.58	1.0415	9.0248e-24
TRIM71	0.043	0.155	1.03828	0.00607057
BZW2	0.266	0.709	1.03319	1.24252e-23
SLC12A7	0.037	0.11	1.03053	1
CTSH	0.032	0.11	1.03013	0.694394
ZCCHC24	0.072	0.286	1.02839	8.99947e-10
TGIF1	0.092	0.331	1.02709	4.28911e-11
GOSR2	0.115	0.357	1.02527	3.43444e-10
MRPL10	0.086	0.326	1.02527	4.38575e-11
AC090630.1	0.034	0.123	1.02434	0.14128
TGM2	0.112	0.307	1.02357	1.59505e-06
RPUSD4	0.034	0.127	1.02137	0.0695615
DDIT4	0.123	0.406	1.01888	3.42166e-13
GPM6B	0.049	0.188	1.0176	7.71972e-05
PUDP	0.054	0.162	1.01652	0.0434514
DACT3	0.032	0.11	1.01644	0.604293
PDK3	0.014	0.116	1.01419	0.000628973
CASC15	0.066	0.194	1.01384	0.00436819
EIF4B	0.338	0.786	1.01329	3.3987e-27
CBFB	0.072	0.224	1.01238	8.6779e-05
ZFP36L1	0.393	0.839	1.01222	7.37012e-28
PHC2	0.095	0.355	1.00967	1.3077e-12
LRIG3	0.126	0.383	1.00737	7.55912e-11
CCDC80	0.117	0.284	1.00734	0.000543692
SNAPC2	0.049	0.179	1.00185	0.000308326
TIAM1	0.069	0.271	1.00026	9.14018e-09
ASB3	0.049	0.164	0.999079	0.00556886
ADD3	0.33	0.737	0.995826	1.57369e-21
ZFP82	0.029	0.117	0.99524	0.0755977
SEC24C	0.04	0.137	0.992819	0.0554327
GLI3	0.052	0.174	0.990557	0.00303135
VAMP4	0.046	0.16	0.989962	0.00520777
ZNF462	0.089	0.276	0.988607	1.59323e-06
TBL3	0.037	0.107	0.987235	1
VCPIP1	0.04	0.11	0.985278	1
LINC00960	0.04	0.115	0.984724	1
ZDHHC2	0.052	0.17	0.98401	0.00380715
AGAP3	0.072	0.228	0.983191	5.14043e-05
BRWD1	0.126	0.409	0.983183	1.4476e-12
APPBP2	0.049	0.179	0.979826	0.000705936
SCAI	0.032	0.113	0.978869	0.459542
RCAN3	0.032	0.104	0.976927	1
DDHD2	0.026	0.119	0.974474	0.0258646
RPS15A	0.971	0.994	0.974139	1.47635e-94
PREP	0.046	0.124	0.973585	1
HIBADH	0.06	0.185	0.973259	0.0031806
SH3D19	0.052	0.155	0.972722	0.0647594
C17orf58	0.04	0.117	0.972659	1
CLIP3	0.074	0.263	0.972233	2.5665e-07
SSH2	0.092	0.263	0.969882	2.39503e-05
POU2F2	0.115	0.315	0.969038	7.41754e-07
DAAM1	0.295	0.676	0.968619	1.21089e-18
ZNF585A	0.034	0.114	0.967688	0.710908
PPP1CB	0.226	0.627	0.966364	1.15273e-19
SRRM3	0.052	0.167	0.964965	0.0122111
SLC6A6	0.037	0.149	0.963372	0.00424485
APLP1	0.032	0.116	0.961757	0.202354
LITAF	0.201	0.521	0.960988	3.47913e-14
LRFN4	0.037	0.122	0.958041	0.403813
RNPEP	0.086	0.284	0.957027	1.94098e-07
MDK	0.874	0.994	0.956417	2.3743e-56
OGA	0.129	0.383	0.953942	4.51049e-10
TRPT1	0.066	0.232	0.952462	6.83487e-06
SNX12	0.04	0.131	0.952326	0.178717
RNF2	0.092	0.286	0.951044	4.17895e-07
CRTAP	0.281	0.724	0.950741	2.76396e-25
ISOC1	0.049	0.142	0.950209	0.312047
C17orf49	0.246	0.594	0.94959	2.99694e-15
EHD1	0.04	0.138	0.945116	0.0587077
PGF	0.037	0.11	0.943809	1
ZSCAN18	0.063	0.229	0.940834	3.8934e-06
DAPK1	0.046	0.162	0.940554	0.00308229
ZNF124	0.052	0.191	0.937948	0.000209713
BAALC	0.08	0.291	0.936856	3.59318e-09
PTPRF	0.077	0.247	0.936322	9.21453e-06
KRBOX4	0.032	0.116	0.934785	0.26935
LIPG	0.135	0.352	0.934404	3.4813e-07
SFR1	0.037	0.139	0.933797	0.0226815
ZNF793	0.032	0.102	0.932509	1
PBX3	0.06	0.204	0.932142	0.000171269
PDE9A	0.029	0.101	0.928124	1
GOPC	0.103	0.328	0.925512	9.89252e-09
PPIL3	0.086	0.25	0.924297	7.13176e-05
MFHAS1	0.04	0.19	0.923265	4.45612e-06
DDX3Y	0.117	0.347	0.923219	4.11774e-09
NOB1	0.106	0.331	0.922001	5.06887e-09
ZNF286A	0.074	0.229	0.920847	0.000190698
ZNF480	0.069	0.187	0.918155	0.0232523
HDHD2	0.043	0.128	0.917232	0.622126
CHMP7	0.037	0.109	0.916637	1
TAL1	0.08	0.187	0.916546	0.268916
REPS1	0.049	0.15	0.915832	0.0932249
CCAR2	0.037	0.109	0.915522	1
EPS15	0.14	0.416	0.915232	8.33622e-12
CPEB4	0.032	0.1	0.915044	1
EIF4EBP3	0.034	0.108	0.911336	1
CA8	0.109	0.302	0.909729	2.6569e-06
TMEM44	0.043	0.139	0.906644	0.0741531
SULT1C2	0.02	0.117	0.906165	0.0043147
RSL24D1	0.281	0.686	0.905294	1.79888e-18
ASMTL	0.103	0.289	0.904526	3.15057e-06
MAN2A1	0.12	0.315	0.903289	1.83269e-06
FBLN1	0.398	0.787	0.901619	3.98492e-19
ACRBP	0.037	0.116	0.900466	1
NPR1	0.034	0.121	0.900264	0.251095
DNAJC4	0.097	0.307	0.899141	3.0426e-08
SMOX	0.032	0.109	0.895155	0.886858
TNIP1	0.129	0.344	0.894618	2.78113e-07
AMZ2	0.052	0.229	0.893628	8.51047e-08
NIFK	0.181	0.482	0.892994	3.33815e-12
CYP27A1	0.04	0.154	0.892425	0.00373917
RNF146	0.083	0.223	0.891177	0.00190674
NOA1	0.054	0.177	0.888457	0.00365763
GULP1	0.057	0.178	0.88502	0.00505914
CENPV	0.089	0.25	0.882433	6.96252e-05
CPNE1	0.226	0.58	0.880378	2.53214e-15
COPS7B	0.043	0.156	0.879628	0.00646067
SIAH2	0.04	0.119	0.878154	1
COX7A2L	0.309	0.749	0.877321	6.41712e-22
YBEY	0.057	0.167	0.876611	0.0360097
TAF1D	0.269	0.626	0.87612	7.51526e-15
SCAF8	0.052	0.126	0.87562	1
PALD1	0.032	0.118	0.874862	0.185064
RRAS	0.255	0.623	0.872786	6.9597e-16
AHCY	0.172	0.418	0.872579	9.01399e-09
CPSF4	0.037	0.102	0.865641	1
ASCC1	0.074	0.201	0.865328	0.008813
PEAR1	0.06	0.155	0.865226	0.613341
LTBP1	0.152	0.358	0.864913	5.45395e-06
RPS27A	0.966	1	0.864616	5.99757e-76
TMEM69	0.106	0.281	0.864465	5.22344e-05
GATA6	0.037	0.136	0.864247	0.0335769
GBGT1	0.052	0.169	0.863637	0.00606797
CDC42EP1	0.135	0.41	0.861807	1.04011e-11
EIF2S3	0.284	0.68	0.861323	1.26374e-18
PRNP	0.1	0.291	0.861263	1.64663e-06
MRPS27	0.1	0.27	0.860891	6.15849e-05
CPSF1	0.063	0.193	0.859743	0.0029492
E2F5	0.072	0.22	0.859601	0.000257683
BTG2	0.066	0.188	0.859508	0.013923
USHBP1	0.037	0.115	0.859003	1
TMEM216	0.026	0.119	0.85718	0.0238361
GMFB	0.077	0.215	0.855984	0.00215976
SERGEF	0.037	0.102	0.855701	1
MYZAP	0.097	0.271	0.854636	4.02718e-05
AASDH	0.046	0.12	0.854582	1
COX15	0.057	0.173	0.854343	0.0197987
RPS3A	0.963	0.997	0.851754	6.08717e-72
ETV4	0.02	0.129	0.851646	0.000495182
PLAAT3	0.126	0.385	0.849437	5.84172e-11
ACVR2A	0.043	0.11	0.84818	1
SNHG1	0.086	0.265	0.846195	2.77046e-06
IFT81	0.032	0.117	0.845243	0.213606
FTO	0.069	0.178	0.843332	0.138558
FBXL20	0.057	0.173	0.843107	0.0211754
STARD10	0.066	0.211	0.842637	0.000298154
TMEM91	0.04	0.134	0.841913	0.136705
RHNO1	0.066	0.157	0.841358	0.957392
JUNB	0.1	0.273	0.841281	7.40994e-05
ROBO1	0.126	0.366	0.841236	3.03196e-09
PAQR3	0.04	0.128	0.839905	0.426767
AP3S2	0.063	0.187	0.839875	0.0121224
ATP6V1B2	0.089	0.281	0.839796	7.39885e-07
EFNA2	0.032	0.146	0.83932	0.00145072
GM2A	0.06	0.135	0.838607	1
NECAB3	0.037	0.149	0.836213	0.00455263
AC090204.1	0.189	0.501	0.836013	8.2407e-13
DCP1A	0.069	0.243	0.834523	3.08466e-06
RPL13	0.994	1	0.833499	7.38913e-88
TRAP1	0.135	0.361	0.832949	1.20802e-07
FUT8	0.072	0.189	0.832051	0.0308724
MPI	0.049	0.124	0.831433	1
LFNG	0.069	0.201	0.830401	0.00335637
JCAD	0.146	0.426	0.830387	3.95677e-11
FRMD4A	0.143	0.348	0.829979	5.29914e-06
FSCN1	0.533	0.923	0.829366	3.21928e-27
FBXL19	0.034	0.109	0.828577	1
PMP22	0.284	0.615	0.824981	1.08144e-12
SELENOM	0.192	0.491	0.824927	3.93097e-12
SERPINE2	0.278	0.651	0.823378	1.72356e-15
RPL26	0.989	0.997	0.822391	5.41693e-76
TMEM101	0.106	0.325	0.820995	1.37984e-08
STAB1	0.103	0.287	0.820782	1.85128e-05
MXRA8	0.057	0.164	0.820553	0.0785187
LINC00623	0.046	0.114	0.819238	1
AR	0.034	0.116	0.817777	0.538261
RPL36	0.954	0.999	0.817119	5.83598e-68
GAPLINC	0.057	0.231	0.816509	7.18336e-07
PARD3	0.054	0.177	0.816046	0.00437324
VPS51	0.123	0.338	0.815385	2.099e-07
PAQR8	0.049	0.161	0.815356	0.0124101
RPL18	0.974	0.999	0.8152	6.12736e-71
AGO4	0.037	0.139	0.814807	0.021562
TPD52L1	0.103	0.303	0.812719	8.62289e-07
PLAT	0.037	0.111	0.811408	1
DIMT1	0.083	0.244	0.810549	7.54648e-05
EPB41L3	0.046	0.143	0.81033	0.124189
ARL17B	0.032	0.105	0.809788	1
LINC00963	0.069	0.234	0.80921	5.9119e-06
CUL7	0.054	0.148	0.808904	0.487705
ITGB3BP	0.129	0.378	0.806946	9.30071e-10
SMIM27	0.054	0.15	0.805785	0.329861
RPL15	0.968	0.998	0.804449	2.34574e-75
CAPN5	0.032	0.113	0.803597	0.481896
PNRC1	0.284	0.619	0.802967	2.10793e-13
FBRSL1	0.032	0.103	0.802666	1
PCDH17	0.212	0.493	0.802659	2.24403e-10
BNIP3	0.255	0.561	0.801886	2.09481e-10
ALDH18A1	0.077	0.209	0.801814	0.0062814
STK24	0.112	0.304	0.801137	4.10061e-06
VEGFA	0.054	0.132	0.800613	1
ADNP2	0.06	0.17	0.799368	0.0536334
CCDC18-AS1	0.066	0.268	0.798953	5.70952e-09
LTBP3	0.046	0.167	0.798936	0.0029934
CRNDE	0.112	0.325	0.797557	6.52312e-08
AC004540.1	0.049	0.185	0.797506	0.000254438
ABL1	0.052	0.191	0.796265	0.000194233
ACVR2B	0.112	0.322	0.795874	1.93461e-07
PSME4	0.083	0.266	0.795829	2.23943e-06
AC093157.1	0.037	0.118	0.795685	0.915553
IPO7	0.235	0.551	0.79433	8.03115e-11
RPL17	0.986	1	0.793926	5.04269e-79
GPN1	0.066	0.189	0.792831	0.00982976
GALK2	0.057	0.164	0.792474	0.0443288
UBP1	0.054	0.162	0.792298	0.0449658
KCNC4	0.063	0.168	0.791735	0.202476
GBP4	0.06	0.167	0.788858	0.109653
IMPDH2	0.226	0.557	0.788699	6.98123e-13
GDPD5	0.097	0.286	0.787258	4.90637e-06
MEN1	0.043	0.131	0.786292	0.471194
FAM160B1	0.066	0.204	0.786037	0.00153891
RPS8	0.986	1	0.785813	1.50604e-77
AC009107.2	0.138	0.38	0.783483	2.93875e-09
RPSA	0.862	0.993	0.782595	1.69409e-42
RPS3	0.977	1	0.782514	5.81782e-67
BCL9	0.032	0.103	0.781591	1
CD70	0.037	0.104	0.780885	1
CDIP1	0.049	0.145	0.78062	0.162664
MIF4GD	0.043	0.124	0.779257	1
TXNIP	0.321	0.65	0.778686	4.98596e-12
RCSD1	0.069	0.207	0.777383	0.00170058
CD44	0.054	0.179	0.774103	0.0026737
CCT4	0.398	0.815	0.771707	7.68774e-19
RPL28	0.971	0.998	0.771278	3.46699e-77
NAB2	0.043	0.131	0.770667	0.461893
RPS29	0.98	0.997	0.770339	1.13664e-72
RABGGTB	0.126	0.3	0.770225	0.000160474
SNHG3	0.12	0.29	0.76752	0.000237938
CAMLG	0.355	0.737	0.766672	7.18564e-17
ABHD10	0.057	0.127	0.76374	1
RPL9	0.963	0.995	0.762931	1.13928e-70
ECI1	0.115	0.287	0.76279	0.000162591
RPS27	0.994	0.999	0.762741	8.23877e-83
VWF	0.049	0.174	0.762272	0.00174489
POC1B	0.046	0.141	0.762048	0.222059
SPSB3	0.086	0.27	0.761714	3.6517e-06
ATG4A	0.057	0.136	0.76165	1
GCA	0.126	0.371	0.761311	1.10717e-09
TNNT1	0.069	0.195	0.760596	0.0118714
CYB5RL	0.052	0.111	0.760573	1
PCBP4	0.032	0.129	0.759344	0.0337826
ACSF2	0.063	0.16	0.759292	0.478331
UBQLN4	0.032	0.113	0.758992	0.420999
SQSTM1	0.352	0.7	0.758977	9.29923e-14
ZNF217	0.106	0.278	0.757807	0.00016266
FXR1	0.542	0.886	0.757465	1.26815e-20
UNC119	0.095	0.277	0.757059	1.92312e-05
CDC34	0.175	0.458	0.755902	1.9187e-10
RASL10A	0.066	0.185	0.753131	0.0248808
PACSIN3	0.034	0.103	0.751782	1
EML2	0.04	0.133	0.751629	0.143266
PSMG2	0.192	0.513	0.751543	1.62142e-13
RPL10	0.989	0.998	0.750758	2.13463e-74
ACOX1	0.04	0.132	0.749595	0.204522
BMF	0.034	0.127	0.749449	0.0797799
POLR3D	0.129	0.343	0.749012	3.91821e-07
TAB2	0.117	0.319	0.748358	2.50641e-06
VPS26B	0.069	0.224	0.748218	3.89871e-05
TSPAN11	0.043	0.158	0.747764	0.00429845
DOCK7	0.072	0.181	0.746416	0.139101
LIMK2	0.046	0.135	0.745287	0.460628
MPP6	0.037	0.113	0.745024	1
SLC9A9	0.032	0.112	0.744711	0.470858
ZNF397	0.072	0.172	0.743933	0.586344
PAN3	0.037	0.128	0.742864	0.134613
RPS18	0.991	1	0.742379	5.25736e-73
CSNK1E	0.198	0.483	0.742242	2.26909e-10
RPL7A	0.957	0.998	0.740385	2.7471e-59
RPL35A	0.951	0.997	0.739968	2.34132e-62
SLC25A46	0.06	0.169	0.738996	0.0942458
RPS13	0.96	0.995	0.738796	1.64949e-55
BMPER	0.023	0.127	0.738648	0.0019284
SAMD1	0.135	0.342	0.738458	1.30747e-06
PEX19	0.043	0.152	0.735692	0.018863
RNF135	0.054	0.147	0.734338	0.560713
EFNB3	0.052	0.17	0.734303	0.00977491
MAP3K7	0.08	0.212	0.734299	0.00990824
AP001528.1	0.063	0.186	0.734229	0.0113438
SH3TC1	0.117	0.291	0.734221	0.000269205
CCM2L	0.072	0.219	0.729709	0.000556037
UBE2C	0.074	0.123	0.729385	1
EIF4A2	0.504	0.865	0.729108	4.10584e-17
EEF1D	0.593	0.928	0.728547	3.12527e-22
PTTG1	0.166	0.273	0.727385	1
CREBRF	0.089	0.276	0.72712	2.76461e-06
BTF3L4	0.261	0.593	0.725842	1.30991e-12
SP3	0.074	0.256	0.725808	1.17432e-06
BBIP1	0.083	0.225	0.72557	0.00220404
GYG1	0.095	0.25	0.724925	0.00107589
LRP1	0.097	0.263	0.724665	0.000190495
SPG21	0.155	0.414	0.723663	1.52643e-09
ECSIT	0.049	0.123	0.722742	1
VPS54	0.043	0.107	0.722706	1
ATP5MC2	0.782	0.982	0.721255	2.24179e-33
EIF3F	0.559	0.911	0.719728	2.9611e-21
CRKL	0.043	0.124	0.718614	1
ILKAP	0.074	0.193	0.718518	0.0456256
GDI2	0.381	0.742	0.718281	3.98375e-13
RPL29	0.957	0.996	0.71822	9.00893e-52
ESD	0.41	0.802	0.71742	2.61533e-17
TSPAN6	0.186	0.509	0.717344	3.09815e-13
SF3A1	0.1	0.231	0.715703	0.037588
NFKBIA	0.163	0.417	0.715194	1.28252e-08
PRDM1	0.054	0.155	0.714574	0.180287
RNF38	0.069	0.212	0.71403	0.000722295
IRF2BP2	0.272	0.641	0.713395	1.51402e-15
AMOTL2	0.095	0.227	0.712344	0.0477666
LIMD2	0.321	0.668	0.712264	3.04603e-12
MT-ATP6	1	1	0.711829	1.96659e-56
PRKCB	0.129	0.281	0.711546	0.0146808
HABP4	0.066	0.157	0.709917	1
PHLDA1	0.163	0.463	0.709699	5.029e-12
DYNC2H1	0.04	0.128	0.709248	0.413971
A1BG	0.235	0.582	0.708208	7.21015e-14
RPL22	0.903	0.997	0.708097	1.20567e-45
CERK	0.086	0.248	0.707984	0.000181437
KLF10	0.08	0.219	0.707903	0.00622883
TUBB2B	0.255	0.633	0.707245	1.60525e-15
MED21	0.095	0.278	0.706538	5.37827e-06
ATL2	0.046	0.123	0.706217	1
RPS25	0.957	0.994	0.704218	3.67812e-53
FAM222B	0.115	0.311	0.703873	5.27371e-06
NRP2	0.367	0.88	0.702217	5.47822e-33
EIF3D	0.375	0.737	0.701019	3.31245e-14
TMEM120A	0.063	0.15	0.70074	1
PPIH	0.106	0.255	0.700168	0.00392463
RNF114	0.126	0.32	0.69908	1.80949e-05
TNIK	0.12	0.303	0.698303	4.85533e-05
KLF16	0.037	0.112	0.698275	1
MEX3D	0.072	0.213	0.698104	0.00185857
DYRK3	0.043	0.107	0.697757	1
RNF26	0.046	0.113	0.697702	1
RHOT1	0.083	0.239	0.69543	0.000495538
THAP9-AS1	0.054	0.172	0.692083	0.00892639
CD27-AS1	0.046	0.133	0.691867	0.7622
USB1	0.083	0.234	0.690935	0.000731951
HSD17B11	0.152	0.366	0.690671	2.8224e-06
PFDN4	0.258	0.602	0.689847	5.92472e-12
IGSF3	0.074	0.222	0.68824	0.000505651
TRAF3IP2-AS1	0.043	0.112	0.688091	1
KCTD3	0.052	0.111	0.68768	1
ZNF496	0.043	0.136	0.687676	0.216414
FUNDC2	0.158	0.422	0.687643	9.51157e-10
LHFPL2	0.04	0.105	0.68724	1
MED7	0.06	0.151	0.686797	1
DACH1	0.126	0.271	0.685942	0.0357944
RPL3	0.977	0.999	0.685915	2.15476e-51
VPS16	0.046	0.151	0.68448	0.0245573
MED28	0.246	0.597	0.684127	4.6733e-13
SAMD8	0.063	0.15	0.683545	1
TNFAIP2	0.054	0.159	0.682853	0.0917648
RPS4X	0.948	0.993	0.682388	5.28506e-48
CGRRF1	0.077	0.194	0.681364	0.109455
ZNF654	0.057	0.142	0.681312	1
ZNF83	0.074	0.233	0.68122	7.3999e-05
BCL6B	0.1	0.277	0.680641	3.65584e-05
BIN1	0.238	0.582	0.68008	2.24864e-12
STYXL1	0.066	0.195	0.679869	0.00536093
WBP2	0.146	0.411	0.679286	1.44426e-09
RPL24	0.963	0.998	0.678984	1.70634e-53
COLGALT1	0.115	0.357	0.678367	7.83645e-10
DERA	0.109	0.302	0.677464	2.97594e-06
RPL32	0.983	0.999	0.677423	5.99676e-60
RPL34	0.983	0.999	0.676388	6.73151e-64
TRIO	0.066	0.206	0.676181	0.000622769
AL450998.2	0.037	0.119	0.675745	0.872194
FXYD5	0.318	0.664	0.675623	1.669e-12
DNAJB2	0.052	0.158	0.675555	0.0429581
BIRC5	0.086	0.135	0.674067	1
RHOU	0.02	0.102	0.671385	0.0737339
MASP1	0.046	0.118	0.671367	1
RPL18A	0.977	0.998	0.671246	1.2924e-48
RBL2	0.049	0.132	0.670645	1
OPN3	0.066	0.178	0.669279	0.0849686
RPS2	0.986	0.998	0.668913	2.64963e-50
PIAS3	0.043	0.122	0.66838	1
NT5E	0.117	0.315	0.668344	4.25416e-06
C1orf56	0.097	0.243	0.667972	0.00370358
COQ2	0.04	0.102	0.667456	1
CIB2	0.089	0.247	0.667233	0.000396223
TYW3	0.063	0.169	0.666899	0.219068
RPL11	0.974	1	0.66583	1.3577e-61
PAM16	0.146	0.367	0.664465	1.38074e-06
SAV1	0.12	0.316	0.663706	8.4157e-06
PRKCSH	0.189	0.427	0.66358	2.60429e-06
KLF11	0.054	0.134	0.662788	1
RHOBTB3	0.238	0.533	0.662709	3.60298e-09
HSDL1	0.072	0.184	0.662033	0.13016
RPS14	0.983	0.995	0.661438	1.09346e-62
MAP7D3	0.106	0.261	0.660477	0.0017182
HDDC2	0.109	0.269	0.660296	0.000908663
AP3S1	0.183	0.435	0.660057	1.63049e-07
ATXN2L	0.086	0.223	0.65998	0.0106389
EEF1G	0.871	0.995	0.65996	1.05599e-36
ATP13A3	0.046	0.157	0.659803	0.0114775
ZSWIM4	0.043	0.136	0.659778	0.23233
RPS12	0.983	0.998	0.659244	3.16526e-51
RPL4	0.788	0.983	0.659007	7.72013e-26
AKAP11	0.074	0.196	0.657842	0.0231974
LETMD1	0.077	0.223	0.657519	0.00120925
BOD1	0.235	0.555	0.656996	4.32871e-11
SH3GLB2	0.052	0.129	0.656915	1
SNHG16	0.287	0.631	0.655486	1.28059e-12
SH2B3	0.169	0.401	0.65389	4.96419e-07
SLC41A3	0.06	0.157	0.653098	0.562202
PELO	0.054	0.165	0.651984	0.0268198
CBLB	0.072	0.162	0.651931	1
TMEM68	0.06	0.188	0.651914	0.00436361
TBPL1	0.135	0.307	0.651653	0.000977551
COL5A2	0.401	0.807	0.64998	6.71269e-18
EXOC5	0.175	0.44	0.649787	7.78428e-10
NMD3	0.095	0.259	0.649732	0.000130573
ADA	0.166	0.437	0.649163	1.37732e-09
DUSP5	0.109	0.265	0.648968	0.00167105
RPS28	0.989	0.998	0.648731	2.62474e-61
MLST8	0.074	0.207	0.648542	0.00869716
TRAPPC6A	0.209	0.493	0.647624	1.30721e-09
ITGAV	0.238	0.534	0.64513	7.72338e-11
RPS16	0.891	0.997	0.644564	8.47951e-35
C11orf95	0.06	0.188	0.644538	0.00503246
LPAR6	0.226	0.501	0.644113	3.46664e-08
GAS2L1	0.054	0.162	0.643967	0.0633613
AVEN	0.054	0.131	0.642265	1
ZBTB10	0.063	0.22	0.642173	2.94509e-05
RPL30	0.954	0.995	0.641001	6.5524e-47
AGPAT4	0.083	0.187	0.638259	0.852019
KDR	0.851	0.985	0.638211	2.9256e-19
TNFAIP8	0.077	0.184	0.637799	0.44642
RBPMS	0.218	0.565	0.636921	8.48016e-14
FOXC1	0.037	0.108	0.63678	1
CLEC1A	0.074	0.264	0.636565	3.33757e-07
MAN1C1	0.046	0.115	0.635773	1
TNKS1BP1	0.077	0.208	0.63542	0.0155338
RTCA	0.12	0.294	0.635193	0.000243585
PLSCR3	0.112	0.311	0.634502	3.75685e-06
FRMD8	0.052	0.139	0.633498	1
SH3PXD2A	0.12	0.292	0.632544	0.000510138
GABPB1-AS1	0.215	0.46	0.631954	1.48948e-06
CYFIP2	0.074	0.192	0.631447	0.0648188
RNF4	0.069	0.222	0.630804	9.59053e-05
GTF2H5	0.301	0.619	0.630351	1.05191e-09
MMADHC	0.201	0.451	0.630258	5.06744e-07
NUP214	0.074	0.2	0.628949	0.0155705
SNHG8	0.198	0.428	0.628424	3.74883e-06
RNF44	0.106	0.268	0.628173	0.00084373
CRLS1	0.074	0.201	0.626724	0.0158219
UGCG	0.074	0.223	0.625718	0.000414659
GID4	0.043	0.134	0.625623	0.275694
FKBP8	0.232	0.545	0.625258	4.22455e-10
KLHL24	0.146	0.396	0.623371	1.55938e-08
TGFBI	0.054	0.128	0.622709	1
AATF	0.06	0.159	0.62259	0.435829
HDAC2	0.39	0.765	0.621851	9.75992e-13
PPDPF	0.424	0.774	0.621245	1.45612e-12
ANAPC13	0.175	0.431	0.620165	1.1889e-08
CNOT9	0.08	0.209	0.619974	0.0110774
HNRNPLL	0.057	0.188	0.619187	0.00155629
ZMAT3	0.223	0.496	0.618132	1.01364e-07
KDM3B	0.089	0.237	0.617322	0.00164855
LDHA	0.338	0.594	0.617202	3.94091e-05
EEF2	0.794	0.97	0.616197	5.26495e-25
NEO1	0.049	0.154	0.615756	0.0432274
ACTR8	0.034	0.103	0.615193	1
ETHE1	0.135	0.36	0.615187	1.98625e-07
SMAP1	0.246	0.508	0.61511	1.59125e-07
RAMP2-AS1	0.04	0.118	0.61465	1
MRPS18B	0.149	0.364	0.614607	1.0825e-06
STN1	0.066	0.17	0.614143	0.230582
ZNF267	0.066	0.164	0.611108	0.842626
PFN2	0.229	0.496	0.610079	9.02934e-08
MECR	0.054	0.131	0.609863	1
CAMK2D	0.106	0.278	0.609771	0.000262297
UBA6	0.152	0.359	0.608829	2.9816e-05
XBP1	0.203	0.458	0.608437	9.63699e-07
METRNL	0.089	0.246	0.608255	0.000472592
FEM1B	0.089	0.219	0.607982	0.0176956
SNRPA	0.126	0.318	0.607808	3.15976e-05
MARVELD1	0.086	0.215	0.607558	0.0260448
CNN2	0.169	0.397	0.606827	2.3231e-06
ARMC1	0.12	0.294	0.606404	0.000198532
PEX1	0.043	0.117	0.606268	1
BRAF	0.083	0.19	0.605865	0.722536
SNX16	0.052	0.119	0.605301	1
RPL8	0.963	0.998	0.604825	1.52566e-39
TMEM38B	0.074	0.206	0.604507	0.00997959
SH3PXD2B	0.06	0.154	0.604341	0.913783
TTC28-AS1	0.08	0.187	0.603968	0.578921
SH3GL1	0.132	0.335	0.600542	3.3031e-06
KXD1	0.209	0.479	0.600368	1.59623e-07
RELL1	0.063	0.176	0.599894	0.0666458
RPL37	0.977	0.998	0.599628	2.16386e-46
UBQLN2	0.043	0.115	0.599327	1
SMIM19	0.086	0.215	0.598681	0.0292632
RPS21	0.94	0.996	0.598468	2.06177e-39
NENF	0.138	0.351	0.598135	3.4169e-06
CHCHD5	0.109	0.294	0.598113	2.45962e-05
GOLPH3	0.181	0.429	0.597868	6.51955e-08
PLCG1	0.054	0.14	0.597559	1
EPB41L4A-AS1	0.129	0.33	0.597019	6.28541e-06
ROBO3	0.034	0.102	0.595014	1
EIF3M	0.318	0.699	0.594905	2.18364e-13
RPS11	0.928	0.995	0.593614	5.07377e-32
MAN1A1	0.049	0.121	0.593528	1
RFK	0.169	0.407	0.593224	1.32054e-06
GTF3C2	0.049	0.129	0.593182	1
TPT1	0.991	0.997	0.592266	1.12457e-68
TSC2	0.083	0.189	0.592199	0.930456
ZNF627	0.04	0.116	0.591936	1
UBE2R2	0.341	0.646	0.591786	3.37218e-08
TSC22D3	0.192	0.444	0.590253	5.73221e-07
IMP4	0.092	0.23	0.590109	0.0126422
AKAP7	0.034	0.103	0.589171	1
DOCK1	0.129	0.324	0.588981	3.60354e-05
PPP1CC	0.338	0.676	0.588338	5.15198e-10
ZNF146	0.095	0.203	0.588092	0.8281
PHC1	0.052	0.134	0.587855	1
FBN2	0.163	0.39	0.587079	7.18423e-07
SDCCAG8	0.155	0.333	0.586477	0.00127069
DCUN1D1	0.106	0.259	0.585721	0.00691636
SNHG29	0.716	0.962	0.585472	2.88471e-16
ST6GALNAC3	0.08	0.23	0.585367	0.00109795
DCAF16	0.049	0.12	0.585132	1
SH3BP1	0.037	0.108	0.584992	1
TRIB3	0.06	0.142	0.584724	1
S100A16	0.453	0.769	0.58454	1.82377e-09
METAP1	0.106	0.252	0.584347	0.00564406
RPIA	0.086	0.191	0.58379	0.672996
PRICKLE1	0.08	0.196	0.583541	0.127121
SESTD1	0.106	0.268	0.583505	0.000856609
ZNF506	0.032	0.101	0.582498	1
API5	0.095	0.252	0.582302	0.000845992
ZC3H4	0.057	0.15	0.581904	0.808864
ELMO1	0.06	0.141	0.581656	1
SORBS3	0.095	0.252	0.58149	0.000731322
RNPEPL1	0.092	0.192	0.580744	1
C11orf74	0.135	0.331	0.580695	2.76682e-05
FAM110A	0.043	0.122	0.580384	1
ASGR1	0.069	0.215	0.580223	0.000403654
KLF7	0.092	0.267	0.578154	4.22048e-05
SFRP1	0.192	0.443	0.577512	3.33467e-08
ATF2	0.097	0.246	0.576203	0.00267267
MOB1B	0.117	0.266	0.575598	0.00982392
LRRC32	0.037	0.12	0.57539	0.729308
ZFP36L2	0.272	0.575	0.574971	5.91043e-09
HSDL2	0.072	0.158	0.574923	1
ZFAND1	0.08	0.219	0.574383	0.00326989
JAK3	0.072	0.181	0.574096	0.301405
PPM1B	0.043	0.11	0.5736	1
KLHL36	0.043	0.164	0.573447	0.00206455
RPL37A	0.989	1	0.573348	8.413e-47
RPLP0	0.931	0.996	0.572974	1.27751e-30
TMEM258	0.605	0.921	0.572431	1.6119e-14
HHEX	0.232	0.521	0.572246	4.07617e-08
FLI1	0.332	0.679	0.571919	4.79264e-11
SLC25A23	0.074	0.173	0.571808	1
AC010642.2	0.183	0.451	0.571675	2.48764e-08
EMC2	0.132	0.336	0.570986	1.67997e-05
TRAPPC2	0.054	0.132	0.56994	1
NT5DC2	0.269	0.573	0.56841	1.52007e-08
MCC	0.046	0.119	0.567796	1
CCNB2	0.066	0.131	0.566856	1
CEP44	0.054	0.133	0.566174	1
GTF2H4	0.04	0.12	0.565486	1
PPM1A	0.054	0.13	0.564951	1
DCBLD1	0.158	0.393	0.564633	4.80759e-07
MCUB	0.043	0.104	0.564559	1
RFTN2	0.049	0.161	0.563894	0.0164734
NAMPT	0.221	0.498	0.563508	1.62634e-07
NPM1	0.817	0.981	0.562943	6.44672e-19
ETV1	0.077	0.217	0.562915	0.00389143
SLC66A3	0.043	0.103	0.561902	1
IFT27	0.12	0.269	0.561671	0.0191513
IMPDH1	0.066	0.166	0.560762	0.601394
RFX7	0.06	0.131	0.560399	1
PEX11B	0.034	0.112	0.560398	1
CDK16	0.109	0.246	0.560222	0.0381104
RPL7	0.9	0.996	0.559972	1.33541e-25
SOCS3	0.066	0.206	0.559947	0.000988393
SPG11	0.049	0.137	0.559947	0.782443
EBLN3P	0.092	0.226	0.559509	0.0285337
RPS24	0.974	0.997	0.55945	1.73245e-42
CPNE3	0.163	0.389	0.557957	2.03642e-06
TMEFF1	0.123	0.342	0.557823	4.79851e-07
SNHG7	0.341	0.667	0.557353	7.44559e-10
OGT	0.083	0.227	0.556145	0.00151206
CREG1	0.126	0.297	0.555958	0.000897521
GCLC	0.043	0.112	0.555412	1
RBM7	0.109	0.284	0.553855	0.000102734
SLC25A3	0.817	0.975	0.553332	3.39518e-20
PPM1F	0.14	0.355	0.552628	3.31453e-06
ERCC2	0.054	0.134	0.551964	1
EIF1	0.894	0.993	0.551605	3.96379e-23
SRGAP2C	0.152	0.368	0.551297	1.48761e-05
EEF1A1	0.994	1	0.551126	2.61297e-44
SRSF8	0.106	0.272	0.550997	0.000479266
TSPAN12	0.046	0.119	0.550607	1
CTDNEP1	0.215	0.508	0.55049	8.03352e-10
RBMS2	0.12	0.267	0.550361	0.0387842
BCL7A	0.092	0.205	0.549729	0.444156
TMEM88	0.072	0.13	0.549176	1
ST6GAL1	0.166	0.388	0.54906	7.36951e-06
RHBDD2	0.052	0.15	0.548616	0.245704
TNFSF12	0.052	0.123	0.548325	1
H3F3B	0.791	0.981	0.548246	1.08678e-17
H1FX	0.45	0.776	0.547588	4.26099e-09
RPS19	0.991	1	0.546923	2.25394e-51
TMEM135	0.092	0.215	0.546453	0.0878065
ZNF138	0.037	0.119	0.546295	0.862169
HERPUD1	0.175	0.416	0.545778	5.05933e-06
DYM	0.083	0.23	0.545608	0.0018021
RALA	0.479	0.836	0.544454	6.86456e-13
RPS9	0.943	0.997	0.543819	1.63695e-31
TULP3	0.066	0.188	0.543305	0.0173586
TSHZ2	0.069	0.174	0.54272	0.340679
SIAH1	0.063	0.179	0.542581	0.039712
DMAC2	0.109	0.267	0.542279	0.00228486
FAM102A	0.032	0.109	0.542056	1
RPL21	0.963	0.995	0.541948	1.66826e-30
BCKDHA	0.072	0.186	0.5418	0.0731808
ADNP	0.186	0.42	0.541496	4.72104e-06
RPL23	0.894	0.991	0.541244	2.62263e-20
DNPH1	0.158	0.345	0.540722	0.000918974
FASTKD2	0.069	0.178	0.540666	0.18045
RPS23	0.977	0.999	0.539897	2.29538e-40
NAA30	0.08	0.207	0.539465	0.0270489
PIR	0.097	0.265	0.538519	0.000220746
WDR48	0.083	0.176	0.538087	1
MMS19	0.083	0.228	0.538022	0.0039832
UGDH	0.063	0.197	0.537726	0.00209675
ALDH6A1	0.043	0.145	0.537188	0.057199
PDLIM4	0.074	0.229	0.537154	0.000352356
RPL31	0.831	0.985	0.536848	3.6403e-22
RPS5	0.92	0.995	0.536714	1.03565e-25
YIPF2	0.1	0.21	0.536031	0.891644
AP002387.2	0.06	0.129	0.536012	1
PANK3	0.181	0.383	0.535592	0.00020206
ZC3H6	0.066	0.155	0.535403	1
PCBP2	0.57	0.874	0.535387	1.10766e-09
MEX3A	0.155	0.383	0.535097	6.47402e-07
TGFB1	0.344	0.671	0.534038	2.26143e-09
COL5A1	0.138	0.378	0.532908	7.987e-08
PDLIM1	0.327	0.584	0.532733	1.30391e-05
ZBTB8A	0.083	0.225	0.532339	0.00265236
UBALD2	0.132	0.322	0.531991	0.000115747
RPL6	0.98	0.998	0.531855	7.33438e-34
LRRC8B	0.06	0.147	0.530564	1
CHSY1	0.08	0.215	0.530409	0.00828169
MRPL23	0.057	0.139	0.530186	1
FOPNL	0.057	0.153	0.530068	0.4887
PCCB	0.066	0.169	0.529616	0.37067
ALKBH7	0.275	0.611	0.528704	9.91241e-11
KLHL3	0.095	0.291	0.527921	1.72773e-06
ZNF775	0.066	0.16	0.527648	1
KRT8	0.287	0.565	0.527204	4.46415e-07
TBCD	0.135	0.342	0.527066	5.3495e-06
CAB39	0.063	0.164	0.526292	0.312985
LSM6	0.203	0.48	0.526283	9.17714e-09
SETD7	0.034	0.116	0.526039	0.717573
EPB41L5	0.063	0.174	0.525859	0.115209
MRPL30	0.072	0.171	0.52545	0.844649
SNRNP40	0.126	0.267	0.525191	0.0552755
HNRNPC	0.716	0.954	0.524218	1.60119e-14
NKX2-5	0.083	0.204	0.524049	0.0903485
RAB3D	0.049	0.157	0.523448	0.0452841
GABPB1	0.083	0.232	0.523158	0.00115153
IER2	0.444	0.729	0.52273	6.94298e-06
TSC22D2	0.1	0.239	0.522156	0.0194475
EIF3H	0.398	0.762	0.522061	1.45687e-10
CNIH1	0.264	0.57	0.521941	3.40916e-09
ISOC2	0.155	0.367	0.521551	1.23764e-05
CERS4	0.049	0.149	0.520983	0.151791
WSB1	0.49	0.835	0.520967	4.62927e-11
BFAR	0.169	0.387	0.520414	4.98521e-05
SLC25A39	0.126	0.322	0.520171	1.77788e-05
HEBP1	0.212	0.466	0.519376	1.99142e-06
COP1	0.072	0.17	0.519263	1
ERI3	0.109	0.277	0.518727	0.000307092
PABPC1	0.673	0.957	0.516337	4.13204e-14
RACK1	0.934	0.998	0.516133	2.81613e-28
LYPLAL1	0.072	0.201	0.515378	0.00932853
ENAH	0.192	0.441	0.515206	5.48803e-07
NCOR2	0.117	0.269	0.515193	0.0104739
SKI	0.08	0.214	0.514885	0.0131537
TOLLIP	0.074	0.184	0.514628	0.30177
MOSPD2	0.069	0.148	0.51441	1
TBL1XR1	0.261	0.558	0.514328	2.06933e-09
SH3YL1	0.054	0.17	0.51419	0.0172719
RALGAPB	0.063	0.154	0.513691	1
USO1	0.181	0.392	0.513205	6.54589e-05
SHF	0.037	0.111	0.512107	1
VAMP7	0.083	0.191	0.511399	0.593179
LINGO1	0.115	0.266	0.511348	0.0129552
CDC23	0.072	0.201	0.51103	0.00902564
TOMM20	0.499	0.834	0.510391	7.81516e-10
HMGA1	0.43	0.765	0.510312	7.8056e-09
RBM18	0.063	0.138	0.510104	1
TMTC4	0.054	0.136	0.509122	1
TENT2	0.066	0.173	0.509035	0.197908
WBP1L	0.083	0.18	0.50824	1
TPT1-AS1	0.072	0.22	0.507796	0.000542705
SMIM20	0.115	0.287	0.507236	0.000887923
PHYH	0.077	0.212	0.507111	0.00431577
IREB2	0.12	0.273	0.506931	0.0148019
PSMD10	0.146	0.329	0.506912	0.000586025
ZNF451	0.169	0.386	0.5066	6.00908e-05
BYSL	0.04	0.108	0.505766	1
MARCH5	0.086	0.199	0.505698	0.329358
CMTM3	0.332	0.693	0.505436	2.65531e-11
H1F0	0.246	0.506	0.50465	4.30164e-06
NAA60	0.086	0.201	0.504625	0.242711
DUSP3	0.123	0.292	0.503898	0.00148479
KLHL28	0.06	0.148	0.503864	1
LTA4H	0.192	0.432	0.503382	2.87668e-06
HMG20A	0.112	0.28	0.503308	0.000599222
RPS15	0.968	0.998	0.503275	1.49281e-30
C18orf21	0.072	0.188	0.502847	0.115758
FKBP4	0.255	0.504	0.502176	4.7913e-05
PITPNA-AS1	0.06	0.153	0.501381	0.865904
GOLPH3L	0.046	0.134	0.499441	0.655789
PACS1	0.1	0.25	0.499415	0.00364744
TNFRSF21	0.052	0.149	0.499391	0.318736
STX7	0.129	0.316	0.498604	6.55729e-05
CLK3	0.086	0.259	0.498203	2.83395e-05
FOXN3	0.172	0.409	0.498011	1.43749e-06
SNHG6	0.43	0.791	0.497899	7.27522e-10
PTBP3	0.221	0.45	0.497808	0.0001717
HIGD2A	0.292	0.578	0.497704	2.00887e-06
BAIAP2	0.057	0.137	0.497415	1
CAPZA1	0.33	0.627	0.497038	4.08535e-07
MPST	0.272	0.545	0.496427	1.97724e-06
TSN	0.152	0.37	0.495556	5.86846e-06
MMP24OS	0.172	0.385	0.495191	2.54689e-05
ARF5	0.06	0.184	0.494818	0.0104043
ABCB7	0.095	0.223	0.494736	0.0595814
ACTA2	0.135	0.336	0.494531	2.44888e-05
ACOT11	0.097	0.235	0.494477	0.0230971
GPRC5C	0.06	0.166	0.493901	0.240388
ANKRD28	0.049	0.126	0.493818	1
ATG4B	0.112	0.262	0.493596	0.0112314
POLR1D	0.415	0.741	0.493198	2.56448e-07
FBXO30	0.037	0.113	0.492513	1
FOXC2	0.123	0.263	0.492429	0.120899
SUPT3H	0.069	0.184	0.491478	0.0744456
RPL23A	0.943	0.994	0.490835	1.44432e-23
SERP1	0.444	0.781	0.490746	1.13819e-07
PRKAB2	0.057	0.137	0.490665	1
KCTD15	0.054	0.139	0.490651	1
ZFPM1	0.046	0.128	0.490377	1
FEZ1	0.149	0.395	0.490267	9.66313e-08
PHC3	0.057	0.134	0.490016	1
PDLIM2	0.287	0.571	0.489386	4.34685e-06
AKT1S1	0.074	0.173	0.488217	0.969833
NR1H2	0.046	0.104	0.486881	1
RPS7	0.966	0.996	0.485944	1.03557e-29
CBFA2T2	0.04	0.102	0.485755	1
MRPL44	0.129	0.297	0.485218	0.00287155
COMMD10	0.146	0.311	0.484796	0.00765185
AL590617.2	0.057	0.146	0.484785	1
IGLON5	0.106	0.272	0.484558	0.000582254
DNAJB9	0.092	0.238	0.484539	0.00442099
RPL19	0.986	0.998	0.483894	5.01084e-29
ZDHHC4	0.106	0.241	0.483719	0.0671575
ATXN3	0.092	0.249	0.482731	0.000459677
ZNF281	0.135	0.315	0.482131	0.00022008
SDHC	0.275	0.556	0.481416	4.99564e-06
RANBP2	0.226	0.47	0.479211	1.20664e-05
FAM120B	0.049	0.117	0.477995	1
KHDC4	0.057	0.123	0.47688	1
COL27A1	0.04	0.102	0.476774	1
RPLP2	0.968	0.998	0.476088	7.59603e-33
PPID	0.149	0.341	0.475902	0.000226149
GMPS	0.178	0.377	0.475849	0.000429856
REPIN1	0.189	0.432	0.475373	4.0568e-06
LRCH3	0.092	0.197	0.475141	1
RPL12	0.983	0.999	0.474233	1.94236e-21
SLC4A7	0.115	0.312	0.474206	7.86142e-06
RBM12B	0.077	0.192	0.474153	0.1013
MAP1S	0.097	0.239	0.473966	0.0159915
SLCO3A1	0.077	0.18	0.473343	1
NACA	0.92	0.994	0.472971	3.50576e-22
KLHDC3	0.123	0.297	0.472851	0.00065042
DOCK6	0.181	0.46	0.472747	1.03119e-08
FAM135A	0.034	0.11	0.472596	1
RBP1	0.203	0.508	0.472223	3.22684e-10
ELOVL5	0.244	0.542	0.472058	3.26574e-08
TIMM9	0.126	0.265	0.471591	0.0982422
WSB2	0.086	0.224	0.47141	0.0136244
ITPKB	0.072	0.196	0.471258	0.0381754
PARVB	0.163	0.354	0.470861	0.000571725
UBA52	0.9	0.994	0.470649	6.86205e-23
PCMTD2	0.089	0.218	0.470283	0.0452257
LYRM1	0.06	0.164	0.469528	0.24009
TRMT11	0.049	0.124	0.468654	1
ALKBH5	0.08	0.199	0.468648	0.160213
EXOC3L1	0.083	0.234	0.468619	0.00120604
NUDT21	0.16	0.4	0.468284	1.76119e-07
KBTBD2	0.112	0.276	0.467948	0.00162188
LLGL2	0.046	0.129	0.467767	1
UBE2D1	0.106	0.259	0.467654	0.00468444
STAT5A	0.054	0.109	0.467607	1
GSTO1	0.648	0.896	0.467512	6.52407e-07
PRRC1	0.129	0.276	0.467448	0.0348256
NSMCE1	0.052	0.133	0.467115	1
PRKAG1	0.054	0.142	0.467109	1
ANKRD46	0.057	0.19	0.467023	0.00153688
C1orf54	0.143	0.334	0.466633	0.00039564
RPLP1	0.989	0.999	0.466621	9.5596e-33
PTK7	0.123	0.3	0.46651	0.000629534
MARCKS	0.948	0.993	0.465773	3.13141e-16
ZNF362	0.074	0.179	0.465306	0.448475
PURB	0.109	0.245	0.465157	0.0560896
IPO5	0.175	0.39	0.464652	6.96961e-05
SNHG14	0.585	0.836	0.464645	0.000183851
RPL14	0.951	0.996	0.464624	4.70435e-25
COMMD6	0.582	0.903	0.463994	7.75472e-12
CPD	0.146	0.327	0.463558	0.00272097
POFUT1	0.092	0.195	0.463322	1
TMEM35B	0.183	0.399	0.462741	5.90657e-05
PDK2	0.054	0.146	0.462721	1
ISYNA1	0.183	0.46	0.462488	1.56073e-08
EIF2A	0.195	0.422	0.462451	3.50458e-05
NEK9	0.069	0.171	0.462069	0.49955
ATXN10	0.238	0.506	0.46167	5.06492e-06
PTPN13	0.043	0.14	0.461587	0.0821884
DSG2	0.115	0.34	0.461417	1.6771e-07
ZFP14	0.057	0.137	0.46122	1
HMGCS1	0.553	0.757	0.460836	0.173894
TTC7B	0.043	0.105	0.459576	1
TUBB	0.788	0.97	0.458925	8.06535e-11
ADCY4	0.178	0.36	0.458673	0.00528883
RPL41	0.994	1	0.458563	1.04467e-38
CRBN	0.181	0.384	0.45806	0.000498869
CDK6	0.212	0.399	0.457446	0.0138724
PPP2R1A	0.269	0.585	0.457351	5.07434e-09
RAB11B-AS1	0.06	0.168	0.45704	0.0905222
TTC17	0.117	0.289	0.456042	0.00054368
CORO7	0.06	0.166	0.455728	0.150732
DUS4L	0.057	0.111	0.455475	1
RPS4Y1	0.573	0.764	0.45488	4.61666e-05
SLC25A5	0.576	0.866	0.453863	8.62046e-07
CMTM7	0.095	0.266	0.452982	0.000213259
PTEN	0.166	0.402	0.452932	2.97424e-06
MIEF1	0.089	0.181	0.452716	1
ADGRE5	0.054	0.148	0.452672	0.775471
BET1	0.175	0.409	0.452029	3.37355e-06
USP4	0.066	0.135	0.451888	1
FAM229B	0.086	0.186	0.451706	1
NREP	0.307	0.576	0.451676	1.41607e-05
FMR1	0.06	0.162	0.451588	0.181366
ABL2	0.232	0.468	0.451289	0.000160448
HAPLN1	0.926	0.994	0.45068	2.44298e-14
SMAD9	0.06	0.142	0.449869	1
CSNK2A2	0.206	0.417	0.449685	0.00059286
MRRF	0.054	0.124	0.449211	1
CIRBP	0.384	0.694	0.448596	4.03747e-06
SWI5	0.138	0.315	0.448572	0.000384487
ZSWIM6	0.12	0.289	0.448484	0.00151563
MGA	0.106	0.239	0.448406	0.052062
AP3M1	0.086	0.235	0.448113	0.00190354
YBX3	0.539	0.836	0.446936	1.76077e-07
TBL2	0.049	0.132	0.446804	1
UBN2	0.097	0.219	0.446549	0.269794
DDX50	0.146	0.322	0.446493	0.00204637
FLCN	0.06	0.127	0.445583	1
NFKB1	0.095	0.209	0.4455	0.548294
ARMCX1	0.138	0.311	0.443675	0.000887353
RPL39L	0.086	0.216	0.443098	0.0403378
TATDN1	0.115	0.305	0.441705	2.34054e-05
PCYOX1L	0.043	0.103	0.441642	1
RBM15B	0.097	0.247	0.441521	0.00391108
KAZN	0.052	0.136	0.441435	1
RPL10A	0.946	0.992	0.441273	2.19484e-20
MT-ND4	0.997	1	0.440215	1.49839e-29
RAF1	0.06	0.156	0.440157	0.480903
NOVA2	0.052	0.128	0.440102	1
CNFN	0.037	0.122	0.439959	0.503044
APIP	0.063	0.16	0.439732	0.974796
MBNL2	0.209	0.493	0.439498	2.3126e-08
SPAG16	0.092	0.182	0.439309	1
DUSP23	0.169	0.334	0.437141	0.0528135
MKNK2	0.112	0.235	0.437032	0.506228
TUBD1	0.06	0.13	0.436504	1
MAPKAPK5	0.072	0.165	0.433842	1
MMP11	0.032	0.104	0.43361	1
SEC22B	0.155	0.339	0.43351	0.00176669
RRP7A	0.135	0.268	0.43346	0.496658
WDR77	0.06	0.127	0.433453	1
IGFBP4	0.788	0.983	0.432641	7.69804e-10
PHB2	0.398	0.731	0.432204	8.04891e-08
PAAF1	0.08	0.162	0.431845	1
RPL13A	0.968	1	0.431636	2.26554e-22
INF2	0.054	0.13	0.431377	1
GEMIN8	0.034	0.116	0.43124	0.650659
DCAF12	0.083	0.19	0.430842	0.746151
HEATR5A	0.054	0.138	0.43077	1
RPL5	0.98	0.996	0.430687	9.06013e-25
NCOA3	0.086	0.191	0.430458	1
PNISR	0.438	0.757	0.430301	1.05105e-05
TCF4	0.67	0.893	0.429915	6.5089e-07
HMGB2	0.218	0.335	0.429521	1
MT-ND3	0.994	0.999	0.42933	2.7744e-30
ZNF197	0.046	0.115	0.428597	1
ZNF433-AS1	0.072	0.177	0.428283	0.376141
HDHD5	0.083	0.204	0.427611	0.0990877
TAOK3	0.103	0.211	0.427225	1
PRDX6	0.487	0.825	0.426915	4.5902e-08
RHOQ	0.132	0.306	0.426566	0.00301229
GSKIP	0.08	0.177	0.426523	1
MRPL14	0.218	0.451	0.4264	0.00013739
ILF2	0.427	0.749	0.425673	7.63168e-06
MAP2K1	0.095	0.266	0.425647	0.000121058
ZNF410	0.037	0.107	0.424572	1
NAA25	0.072	0.156	0.424107	1
KDM6B	0.086	0.199	0.424071	0.36499
DDAH2	0.473	0.784	0.423231	7.94069e-07
HNRNPH1	0.372	0.685	0.422963	1.95786e-06
RAB1A	0.344	0.651	0.422355	1.1466e-05
TMEM65	0.201	0.44	0.421936	2.5054e-05
CRYZL1	0.097	0.256	0.42181	0.00134495
LIN7C	0.069	0.142	0.421778	1
DVL2	0.054	0.127	0.42122	1
DCAF15	0.049	0.118	0.4206	1
C16orf58	0.04	0.11	0.420498	1
SHE	0.123	0.318	0.419987	2.79521e-05
PCGF2	0.129	0.318	0.419893	0.00026755
FBL	0.244	0.479	0.419747	0.00028754
RGS9	0.049	0.111	0.419086	1
ZNF544	0.089	0.181	0.418747	1
ARL5B	0.117	0.276	0.418686	0.00537334
USP45	0.034	0.101	0.417905	1
TRIM28	0.327	0.631	0.417844	2.33273e-06
ZNF672	0.046	0.123	0.417393	1
ARF6	0.16	0.366	0.417272	7.16428e-05
MRC1	0.16	0.332	0.417135	0.0171661
PDRG1	0.169	0.372	0.416872	0.000240916
LRRC41	0.115	0.246	0.41661	0.161737
RLIM	0.103	0.214	0.41646	1
ABRAXAS1	0.083	0.224	0.416382	0.00271358
KCNK6	0.189	0.372	0.416275	0.00521524
SNX3	0.648	0.905	0.416091	3.00476e-07
EAPP	0.158	0.341	0.415831	0.0048979
ZNF426	0.057	0.147	0.415711	1
SIDT2	0.043	0.111	0.415517	1
LTBP4	0.309	0.57	0.415437	5.59078e-05
LCMT1	0.112	0.285	0.414941	0.00035213
SLC7A1	0.049	0.114	0.414681	1
TSPAN14	0.155	0.353	0.41449	0.00019593
RIOX2	0.043	0.1	0.414195	1
PEX2	0.063	0.171	0.414114	0.122894
RNF40	0.037	0.117	0.4141	1
GSTZ1	0.046	0.104	0.41405	1
RIPOR1	0.106	0.28	0.413824	0.000357893
PRKRA	0.129	0.286	0.413709	0.00790608
CCNT1	0.072	0.188	0.413288	0.0732086
CTNND1	0.266	0.552	0.413111	2.32096e-06
R3HDM4	0.074	0.15	0.412881	1
CCNDBP1	0.103	0.224	0.411686	0.511494
AGRN	0.089	0.217	0.411441	0.0693611
LRP11	0.052	0.117	0.411357	1
POLG	0.046	0.104	0.41065	1
HS1BP3	0.054	0.152	0.410445	0.394869
TRAK1	0.043	0.107	0.410112	1
MZT1	0.149	0.284	0.409938	0.570553
RAB3B	0.072	0.164	0.409345	1
USP3	0.106	0.256	0.409312	0.00367705
IMPA2	0.034	0.112	0.409186	1
FEZ2	0.195	0.429	0.408112	2.42695e-05
MIR99AHG	0.115	0.234	0.407439	0.878389
OSER1	0.06	0.189	0.406099	0.00367473
KHDRBS1	0.461	0.796	0.405671	4.67042e-07
BRAP	0.04	0.111	0.405358	1
ZNF277	0.109	0.292	0.405282	0.000105325
PGAP1	0.069	0.201	0.404677	0.00544236
NDUFAF7	0.063	0.136	0.402076	1
DCAF10	0.097	0.217	0.401786	0.243734
MED30	0.08	0.175	0.401429	1
RTRAF	0.559	0.843	0.401338	6.21195e-05
LYRM7	0.086	0.213	0.401057	0.0403117
RNF11	0.115	0.31	0.401014	3.51952e-05
HSP90AB1	0.974	0.996	0.40068	7.62953e-19
CLNS1A	0.281	0.542	0.400355	2.75427e-05
GNAQ	0.16	0.362	0.399785	0.000314379
FNTA	0.206	0.43	0.399595	0.000115473
CCNG2	0.077	0.203	0.399398	0.0332925
MAF1	0.195	0.384	0.397805	0.00585575
MARCH6	0.186	0.404	0.3976	7.23001e-05
TRIM27	0.206	0.401	0.397531	0.0115749
AZIN1	0.092	0.234	0.397459	0.00804612
AMPD2	0.066	0.137	0.397209	1
YAE1	0.04	0.101	0.397015	1
ZNF664	0.074	0.158	0.396784	1
TMEM14A	0.095	0.247	0.396569	0.00409415
MAP1LC3A	0.189	0.435	0.396542	6.25984e-07
TBCK	0.037	0.111	0.396264	1
NUP133	0.057	0.146	0.395928	1
LSM8	0.335	0.631	0.395795	2.87632e-06
FAU	0.954	0.996	0.395313	1.0228e-19
TKT	0.639	0.886	0.395214	0.000280628
PTGES3	0.57	0.874	0.394698	1.7012e-05
DNPEP	0.074	0.198	0.394032	0.0373062
ZNF302	0.072	0.162	0.3925	1
PAXX	0.103	0.241	0.392155	0.0447842
SNX27	0.086	0.193	0.392076	1
TEAD4	0.077	0.166	0.391822	1
PLEKHM2	0.095	0.225	0.3918	0.0391813
HAUS1	0.158	0.359	0.390853	0.00012572
PPP2R3C	0.175	0.341	0.390761	0.061672
HECW2	0.172	0.399	0.390669	5.54503e-06
AKT3	0.186	0.41	0.390205	7.97909e-05
EIF4A1	0.851	0.968	0.390199	8.2429e-08
C2orf74	0.106	0.234	0.390143	0.182009
PLD2	0.037	0.104	0.390023	1
HES1	0.143	0.278	0.389935	0.436884
TYW5	0.069	0.166	0.389469	1
PCIF1	0.043	0.105	0.389318	1
ARID2	0.1	0.215	0.388622	0.550892
PRKAG2	0.049	0.1	0.388262	1
AHCYL1	0.272	0.542	0.387955	1.17992e-05
HNRNPA1	0.642	0.919	0.387836	3.57072e-06
SUMO2	0.782	0.968	0.387644	7.72677e-09
BRD9	0.129	0.303	0.387523	0.00195575
GTF3C3	0.132	0.31	0.387027	0.000178786
GNB4	0.215	0.421	0.386802	0.00196606
FBXO11	0.123	0.263	0.386597	0.110929
DENND5A	0.063	0.16	0.386094	0.839435
PVT1	0.106	0.184	0.385319	1
SNHG5	0.332	0.619	0.38504	0.000215203
GABARAPL1	0.155	0.378	0.384605	8.23682e-06
MOAP1	0.063	0.152	0.383667	1
FDFT1	0.573	0.846	0.383352	0.00117609
TMSB10	0.997	1	0.382622	2.87128e-19
GPR107	0.083	0.177	0.381479	1
SLC25A6	0.785	0.967	0.381361	2.3643e-08
MAGED1	0.232	0.473	0.380351	0.000213778
MED23	0.06	0.139	0.380147	1
NFKBIB	0.054	0.121	0.380023	1
CCDC115	0.103	0.216	0.379818	1
P4HA2	0.16	0.355	0.379815	0.000601531
CTBS	0.077	0.157	0.379752	1
FXYD6	0.206	0.462	0.379517	6.73199e-06
ECSCR	0.616	0.902	0.379249	4.75654e-05
C11orf71	0.037	0.1	0.378664	1
SEC24A	0.066	0.169	0.378037	0.372567
HIGD1A	0.181	0.341	0.377908	0.107197
ZNF738	0.06	0.174	0.37789	0.0431166
WASF2	0.424	0.736	0.377796	9.85079e-07
CCDC28A	0.066	0.17	0.377542	0.401652
ARMC10	0.112	0.262	0.376563	0.0170055
TTBK2	0.06	0.141	0.376531	1
SEPTIN9	0.169	0.369	0.376283	0.000542052
CLOCK	0.086	0.196	0.375656	0.48859
ATG4C	0.037	0.101	0.375179	1
PSAT1	0.092	0.205	0.374986	0.518817
TRAF3	0.043	0.119	0.374973	1
SLC35C2	0.077	0.17	0.374304	1
PHKG1	0.046	0.131	0.374202	1
SYPL1	0.318	0.613	0.373604	3.89815e-06
RAB4A	0.215	0.456	0.373155	3.84028e-05
NEK7	0.066	0.136	0.372498	1
RHOG	0.252	0.496	0.372199	0.000286331
ZBED5	0.074	0.203	0.371421	0.0232956
PES1	0.069	0.167	0.370873	1
ZCCHC9	0.143	0.319	0.370488	0.00509645
BGN	0.338	0.669	0.370382	3.60263e-08
C11orf68	0.08	0.175	0.370368	1
GAK	0.063	0.166	0.369986	0.495895
SH3BP4	0.054	0.141	0.369787	1
CRNKL1	0.1	0.227	0.369302	0.182656
COL6A1	0.229	0.469	0.368148	0.000264361
UBE2D3	0.499	0.823	0.368005	1.53943e-05
TBRG4	0.069	0.166	0.367747	1
AP1B1	0.158	0.362	0.367088	0.000328432
RRN3	0.049	0.112	0.367054	1
SLC25A32	0.049	0.111	0.365988	1
RCHY1	0.08	0.177	0.365764	1
RHOBTB1	0.066	0.155	0.365725	1
C9orf85	0.095	0.238	0.365531	0.00548431
RWDD3	0.077	0.159	0.365279	1
MITD1	0.175	0.389	0.365267	6.32608e-05
BMP6	0.129	0.277	0.364972	0.0740149
MAPK6	0.203	0.422	0.364396	0.000391505
NUP155	0.069	0.137	0.363767	1
PIK3IP1	0.043	0.151	0.363373	0.0165793
MFAP2	0.206	0.455	0.363057	3.34551e-06
SMARCC1	0.33	0.602	0.362805	0.000323473
PIP4K2A	0.226	0.437	0.362768	0.0135452
PFDN5	0.736	0.965	0.362647	4.04458e-08
CMTM8	0.126	0.307	0.362181	0.000891772
OSTC	0.553	0.866	0.361964	4.56447e-07
POLD4	0.264	0.482	0.361857	0.0151674
RFX3	0.086	0.196	0.361728	1
RPA1	0.086	0.227	0.360653	0.00777132
FHL1	0.069	0.155	0.36032	1
PLAG1	0.077	0.199	0.359977	0.0561294
ORAI3	0.166	0.361	0.359938	0.0011579
C2orf68	0.083	0.19	0.359887	0.802584
TCEA2	0.181	0.4	0.359808	0.000140859
ZNF644	0.178	0.383	0.359699	0.000805567
FAM3A	0.054	0.139	0.359572	1
DLGAP4	0.149	0.355	0.359274	4.58049e-05
ZNF254	0.057	0.128	0.359231	1
USF2	0.103	0.224	0.359103	0.418981
TPP2	0.126	0.269	0.359092	0.0895867
SLC44A1	0.404	0.712	0.358932	5.26464e-05
GGA2	0.083	0.159	0.35891	1
DCTD	0.143	0.287	0.357811	0.14984
LCP2	0.06	0.126	0.357787	1
SLITRK5	0.043	0.104	0.35745	1
CHMP6	0.037	0.109	0.357219	1
TRMT10A	0.06	0.121	0.357079	1
ZNF814	0.046	0.105	0.356852	1
GTF2A1	0.077	0.177	0.356843	1
WDR54	0.143	0.325	0.356412	0.00186296
MPRIP	0.178	0.372	0.355475	0.00140277
GYPC	0.453	0.785	0.355234	3.90608e-06
GNA13	0.103	0.212	0.355194	1
PRAF2	0.106	0.249	0.354685	0.0407243
TATDN3	0.052	0.101	0.354667	1
ULK1	0.054	0.114	0.352523	1
NPRL3	0.074	0.145	0.351438	1
TRPM4	0.032	0.108	0.35127	1
RB1CC1	0.183	0.434	0.351199	5.50706e-07
NARF	0.203	0.401	0.350171	0.00791795
C8orf88	0.046	0.107	0.349612	1
AP1M1	0.086	0.214	0.348838	0.0554025
BIRC2	0.166	0.35	0.348696	0.00158649
TRIM52-AS1	0.097	0.225	0.348591	0.210373
FBXO17	0.109	0.271	0.348568	0.00218549
BTF3	0.607	0.912	0.348121	5.54075e-06
KLHL12	0.043	0.116	0.347917	1
POLR2C	0.143	0.277	0.347871	0.629385
MTMR2	0.092	0.206	0.347743	0.708701
MT-CO3	1	0.999	0.347215	1.23209e-19
DNAJC16	0.052	0.112	0.347015	1
ACTG1	0.957	0.995	0.346854	2.38709e-10
USP36	0.046	0.116	0.34667	1
LIFR	0.347	0.599	0.346267	0.00117391
ENG	0.524	0.759	0.346137	0.0364393
LAMTOR3	0.115	0.235	0.346115	0.714851
SYCE1L	0.072	0.159	0.34597	1
PGM2L1	0.117	0.254	0.345733	0.131344
SNHG32	0.218	0.412	0.34503	0.0118629
IQGAP2	0.292	0.446	0.344698	1
LPP	0.375	0.654	0.344218	0.00285307
CSTF3	0.069	0.168	0.344105	0.844023
HEPH	0.115	0.259	0.344009	0.0363997
RAB35	0.049	0.117	0.343564	1
GLUL	0.198	0.442	0.342872	3.34189e-06
PRRC2A	0.16	0.318	0.342439	0.14709
KIF5C	0.052	0.123	0.34221	1
KCMF1	0.172	0.338	0.342135	0.0674156
CARM1	0.103	0.261	0.341534	0.00284209
N4BP2	0.14	0.313	0.341403	0.00534281
SHC2	0.146	0.338	0.341319	0.00091952
TMEM87B	0.089	0.214	0.341244	0.0937851
RPS17	0.837	0.975	0.3412	8.09199e-07
ABI3	0.069	0.178	0.340835	0.241899
POLR3A	0.06	0.109	0.340492	1
AGK	0.049	0.107	0.340253	1
TENT4B	0.054	0.145	0.34003	0.961963
TANC2	0.112	0.242	0.33986	0.318166
MAPKAPK2	0.112	0.255	0.339531	0.0391825
UBQLN1	0.138	0.3	0.3393	0.0151623
DPF2	0.149	0.306	0.338976	0.0614915
AKAP1	0.049	0.102	0.338946	1
CDKN1B	0.089	0.173	0.338641	1
GLI4	0.057	0.12	0.338213	1
TPGS1	0.129	0.308	0.337765	0.00100738
LRRC47	0.103	0.21	0.337505	1
SEC61G	0.688	0.925	0.336976	8.87023e-07
SRGAP1	0.175	0.389	0.336583	0.000256214
SCRN2	0.083	0.207	0.336062	0.120544
HSPA5	0.63	0.818	0.336056	1
TMEM260	0.057	0.12	0.33599	1
FAR2	0.189	0.434	0.335689	4.21597e-06
PPME1	0.063	0.156	0.335579	1
SSBP2	0.178	0.403	0.335007	2.62189e-05
PSMD5	0.086	0.178	0.334911	1
ZNF160	0.052	0.141	0.334784	0.945776
SIRT6	0.043	0.102	0.33414	1
DESI1	0.086	0.166	0.333537	1
CENPF	0.149	0.169	0.333438	1
FAM104B	0.063	0.116	0.332894	1
RILPL1	0.069	0.162	0.332863	1
SNRPN	0.424	0.701	0.33284	0.0115249
ANKRD13C	0.054	0.107	0.332521	1
HSF1	0.146	0.287	0.332384	0.272036
PDXK	0.169	0.363	0.332375	0.00272928
ARL5A	0.295	0.551	0.332288	0.00195999
ZYX	0.289	0.497	0.331671	0.128749
HDAC5	0.097	0.215	0.331471	0.578453
SC5D	0.567	0.787	0.331455	0.383059
NUP107	0.083	0.161	0.331146	1
CECR2	0.074	0.169	0.330908	1
PAPOLG	0.049	0.12	0.330905	1
ZCCHC14	0.049	0.128	0.330854	1
IGBP1	0.178	0.387	0.330686	0.000162017
PCDH7	0.178	0.381	0.330279	0.00054491
ANKRD50	0.123	0.246	0.330152	0.81575
IFI27L2	0.338	0.63	0.330091	3.02123e-05
ERGIC3	0.246	0.491	0.329789	0.00047325
HMGXB4	0.109	0.249	0.329726	0.0485883
TLCD5	0.077	0.174	0.329623	1
MT2A	0.057	0.108	0.329225	1
AL157778.1	0.054	0.133	0.328905	1
CTNNB1	0.496	0.755	0.328691	0.000353143
TARSL2	0.069	0.148	0.328506	1
AC005562.1	0.046	0.103	0.328495	1
YDJC	0.072	0.126	0.328194	1
CDKN2AIPNL	0.123	0.251	0.327474	0.431022
MRPS28	0.12	0.281	0.327101	0.00497828
SMG1	0.138	0.306	0.326992	0.00438617
LIMCH1	0.713	0.93	0.326772	3.24074e-05
XRCC1	0.063	0.133	0.32634	1
ANKRD10	0.106	0.242	0.326283	0.0561998
QARS	0.175	0.389	0.326132	9.4494e-05
TMEM39B	0.043	0.11	0.325595	1
MEX3C	0.063	0.143	0.325395	1
PPP1R12C	0.049	0.104	0.325177	1
NFATC1	0.046	0.105	0.324786	1
MTHFD1L	0.1	0.242	0.324501	0.0191443
TSTD1	0.229	0.436	0.324305	0.0165616
C1orf174	0.072	0.157	0.32367	1
NAA15	0.106	0.225	0.322892	0.673282
VAPA	0.481	0.78	0.322864	0.00266635
MYL6B	0.361	0.674	0.322824	5.36472e-06
NOL4L	0.212	0.407	0.322808	0.0187251
STRBP	0.117	0.265	0.322303	0.0352921
TEAD2	0.089	0.231	0.322156	0.00730311
SEC16A	0.063	0.169	0.322123	0.222536
ELAVL1	0.275	0.551	0.321325	5.48041e-05
SEC31A	0.387	0.613	0.320755	0.108179
HEIH	0.049	0.12	0.320672	1
GTF2E1	0.06	0.126	0.319822	1
BRWD3	0.12	0.255	0.319817	0.305535
RPS26	0.977	0.997	0.319528	8.32914e-14
ACSS3	0.049	0.126	0.319348	1
GNAI3	0.255	0.514	0.319272	5.01319e-05
TMEM33	0.12	0.269	0.319267	0.0159076
GIT1	0.132	0.287	0.319085	0.0391274
LRRC40	0.069	0.142	0.319048	1
EED	0.063	0.114	0.318817	1
XRCC4	0.049	0.111	0.318536	1
RNF214	0.092	0.217	0.318475	0.0949264
GRB10	0.077	0.158	0.318353	1
RPP25L	0.095	0.206	0.318125	1
YPEL3	0.201	0.434	0.317945	8.50286e-05
PMF1	0.129	0.275	0.317565	0.123903
ZNF141	0.057	0.131	0.317545	1
FYTTD1	0.206	0.445	0.317173	4.31208e-05
SNRPD2	0.605	0.881	0.316961	0.000996923
VPS8	0.095	0.174	0.316812	1
SDE2	0.069	0.133	0.31676	1
SPATC1L	0.155	0.33	0.315862	0.0130294
CHURC1	0.41	0.732	0.315424	4.51007e-05
TMEM98	0.238	0.448	0.31511	0.0110424
SLAIN2	0.097	0.179	0.314939	1
KARS	0.143	0.295	0.314934	0.07826
TPM1	0.585	0.855	0.314879	2.73324e-05
HNMT	0.057	0.122	0.314845	1
SLC2A4RG	0.117	0.292	0.314774	0.000540626
RSPRY1	0.106	0.223	0.314465	0.710123
MPP5	0.083	0.168	0.314338	1
COPS7A	0.063	0.153	0.314326	1
SLC20A1	0.312	0.558	0.313597	0.00219013
STK11	0.095	0.186	0.313535	1
METTL8	0.089	0.176	0.313403	1
PLCB4	0.054	0.116	0.313357	1
ACTN1	0.281	0.526	0.313303	0.000449852
PTPN14	0.095	0.193	0.313019	1
LDB2	0.605	0.85	0.312907	0.0135482
GALK1	0.126	0.283	0.312207	0.016569
RPL38	0.948	0.996	0.311663	3.86499e-10
DLC1	0.241	0.467	0.311455	0.00123958
TMEM42	0.049	0.122	0.310987	1
FAF1	0.072	0.129	0.310987	1
HMGN4	0.08	0.165	0.31087	1
ATP5F1A	0.487	0.824	0.310787	0.00193902
BLVRA	0.054	0.118	0.310477	1
C1orf131	0.103	0.227	0.310284	0.421724
USP25	0.072	0.142	0.310184	1
POU2F1	0.095	0.2	0.310041	1
FGF11	0.049	0.113	0.310018	1
BMP2K	0.198	0.369	0.308799	0.195959
SUCLG2	0.115	0.281	0.308695	0.00148059
AMMECR1	0.046	0.112	0.308654	1
CLIC4	0.166	0.36	0.308383	0.00220718
S100A13	0.596	0.886	0.308179	0.000121534
NUTM2A-AS1	0.206	0.409	0.308022	0.00502323
PACC1	0.066	0.168	0.307712	0.407242
PCAT7	0.066	0.16	0.307349	1
LGALSL	0.052	0.118	0.307311	1
PELI1	0.069	0.172	0.30726	0.458064
THAP3	0.049	0.101	0.307153	1
PLCB3	0.057	0.123	0.307026	1
TDP2	0.08	0.176	0.306764	1
KLHL7	0.092	0.194	0.306452	1
PCBP1	0.501	0.802	0.306133	0.00393846
ASPH	0.149	0.306	0.305443	0.0522837
STK3	0.06	0.137	0.305183	1
PELI2	0.046	0.131	0.304955	1
JARID2	0.16	0.33	0.303765	0.0164702
SERPINB9	0.152	0.319	0.303321	0.050945
AP1S1	0.206	0.424	0.303121	0.000679671
CCDC151	0.08	0.187	0.302858	0.674796
GATA3	0.241	0.438	0.301155	0.0389066
WIPI1	0.155	0.343	0.300601	0.00156417
LRRC8A	0.097	0.213	0.300527	1
PFKL	0.129	0.316	0.300427	0.000217313
NDUFA7	0.344	0.61	0.299652	0.00388862
COX4I1	0.794	0.966	0.299284	9.04436e-06
CASC3	0.126	0.264	0.298472	0.0939587
BPHL	0.072	0.153	0.298441	1
MAST4	0.347	0.6	0.298435	0.00575975
SAT1	0.324	0.594	0.298308	8.38676e-05
WSCD1	0.049	0.119	0.298069	1
APH1A	0.198	0.429	0.297765	8.74726e-05
PKP4	0.106	0.228	0.297392	0.516018
PCNP	0.252	0.493	0.297124	0.000624471
TRNAU1AP	0.1	0.244	0.297093	0.0205464
S100A10	0.539	0.853	0.296979	5.61109e-05
GAS6	0.043	0.113	0.296781	1
ADAM19	0.049	0.117	0.296599	1
NDUFAF1	0.054	0.117	0.296289	1
RAC1	0.648	0.9	0.295726	0.0012828
NELFB	0.103	0.209	0.295695	1
ST13	0.722	0.945	0.295449	0.000301837
UBL3	0.095	0.215	0.294932	0.33873
EYA3	0.06	0.113	0.294879	1
BLMH	0.203	0.396	0.294217	0.00726658
BET1L	0.054	0.111	0.294047	1
ZFAND6	0.318	0.611	0.293943	0.000155202
CRIPT	0.163	0.323	0.293745	0.0872665
SRP9	0.49	0.775	0.293707	0.00294201
BRD3	0.169	0.346	0.293481	0.0219279
AGO2	0.129	0.281	0.293372	0.0686899
SNU13	0.484	0.764	0.293186	0.0102945
CDK5RAP3	0.077	0.194	0.292955	0.132928
ELMOD2	0.115	0.243	0.292874	0.584257
AC139887.2	0.054	0.154	0.29269	0.249142
LPCAT1	0.057	0.107	0.292667	1
MMGT1	0.054	0.112	0.291733	1
ABHD4	0.043	0.121	0.291556	1
TMEM243	0.109	0.274	0.290801	0.00192338
PRXL2B	0.054	0.138	0.290597	1
METTL17	0.054	0.112	0.290527	1
TPRG1L	0.066	0.155	0.290192	1
ZNF766	0.077	0.156	0.290089	1
MMD	0.255	0.545	0.289752	2.94869e-06
TNK2	0.057	0.126	0.28933	1
MIS12	0.054	0.129	0.289073	1
NDUFV1	0.186	0.366	0.288974	0.0409419
AC012146.1	0.06	0.12	0.288964	1
CWC27	0.132	0.299	0.288861	0.00478979
XPNPEP1	0.175	0.383	0.288715	0.000473085
OSBPL1A	0.077	0.214	0.28865	0.0029394
RASSF8	0.226	0.446	0.2883	0.00201853
EVL	0.163	0.357	0.28794	0.000781288
ZC3HC1	0.052	0.102	0.287615	1
RAB31	0.318	0.576	0.287562	0.00436317
PTRHD1	0.106	0.225	0.287476	0.584876
NMT2	0.1	0.195	0.287064	1
PROSER1	0.052	0.124	0.286591	1
MRPS33	0.212	0.43	0.286523	0.00232213
GRK6	0.052	0.123	0.285931	1
FRMD6	0.063	0.147	0.285901	1
TBCB	0.269	0.519	0.285868	0.000232232
DUSP22	0.063	0.131	0.285815	1
FLOT1	0.269	0.507	0.285023	0.000404677
JDP2	0.046	0.1	0.284852	1
MTHFD2	0.152	0.269	0.284769	1
LDLRAD3	0.043	0.109	0.284593	1
MKLN1	0.146	0.332	0.284553	0.00105492
PQBP1	0.129	0.267	0.284346	0.130987
MVB12A	0.203	0.432	0.284112	0.000281108
CNOT8	0.097	0.225	0.283964	0.127065
DPM3	0.166	0.398	0.28383	3.26681e-06
ADSS	0.172	0.345	0.283497	0.0290888
FAHD2B	0.043	0.103	0.283237	1
TSC22D4	0.12	0.254	0.282677	0.318979
FAM126B	0.057	0.112	0.282549	1
FTH1	0.974	0.995	0.282295	3.61308e-06
FKBP7	0.14	0.291	0.282242	0.0526057
C1orf43	0.275	0.517	0.281898	0.00368587
ITGA5	0.43	0.717	0.281812	0.00164632
EPB41	0.186	0.361	0.281803	0.0529472
UBE2S	0.203	0.319	0.281731	1
BEX4	0.461	0.77	0.281457	0.000763874
FAM78A	0.103	0.19	0.281413	1
PEX10	0.049	0.102	0.281054	1
ANAPC10	0.106	0.226	0.280352	0.459419
SEPTIN8	0.063	0.169	0.280284	0.16913
ANKRD49	0.06	0.145	0.279522	1
CAPZB	0.476	0.764	0.279417	0.147704
S100PBP	0.072	0.18	0.279407	0.351548
TBL1X	0.066	0.158	0.279349	1
F2R	0.762	0.919	0.279122	0.220216
TCEAL5	0.066	0.158	0.278956	1
MAPKAPK5-AS1	0.132	0.287	0.278746	0.0534763
SMARCD3	0.043	0.111	0.278647	1
SRGAP2	0.155	0.318	0.278603	0.0278655
PPP1R16A	0.057	0.147	0.278141	1
ELOF1	0.109	0.2	0.277942	1
SET	0.782	0.965	0.277546	1.88367e-05
TOMM7	0.696	0.949	0.27741	0.000192603
C12orf45	0.132	0.241	0.277189	1
METTL9	0.361	0.655	0.277152	0.00096736
MTA3	0.143	0.318	0.277002	0.00403378
SPATA20	0.072	0.157	0.276836	1
ANP32B	0.484	0.787	0.276786	0.000909231
GASK1B	0.421	0.642	0.276266	0.649894
PDLIM7	0.241	0.485	0.276209	0.000200144
AKIRIN2	0.12	0.29	0.276016	0.00201042
EIF4EBP2	0.178	0.393	0.275754	0.000186631
WDR26	0.158	0.349	0.275457	0.00127662
CHML	0.046	0.117	0.274763	1
PAPOLA	0.384	0.65	0.274164	0.00473014
PPP1R2	0.135	0.274	0.274081	0.296007
FAAP20	0.255	0.473	0.273648	0.0159614
TMEM209	0.049	0.101	0.273612	1
FBXO38	0.037	0.103	0.273454	1
ASH2L	0.155	0.289	0.27334	1
SCYL1	0.077	0.158	0.272846	1
C2orf88	0.083	0.136	0.272684	1
BCL2L13	0.054	0.127	0.272679	1
RSBN1	0.063	0.148	0.272142	1
USP11	0.12	0.258	0.271943	0.1742
IBTK	0.14	0.269	0.27193	1
UPP1	0.126	0.284	0.271905	0.0245617
SNX14	0.178	0.345	0.271814	0.148432
AIG1	0.14	0.287	0.271744	0.141221
DCTN2	0.315	0.592	0.271265	0.000101126
BCAR3	0.06	0.126	0.271092	1
AC004540.2	0.138	0.323	0.270041	0.00080344
MAP2K2	0.37	0.651	0.268552	0.00102981
NCK1-DT	0.095	0.195	0.268412	1
SUPT20H	0.149	0.305	0.26827	0.0709802
PTS	0.1	0.197	0.26823	1
EFCAB2	0.092	0.173	0.268143	1
HSPB1	0.834	0.982	0.267515	0.0291103
VPS41	0.163	0.31	0.266946	0.550422
PSMA1	0.481	0.791	0.266728	0.00433706
NXN	0.1	0.235	0.266149	0.0793276
MPP1	0.12	0.209	0.265527	1
CD200	0.063	0.184	0.265465	0.0308376
NDUFB5	0.327	0.6	0.265395	0.000484716
RALGDS	0.08	0.192	0.265057	0.308977
USP46	0.083	0.194	0.264999	0.515688
ARL3	0.238	0.46	0.264694	0.0180803
KEAP1	0.092	0.173	0.264612	1
BROX	0.109	0.228	0.26448	1
RNMT	0.215	0.435	0.264421	0.00133947
ZNF3	0.072	0.14	0.264057	1
DYNLL2	0.06	0.113	0.26388	1
ARIH1	0.14	0.297	0.263835	0.0413443
COA5	0.117	0.254	0.263689	0.150426
XPO1	0.321	0.577	0.263318	0.00655816
UBE4B	0.054	0.142	0.262968	1
MYCBP	0.115	0.233	0.262414	0.919219
STON1	0.049	0.128	0.262191	1
RIDA	0.066	0.139	0.261454	1
PFKM	0.103	0.204	0.260762	1
MEAF6	0.186	0.396	0.260742	0.00105254
COPZ1	0.284	0.545	0.260592	0.000399358
COL1A2	0.473	0.823	0.26051	3.89564e-10
TNPO1	0.335	0.6	0.260151	0.000679022
NTPCR	0.163	0.31	0.260083	0.606939
STARD4	0.232	0.442	0.259828	0.00859836
BAX	0.53	0.824	0.259512	0.0160382
MAPRE2	0.103	0.189	0.25902	1
ARL6IP1	0.344	0.485	0.258837	1
DAB2	0.65	0.853	0.25757	0.65719
MED13L	0.163	0.329	0.257508	0.0683682
PTPRK	0.095	0.213	0.25742	0.543953
CHMP1A	0.089	0.21	0.257325	0.132143
EXOC3L2	0.155	0.324	0.256846	0.0190675
BRI3	0.785	0.969	0.256818	0.000640553
BBX	0.269	0.508	0.256409	0.00561503
SUN1	0.1	0.215	0.256271	0.850502
PAFAH1B2	0.203	0.4	0.255899	0.0117154
TRIM59	0.069	0.172	0.255707	0.398926
DOCK4	0.181	0.355	0.255543	0.0434202
NUMA1	0.143	0.304	0.25549	0.0372226
NUP43	0.057	0.104	0.255271	1
PSMA2	0.582	0.849	0.254784	0.266979
GALM	0.054	0.138	0.254589	1
NF1	0.132	0.29	0.254063	0.0189746
GABARAP	0.782	0.969	0.254031	0.000376614
ZNF561	0.117	0.246	0.253628	0.361933
CDK17	0.186	0.371	0.253587	0.0657582
MAPK1	0.149	0.3	0.253392	0.23917
LRCH1	0.095	0.205	0.253325	1
RLF	0.089	0.206	0.252905	0.366305
TUBB3	0.14	0.256	0.252861	1
EIF1B	0.413	0.716	0.25266	0.000369329
GATAD1	0.215	0.405	0.252643	0.0596301
ALDH7A1	0.186	0.388	0.25254	0.00425261
HIF3A	0.126	0.315	0.252539	0.000243846
ARMCX2	0.203	0.425	0.251706	0.000797689
MYO9A	0.083	0.168	0.251705	1
SAMD4B	0.132	0.311	0.251691	0.00209178
TNRC6B	0.312	0.574	0.2512	0.00201352
PRKAR2A	0.186	0.373	0.251189	0.00854368
ZNF493	0.043	0.117	0.251005	1
PLPP5	0.072	0.166	0.250724	1
NCKAP1	0.289	0.539	0.250704	0.00160489
WWC2	0.132	0.258	0.250616	1
CDR2	0.072	0.145	0.250583	1
SCAMP1	0.132	0.263	0.250502	0.792669
CALM3	0.47	0.732	0.249795	0.160234
NSA2	0.57	0.828	0.249446	0.178588
TAOK1	0.221	0.431	0.249345	0.00221906
DAB2IP	0.086	0.191	0.249166	1
BLCAP	0.149	0.35	0.248576	0.000138301
FO393415.1	0.109	0.199	0.248518	1
LAMTOR4	0.507	0.799	0.247968	0.0797882
SYF2	0.39	0.631	0.247605	0.27669
TRIP10	0.132	0.293	0.247463	0.00579574
ZBTB37	0.057	0.11	0.246337	1
CHERP	0.06	0.118	0.246113	1
ZNF346	0.043	0.113	0.245685	1
PLCG2	0.135	0.127	0.245589	1
FAM161A	0.066	0.158	0.245474	1
LSM2	0.39	0.686	0.245329	0.000555863
STYX	0.06	0.142	0.245242	1
AK4	0.066	0.152	0.244871	1
PHLDA3	0.106	0.265	0.244403	0.00341686
EFNA4	0.089	0.209	0.244362	0.368463
AGPS	0.106	0.204	0.244306	1
GTF2E2	0.163	0.362	0.244204	0.000462234
SVIL	0.252	0.463	0.243763	0.0213313
PRKX	0.06	0.151	0.243605	1
PCF11	0.097	0.207	0.243213	1
SPIN1	0.155	0.269	0.242918	1
ID3	0.868	0.982	0.242892	0.00182346
AL031058.1	0.049	0.115	0.242351	1
ZNF721	0.089	0.2	0.241832	0.580968
RAP2C	0.066	0.153	0.241698	1
SMURF2	0.315	0.583	0.240748	0.000720679
MAP3K11	0.16	0.332	0.240678	0.0263099
HEATR1	0.089	0.177	0.240482	1
RHOA	0.668	0.91	0.24033	0.978088
EIF4E	0.223	0.415	0.240257	0.0955889
C17orf80	0.069	0.124	0.240215	1
AMN1	0.049	0.111	0.239887	1
STX8	0.16	0.338	0.239814	0.0200318
HPCAL1	0.066	0.131	0.239768	1
NUBPL	0.049	0.101	0.239564	1
RAP2B	0.163	0.304	0.238814	0.596578
SNHG18	0.1	0.214	0.238644	1
ENOPH1	0.12	0.248	0.238497	0.784428
POLDIP3	0.069	0.134	0.238374	1
GARS-DT	0.092	0.191	0.23819	1
NUP54	0.095	0.21	0.238041	0.480013
C5orf15	0.106	0.235	0.237737	0.196637
PATL1	0.057	0.113	0.2375	1
DIP2B	0.074	0.166	0.237497	1
RALGPS2	0.086	0.178	0.237296	1
RXRB	0.049	0.109	0.237233	1
TP53INP2	0.057	0.112	0.237121	1
SHANK3	0.115	0.293	0.236802	0.000268405
IGF2BP3	0.287	0.518	0.236603	0.00794223
DUSP6	0.266	0.465	0.236422	0.140277
R3HDM2	0.086	0.209	0.236383	0.0895103
CEP192	0.046	0.11	0.236307	1
TAF10	0.238	0.415	0.236293	0.331427
PCBD1	0.203	0.416	0.236271	0.00177623
RNPS1	0.361	0.614	0.235691	0.212124
C22orf39	0.112	0.278	0.23505	0.0016493
SLC18B1	0.06	0.142	0.234653	1
ARRDC3	0.192	0.419	0.234573	0.000161697
SERPINH1	0.659	0.893	0.234185	0.217575
SELE	0.241	0.396	0.234118	0.146866
NR2C2	0.052	0.127	0.233907	1
CSDE1	0.55	0.822	0.233808	0.0345188
ATG10	0.069	0.138	0.233681	1
RPL35	0.96	0.997	0.233523	5.05346e-06
ZBED4	0.054	0.104	0.232938	1
UQCRB	0.754	0.948	0.232882	0.257447
SP1	0.086	0.177	0.232669	1
GLUD1	0.14	0.278	0.232395	0.466984
HERC1	0.238	0.475	0.231889	0.00078197
BCL9L	0.049	0.103	0.23158	1
LYPLA1	0.295	0.533	0.231309	0.00179481
TNFSF9	0.1	0.213	0.231192	1
SMAD2	0.189	0.405	0.231063	0.000611769
MSI2	0.126	0.257	0.231029	0.216832
RNF6	0.074	0.148	0.230642	1
TRAF7	0.143	0.323	0.230148	0.00363295
TP53I13	0.046	0.117	0.229691	1
KIAA2013	0.092	0.207	0.229618	0.54829
APOC1	0.255	0.501	0.229147	0.0013248
KANK3	0.077	0.189	0.229078	0.396558
MEAK7	0.04	0.121	0.228585	1
SEC23B	0.06	0.121	0.228555	1
LNPK	0.057	0.108	0.228343	1
ZBTB46	0.057	0.128	0.228273	1
NUAK1	0.063	0.134	0.228073	1
GIMAP5	0.241	0.431	0.228001	0.0726016
LINC00667	0.086	0.181	0.227881	1
YTHDF2	0.321	0.583	0.227633	0.0103424
CERCAM	0.072	0.147	0.22754	1
AAGAB	0.054	0.117	0.227473	1
GSR	0.086	0.162	0.227407	1
SEC24D	0.132	0.256	0.227053	1
C11orf1	0.106	0.213	0.226865	1
CNRIP1	0.158	0.297	0.226546	0.942539
FOXO3	0.083	0.172	0.226354	1
GTF2F2	0.123	0.257	0.225391	0.277086
SSH1	0.086	0.211	0.225243	0.0778936
PATZ1	0.046	0.126	0.225	1
ZNF720	0.123	0.259	0.224786	0.209199
SSRP1	0.249	0.508	0.224523	0.000135934
SNRPB2	0.467	0.728	0.22409	1
RBMX2	0.115	0.242	0.224088	0.650329
WIPF1	0.083	0.184	0.224037	1
OSBP	0.117	0.239	0.223665	1
MTHFS	0.054	0.114	0.223329	1
TNPO3	0.089	0.218	0.223063	0.0466005
FAM162B	0.06	0.119	0.222962	1
SMIM14	0.072	0.172	0.222891	1
GSE1	0.083	0.18	0.222577	1
LSM7	0.458	0.763	0.22253	0.0225101
LRRC8C	0.069	0.151	0.222513	1
CAMSAP2	0.12	0.225	0.22241	1
SLC30A7	0.092	0.22	0.222406	0.0613471
UXT	0.301	0.536	0.222263	0.0166995
COX6C	0.808	0.956	0.222209	0.0519665
ARHGAP31	0.086	0.21	0.221628	0.122441
ATG13	0.057	0.126	0.221278	1
SFXN4	0.052	0.1	0.22059	1
XPO5	0.054	0.109	0.220208	1
ARPC1A	0.364	0.657	0.220178	0.000626607
GRINA	0.189	0.368	0.219886	0.0362712
SMIM26	0.281	0.534	0.219572	0.000234634
FLII	0.115	0.233	0.219115	1
TRIM8	0.372	0.615	0.218894	0.413746
PRPF40A	0.415	0.713	0.217711	0.142815
AIP	0.143	0.293	0.217709	0.143451
MT-CO2	0.997	1	0.217505	1.49118e-11
NMRK1	0.163	0.346	0.217133	0.00667703
ATP7A	0.095	0.199	0.217047	1
CYHR1	0.117	0.253	0.21703	0.193466
PRPSAP1	0.117	0.246	0.216811	0.381855
TRIQK	0.095	0.223	0.216765	0.130405
EAF1	0.043	0.103	0.216672	1
CPNE2	0.158	0.318	0.216527	0.229879
PTDSS2	0.08	0.176	0.215909	1
TMEM248	0.212	0.373	0.215873	1
UBA3	0.103	0.207	0.215572	1
HIC2	0.049	0.109	0.215448	1
TNKS	0.132	0.284	0.214867	0.0825771
MORC3	0.086	0.179	0.214857	1
CACUL1	0.201	0.405	0.21482	0.00756812
MRPL9	0.155	0.327	0.214818	0.0131358
PFKP	0.223	0.391	0.214798	1
ZNRF1	0.201	0.403	0.214698	0.0141916
SLC39A14	0.04	0.108	0.214527	1
MKRN1	0.117	0.252	0.21423	0.103922
GEMIN2	0.063	0.131	0.214141	1
TAF12	0.132	0.245	0.213967	1
ZCRB1	0.269	0.475	0.213026	0.0762299
UBE2Q2	0.072	0.132	0.212963	1
DAZAP1	0.169	0.319	0.212515	0.643335
ZEB1	0.252	0.461	0.2123	0.0535345
DALRD3	0.069	0.171	0.21201	0.574041
HLA-A	0.501	0.766	0.211831	0.292439
TRNP1	0.069	0.147	0.211517	1
WDR82	0.16	0.3	0.211267	1
NFX1	0.077	0.142	0.211197	1
SKAP2	0.126	0.218	0.210757	1
MT-CYB	0.997	0.998	0.210703	1.4044e-06
GNL2	0.077	0.174	0.20988	1
RBBP5	0.06	0.134	0.209721	1
FBXL3	0.052	0.118	0.209569	1
GTDC1	0.057	0.103	0.209112	1
RUFY3	0.123	0.247	0.208872	1
SNAP29	0.117	0.258	0.208616	0.118345
TAGLN	0.146	0.21	0.208445	1
ARL4A	0.117	0.258	0.208312	0.0904046
MANF	0.464	0.667	0.208183	1
AKT2	0.069	0.135	0.20806	1
PKNOX1	0.052	0.118	0.207639	1
MAP4K5	0.189	0.405	0.20722	0.000318519
SBF2	0.1	0.203	0.207026	1
SNHG15	0.072	0.148	0.206561	1
UQCRC2	0.301	0.55	0.205913	0.02035
MCRIP2	0.074	0.154	0.205561	1
URI1	0.175	0.363	0.205348	0.012433
PLXND1	0.504	0.758	0.205303	0.339324
SMARCD2	0.06	0.16	0.205269	0.409249
ACP1	0.318	0.556	0.204867	0.133996
CEP85L	0.1	0.184	0.204285	1
ERAL1	0.083	0.173	0.204128	1
CXXC5	0.387	0.64	0.204102	0.0767745
SLC38A9	0.046	0.104	0.20393	1
RC3H2	0.112	0.205	0.203888	1
HSD11B1L	0.072	0.166	0.203768	1
FAM49A	0.083	0.193	0.203452	0.849649
PINX1	0.126	0.253	0.202772	0.730869
NRM	0.074	0.174	0.202665	1
MAP3K3	0.112	0.199	0.202596	1
GPX4	0.708	0.927	0.202522	0.538496
RRP9	0.054	0.101	0.202079	1
TRABD	0.112	0.192	0.202046	1
PTBP2	0.08	0.166	0.201706	1
[truncated: 4,450 more rows]

## Sheet: Cluster 8
Cluster 8 - C22-7 vs. C22 DEG analysis
geneID	pct.C22	pct.C22.7	Avg_log2FC	Adj.P.Val
MIR302CHG	0	0.215	9.70419	2.85726e-26
LINC01356	0	0.119	9.35149	2.20522e-12
POU5F1	0.002	0.4	7.76184	3.26124e-56
LY6E	0	0.24	7.53791	5.08707e-30
AMER2	0	0.16	7.1564	4.16325e-18
AL138686.1	0	0.147	7.1085	2.99035e-16
KCNK12	0	0.15	7.08985	1.03245e-16
PPP1R1A	0	0.162	6.982	2.43064e-18
NTS	0.022	0.256	6.85573	1.17395e-25
APOA2	0.002	0.305	6.71173	9.73857e-40
LINC00649	0	0.1	6.08214	1.03227e-09
PLP1	0.002	0.144	5.80983	3.99243e-15
PCAT14	0.013	0.222	5.58348	3.99524e-23
APOA1	0.004	0.217	5.39193	3.94582e-25
APELA	0.002	0.188	5.25983	2.20265e-21
C11orf96	0.007	0.103	4.9346	8.47659e-08
B3GNT7	0.004	0.155	4.7057	4.88647e-16
KCNQ2	0.005	0.155	4.2505	2.08876e-15
SALL1	0.005	0.134	4.18056	1.96772e-12
CLDN10	0.051	0.352	4.12632	2.05939e-31
GAL	0.025	0.114	4.07925	0.000148645
RASGEF1B	0.011	0.225	4.07013	1.18302e-23
PPM1N	0.014	0.248	3.71219	4.73638e-26
CA3	0.031	0.189	3.50835	7.06572e-13
LRRTM4	0.002	0.1	3.49897	5.10124e-09
NR6A1	0.036	0.457	3.46203	1.76864e-53
CELF5	0.007	0.122	3.42268	2.8661e-10
FOLR1	0.014	0.232	3.41695	2.98221e-23
GABRB3	0.009	0.175	3.34159	9.20739e-17
LINC01405	0.016	0.269	3.20915	2.86339e-28
NMNAT2	0.013	0.186	3.20065	3.13774e-17
ARHGAP24	0.013	0.163	3.19861	4.2515e-14
SOX2	0.009	0.111	3.19548	3.49503e-08
TRIML2	0.085	0.546	3.16406	8.88831e-57
ALPL	0.009	0.158	3.10018	1.65795e-14
USP18	0.014	0.15	3.02977	9.2315e-12
TOX3	0.007	0.119	2.94351	8.56576e-10
SERPINB9	0.054	0.395	2.91785	1.24605e-37
PCOLCE2	0.014	0.129	2.76151	5.66255e-09
C1orf105	0.036	0.305	2.75273	1.16922e-27
CTSV	0.299	0.848	2.54359	1.0993e-79
LIN28A	0.12	0.688	2.52159	5.34921e-72
BST2	0.179	0.86	2.51529	7.28894e-102
TTYH1	0.016	0.153	2.50344	1.82011e-11
NEDD9	0.034	0.263	2.49975	1.25372e-21
TNNI3	0.02	0.21	2.49813	2.20347e-18
PIFO	0.018	0.14	2.49182	2.20932e-09
PLCXD3	0.022	0.106	2.45481	0.000278478
HEY1	0.087	0.442	2.38886	1.29423e-35
FOXH1	0.013	0.121	2.38082	2.16993e-08
AC092490.1	0.031	0.204	2.37444	1.94869e-14
ARL4D	0.034	0.223	2.33333	5.78156e-16
EIF5A2	0.02	0.153	2.32553	9.74682e-11
IFITM1	0.014	0.101	2.31745	2.79862e-05
CREB5	0.013	0.103	2.2902	4.52082e-06
LINC01198	0.082	0.445	2.26822	8.07504e-37
ADAM28	0.018	0.155	2.25261	3.19391e-11
ABCB4	0.014	0.153	2.23757	5.65403e-12
SH3GL3	0.011	0.101	2.23348	3.16592e-06
ACSS3	0.016	0.135	2.21304	3.48084e-09
FAM20A	0.013	0.117	2.21252	7.87935e-08
SERPINE2	0.08	0.235	2.17726	5.77968e-08
AC005921.2	0.014	0.106	2.15408	6.83361e-06
AC007405.3	0.018	0.111	2.13116	1.46909e-05
AC022140.1	0.013	0.109	2.13019	9.4048e-07
SHANK2	0.016	0.103	2.099	5.42473e-05
ZNF585A	0.024	0.173	2.08717	5.75609e-12
PLCE1	0.016	0.116	2.06343	1.15337e-06
CSF2RA	0.013	0.117	2.03703	8.61068e-08
TENT5B	0.013	0.108	2.02762	1.52148e-06
CRMP1	0.031	0.214	2.02168	2.56226e-15
WNT6	0.078	0.447	2.00091	2.80409e-36
FGFR3	0.029	0.192	1.9708	4.27661e-13
LPL	0.029	0.126	1.96601	6.46379e-05
DRAXIN	0.016	0.117	1.96545	8.86306e-07
FZD7	0.038	0.176	1.95228	5.30776e-09
SLCO2A1	0.018	0.103	1.94838	0.000162375
FBXL4	0.025	0.134	1.93771	1.18434e-06
AC104041.1	0.02	0.135	1.9335	4.40999e-08
HPGD	0.042	0.147	1.93321	5.24557e-05
PLAAT3	0.034	0.171	1.91556	4.51403e-09
YPEL1	0.02	0.16	1.90671	3.89537e-11
TFAP2C	0.058	0.328	1.90369	8.51692e-24
ELK4	0.018	0.117	1.90028	2.76978e-06
LIFR	0.034	0.188	1.89874	3.33824e-11
TNFAIP3	0.016	0.1	1.88575	0.000117483
RAB3B	0.058	0.334	1.88107	1.18943e-24
SNAI2	0.031	0.165	1.8728	3.49055e-09
ADGRV1	0.02	0.168	1.84808	2.43239e-12
RAP2C	0.058	0.295	1.84448	2.20498e-19
SORL1	0.04	0.24	1.84343	2.20873e-16
IFI16	0.147	0.502	1.83517	3.65237e-30
FBXL20	0.02	0.117	1.83142	7.05182e-06
MXI1	0.076	0.37	1.83129	2.97546e-25
MYO1E	0.022	0.121	1.82503	7.25411e-06
FGF2	0.036	0.189	1.81518	1.01883e-10
PKDCC	0.178	0.586	1.81471	2.75204e-38
NNT-AS1	0.027	0.132	1.79435	3.89142e-06
GNG4	0.024	0.158	1.78431	6.18124e-10
JARID2	0.094	0.434	1.77198	1.09564e-30
TESMIN	0.027	0.145	1.74953	1.47897e-07
HAPLN1	0.509	0.918	1.74331	1.83885e-81
PAN3	0.034	0.17	1.74234	7.31683e-09
SOCS3	0.031	0.158	1.73127	2.98158e-08
CECR2	0.051	0.313	1.72668	1.81056e-23
FGFR1	0.103	0.427	1.7249	1.21325e-26
TRIM71	0.092	0.403	1.72302	1.14729e-25
DMD	0.022	0.144	1.71992	1.17762e-08
PMAIP1	0.042	0.119	1.71871	0.0524498
INSR	0.049	0.29	1.70537	8.14718e-21
UGP2	0.5	0.907	1.67116	8.10864e-62
CRABP1	0.058	0.214	1.64724	9.36849e-09
AFF1	0.053	0.223	1.64332	1.21563e-11
GATA3-AS1	0.034	0.176	1.63408	1.75407e-09
DUSP22	0.024	0.113	1.63064	0.000178419
TMEM92	0.043	0.238	1.63007	6.11008e-15
CITED2	0.328	0.84	1.61753	1.6707e-59
SELENOP	0.212	0.672	1.61623	3.07197e-42
IRX2	0.076	0.339	1.61419	1.05838e-20
ADA2	0.018	0.101	1.6097	0.000249202
PRPS2	0.027	0.104	1.60656	0.00769985
ECHDC3	0.034	0.199	1.60018	1.86132e-12
SMPX	0.036	0.142	1.59965	2.7864e-05
EDNRA	0.029	0.119	1.59895	0.000521937
SLC7A2	0.087	0.365	1.59785	1.45256e-21
YPEL2	0.034	0.206	1.59661	4.62362e-13
GNG7	0.02	0.117	1.59442	8.04955e-06
TTR	0.007	0.356	1.59335	1.11602e-45
CAMK2N1	0.074	0.305	1.58374	1.54253e-16
UPP1	0.172	0.485	1.57159	3.59824e-22
S100A14	0.034	0.163	1.5698	3.95179e-08
TUBB2A	0.15	0.406	1.56645	1.95602e-15
SLC7A11	0.053	0.201	1.56348	1.45676e-08
CBX2	0.018	0.104	1.56243	0.000106462
ID4	0.208	0.625	1.5504	8.81746e-35
AP006621.3	0.02	0.111	1.5456	5.46692e-05
COLEC12	0.038	0.176	1.54318	1.01563e-08
SDC4	0.101	0.423	1.54317	2.38949e-25
CDC14B	0.029	0.152	1.54036	7.5657e-08
SMAGP	0.114	0.388	1.53726	2.21747e-19
SALL3	0.016	0.103	1.52232	5.2996e-05
CREBRF	0.051	0.269	1.52112	2.90349e-17
ARRDC3	0.078	0.344	1.51696	1.09805e-20
EXD3	0.036	0.201	1.51436	3.18673e-12
CFD	0.034	0.152	1.51026	9.19135e-07
S100A6	0.085	0.556	1.50427	7.91859e-54
SBNO1-AS1	0.033	0.165	1.50366	1.65143e-08
CACHD1	0.027	0.111	1.49662	0.00183947
GRHL1	0.038	0.153	1.49292	5.23126e-06
PURPL	0.029	0.129	1.48433	3.85284e-05
MIR205HG	0.408	0.817	1.48308	1.40846e-41
MBNL3	0.04	0.184	1.48099	2.88675e-09
FOXP1	0.127	0.454	1.47078	1.15132e-24
EFHD1	0.051	0.251	1.46819	8.63451e-15
CHP1	0.098	0.375	1.46429	5.63858e-21
DNMT3B	0.051	0.207	1.4531	9.6814e-10
DGKE	0.024	0.124	1.45102	8.86088e-06
CACNG8	0.067	0.258	1.45029	1.94472e-12
AL136038.5	0.042	0.175	1.44926	1.14931e-07
ZFP36L2	0.161	0.468	1.44906	5.0645e-21
DUSP6	0.051	0.153	1.44548	0.000582394
STMN2	0.042	0.153	1.43742	1.80929e-05
BCAS3	0.029	0.131	1.43503	2.52495e-05
ADAMTS19	0.058	0.266	1.42945	4.51742e-15
ZNF436-AS1	0.036	0.155	1.42854	1.52633e-06
PRSS16	0.02	0.101	1.42409	0.000727117
TMEM154	0.042	0.178	1.41546	4.66082e-08
C1orf56	0.071	0.282	1.40135	1.23584e-14
SLC19A2	0.024	0.103	1.40034	0.00317227
SATB1	0.083	0.3	1.39764	5.21031e-14
PCMTD2	0.071	0.3	1.39307	4.15299e-16
AMOTL2	0.125	0.481	1.38665	4.67516e-29
C1orf54	0.034	0.148	1.38459	3.53849e-06
ZDHHC13	0.027	0.147	1.38375	1.18244e-07
CIT	0.024	0.101	1.37823	0.00476303
NHSL1	0.04	0.16	1.37765	2.4606e-06
TNRC6C	0.034	0.157	1.36412	4.66696e-07
CASC15	0.045	0.219	1.36197	2.4954e-12
IGFBP4	0.074	0.261	1.35918	1.73476e-11
TYRO3	0.054	0.233	1.35904	1.13133e-11
LINC00467	0.069	0.264	1.35251	1.67513e-12
PPM1L	0.033	0.137	1.35242	3.32748e-05
RAB33B	0.025	0.109	1.35114	0.00140282
AC005562.1	0.054	0.212	1.35066	2.10405e-09
EDN1	0.036	0.126	1.34804	0.00180796
ABHD17C	0.027	0.127	1.34727	3.50084e-05
FNDC4	0.031	0.129	1.3466	0.000116738
CREG1	0.187	0.524	1.34248	1.54542e-24
SOX11	0.138	0.437	1.33308	4.0346e-21
ZNRF2	0.08	0.328	1.33134	2.48588e-18
PTPRG	0.042	0.179	1.33071	3.13938e-08
WEE1	0.129	0.392	1.32395	9.95873e-17
TXNIP	0.103	0.32	1.31956	3.0025e-13
CASC9	0.029	0.126	1.31775	0.000121325
FRAT2	0.043	0.163	1.31649	4.18953e-06
CCDC71L	0.056	0.233	1.31622	1.51506e-11
SLC16A1	0.192	0.573	1.31547	4.92521e-29
STON1	0.063	0.233	1.31322	6.15733e-10
KRT19	0.844	0.974	1.31176	5.77018e-49
TMEM91	0.025	0.108	1.29413	0.00218108
FOS	0.15	0.411	1.28978	3.80999e-15
CAP2	0.072	0.271	1.28832	3.34116e-12
PLAU	0.033	0.137	1.28751	3.82944e-05
SOWAHC	0.08	0.263	1.28464	1.86325e-10
DHRS11	0.024	0.109	1.28207	0.000532908
NLGN4X	0.038	0.171	1.27092	6.42466e-08
ATP11A	0.056	0.217	1.26897	1.36813e-09
EGR1	0.056	0.22	1.26799	4.92588e-10
AFMID	0.036	0.155	1.26762	1.5685e-06
CAMK1G	0.029	0.124	1.26503	0.000169051
SOCS2	0.054	0.165	1.26306	0.000365686
MUC15	0.056	0.206	1.26061	3.0585e-08
TIAM1	0.06	0.264	1.25359	3.06787e-14
PLAG1	0.038	0.163	1.25307	5.41358e-07
ALDH6A1	0.067	0.272	1.25229	2.80914e-13
KLF6	0.212	0.55	1.25221	1.84605e-22
SLC2A3	0.65	0.931	1.25162	8.8153e-42
SOX9	0.054	0.194	1.24597	3.15836e-07
WDFY2	0.094	0.316	1.23712	2.34241e-13
NEBL	0.022	0.116	1.2348	3.60346e-05
MAGI3	0.071	0.219	1.23342	2.91696e-07
FST	0.123	0.3	1.22086	3.05421e-07
GULP1	0.127	0.436	1.21936	7.43917e-21
TCF4	0.429	0.803	1.21693	4.98768e-32
KBTBD7	0.025	0.126	1.21641	1.43819e-05
TFAP2A	0.31	0.734	1.21604	4.18665e-32
LNX1	0.029	0.14	1.21505	2.89335e-06
PCAT6	0.047	0.214	1.21297	5.57745e-11
LDB2	0.025	0.114	1.21211	0.000324701
RIMS2	0.12	0.39	1.20934	1.3684e-17
AC018521.5	0.024	0.1	1.2092	0.00723472
GID4	0.031	0.103	1.1983	0.0828978
ZSWIM6	0.049	0.189	1.19805	6.66108e-08
SNX10	0.042	0.134	1.19636	0.0035426
FHL1	0.022	0.104	1.19102	0.000870042
MRPS21	0.402	0.834	1.18672	5.27372e-41
LRRN1	0.167	0.489	1.1867	6.09287e-21
ITGA2	0.04	0.168	1.18525	2.54061e-07
PTPN4	0.06	0.176	1.18355	0.000162646
BOC	0.091	0.294	1.18087	7.5399e-12
ENO2	0.034	0.142	1.18022	2.13671e-05
ZNF90	0.071	0.228	1.18018	4.31778e-08
AC022706.1	0.029	0.157	1.1779	2.66654e-08
TGIF1	0.156	0.517	1.17698	1.18031e-25
SAT1	0.346	0.67	1.17277	1.96281e-17
RACGAP1	0.045	0.124	1.17134	0.102254
ASS1	0.047	0.157	1.16747	0.00012784
POT1	0.025	0.101	1.1673	0.0122954
GSTO1	0.46	0.777	1.16148	1.55297e-21
ACVR1B	0.027	0.108	1.16066	0.00518016
DLC1	0.109	0.333	1.15821	4.79182e-13
ZNF883	0.042	0.165	1.15794	1.47266e-06
TMED8	0.049	0.16	1.15752	0.000141381
RBP1	0.08	0.245	1.15397	4.75547e-08
TCF7L2	0.255	0.641	1.15294	1.4954e-26
NINL	0.054	0.197	1.15281	1.44225e-07
ZFP36L1	0.469	0.868	1.15266	4.83187e-36
PRKAB2	0.076	0.251	1.14847	2.44383e-09
ZNF627	0.027	0.117	1.14782	0.000408187
TRAF5	0.036	0.124	1.14593	0.00473601
MARK1	0.036	0.114	1.14444	0.0499576
C19orf33	0.027	0.184	1.14439	1.39787e-12
PRRT2	0.04	0.15	1.14076	2.63345e-05
WDR54	0.085	0.347	1.13814	3.84957e-19
EIF3L	0.342	0.794	1.13421	1.42032e-36
KALRN	0.04	0.135	1.13107	0.00114565
SCAI	0.047	0.183	1.12913	2.29767e-07
CBFB	0.045	0.157	1.12762	6.06561e-05
DUSP15	0.031	0.111	1.1223	0.0112822
PATJ	0.129	0.449	1.12221	1.46703e-22
C8orf58	0.053	0.201	1.11895	1.81875e-08
KIF5C	0.053	0.178	1.11826	9.44669e-06
P3H2	0.062	0.245	1.11553	2.44427e-11
BTBD2	0.06	0.199	1.11471	1.46376e-06
INTS6	0.116	0.385	1.11354	3.06531e-17
BRAF	0.076	0.25	1.11148	3.35658e-09
PIK3CD-AS2	0.062	0.223	1.10946	5.93949e-09
PPP1R2	0.199	0.524	1.10446	6.20252e-20
RBM7	0.136	0.427	1.10284	1.45954e-18
ZNF529-AS1	0.025	0.121	1.09746	6.64537e-05
AL021368.2	0.024	0.109	1.09636	0.000580626
LHFPL6	0.237	0.573	1.09173	5.93208e-21
PPP2R3B	0.054	0.189	1.09016	1.32107e-06
EEF1A2	0.069	0.25	1.09005	1.75136e-10
NAV2	0.107	0.367	1.08622	1.33791e-16
PDE7A	0.111	0.352	1.08583	1.32588e-14
ZNF433-AS1	0.047	0.176	1.08553	9.06655e-07
MANEA-DT	0.027	0.124	1.08535	6.74346e-05
TLE4	0.328	0.692	1.07897	1.448e-24
CGN	0.092	0.297	1.07826	3.15741e-11
FRS2	0.051	0.202	1.07597	1.7445e-08
PCAT7	0.031	0.106	1.07532	0.0408121
ARF5	0.074	0.274	1.07383	6.03507e-12
YPEL3	0.134	0.403	1.07303	1.16209e-15
STOM	0.451	0.811	1.06709	1.06355e-29
TBL1X	0.123	0.388	1.06627	2.3362e-16
PXN	0.063	0.207	1.06584	8.2623e-07
EFNA2	0.038	0.145	1.06518	7.03836e-05
MCCC2	0.042	0.129	1.0643	0.0119459
PTAR1	0.056	0.189	1.0614	2.41212e-06
IER3	0.103	0.31	1.06	5.44824e-11
PPP1R13L	0.06	0.207	1.05955	1.14133e-07
ELK1	0.034	0.101	1.05723	0.469481
GAS1	0.188	0.437	1.05077	1.38016e-11
SGPP1	0.043	0.17	1.04222	1.63295e-06
SOX4	0.678	0.961	1.03766	1.99124e-35
ERMP1	0.027	0.108	1.03719	0.0051247
CPS1	0.027	0.126	1.03676	4.09229e-05
SLIT3	0.063	0.238	1.03607	2.53218e-10
SYDE2	0.111	0.343	1.03275	3.88026e-13
PGM1	0.096	0.3	1.03213	4.1983e-11
TMEM40	0.033	0.101	1.02828	0.21577
PDK1	0.042	0.157	1.0271	1.90628e-05
ZBTB37	0.04	0.124	1.02595	0.0208735
GABARAPL1	0.114	0.395	1.02563	4.2824e-18
VIPAS39	0.038	0.124	1.0239	0.00962269
MEIS3	0.065	0.251	1.02122	3.87903e-11
SLC25A29	0.082	0.232	1.01435	1.95311e-06
SPNS2	0.063	0.202	1.01396	1.43945e-06
RXRA	0.049	0.191	1.01358	7.29591e-08
FXYD6	0.116	0.414	1.01291	7.90869e-20
NECAB3	0.034	0.117	1.01224	0.0111261
CBLC	0.038	0.171	1.00882	7.11619e-08
PDPN	0.058	0.191	1.00791	6.77292e-06
CTNND1	0.234	0.641	1.00547	1.02172e-27
AXL	0.112	0.352	1.00144	1.40496e-13
AUH	0.045	0.144	1.00131	0.00184656
DERA	0.127	0.401	0.998587	2.4622e-17
AGBL5	0.047	0.145	0.998407	0.00249238
LRRC75A	0.152	0.434	0.99686	1.27542e-16
C9orf72	0.051	0.152	0.996217	0.00239496
AL022311.1	0.038	0.129	0.990826	0.00296189
GPC4	0.027	0.106	0.990098	0.00761156
RBM47	0.094	0.33	0.989045	2.71713e-14
RAB20	0.038	0.134	0.988127	0.000847503
VIT	0.031	0.139	0.987692	1.05026e-05
HDAC5	0.053	0.219	0.984012	4.22932e-10
ANXA6	0.132	0.405	0.982986	7.85982e-16
HAS2	0.096	0.25	0.982377	4.47447e-06
ING1	0.043	0.132	0.979964	0.0101838
LINC00173	0.042	0.132	0.979626	0.00598979
RRAS2	0.109	0.374	0.973577	4.37279e-17
ADO	0.034	0.101	0.97278	0.456081
SLC29A1	0.091	0.264	0.969333	1.46857e-08
CHEK2	0.042	0.132	0.96903	0.00566681
WDR89	0.071	0.228	0.967815	6.19582e-08
SFR1	0.027	0.113	0.967466	0.00152343
TMEFF1	0.154	0.499	0.963942	2.46343e-22
FBXO33	0.034	0.122	0.961753	0.00279446
KLHDC9	0.027	0.101	0.961104	0.0308635
PXDC1	0.049	0.163	0.960484	6.99132e-05
CCNB1IP1	0.312	0.682	0.957171	4.87225e-22
EPB41L4A-AS1	0.183	0.486	0.955807	6.89159e-17
MMP15	0.029	0.113	0.954989	0.00384586
BIK	0.031	0.106	0.953072	0.0404884
AC006517.2	0.024	0.1	0.951705	0.00850388
MED23	0.051	0.147	0.950996	0.00758289
DICER1-AS1	0.04	0.134	0.948427	0.00209448
CNN2	0.306	0.69	0.94472	2.23293e-22
USP28	0.118	0.377	0.939709	2.73672e-15
LITAF	0.255	0.661	0.938074	2.71561e-25
LGALS1	0.33	0.623	0.9378	1.36501e-13
TAF8	0.038	0.122	0.93701	0.0167348
PHF20	0.158	0.427	0.936953	1.51825e-14
FAM122B	0.036	0.109	0.936078	0.145777
CRABP2	0.342	0.639	0.93579	2.2168e-14
TDRP	0.149	0.434	0.935231	2.504e-16
SALL4	0.098	0.339	0.932442	2.00509e-14
TUBD1	0.031	0.124	0.93146	0.000460584
C2orf69	0.042	0.134	0.930958	0.00447277
ZNF395	0.036	0.117	0.929908	0.0242483
FZD3	0.112	0.32	0.92718	6.06482e-10
SCG3	0.071	0.285	0.92655	4.3934e-14
ID1	0.864	0.989	0.926511	1.51135e-31
TGIF2	0.087	0.246	0.925376	6.61435e-07
CXADR	0.29	0.705	0.924866	2.30016e-26
RAB11FIP1	0.165	0.475	0.924697	2.52847e-18
SHFL	0.038	0.117	0.924277	0.0492393
SIRT1	0.029	0.103	0.924142	0.0427894
AC012360.3	0.036	0.116	0.922329	0.0325254
NUP160	0.069	0.207	0.922042	4.92218e-06
PRKD1	0.027	0.109	0.922028	0.00324796
SKI	0.042	0.129	0.92071	0.0149597
LRCH1	0.04	0.119	0.919279	0.0480887
RTN2	0.067	0.225	0.915011	3.34214e-08
Z83843.1	0.08	0.246	0.91418	3.26301e-08
BEX1	0.118	0.3	0.911533	7.07518e-08
MED25	0.065	0.192	0.908416	6.33e-05
LPCAT4	0.033	0.121	0.905133	0.00257211
CDH10	0.045	0.157	0.903826	8.8623e-05
NFATC4	0.045	0.131	0.902138	0.0368542
BAG4	0.067	0.23	0.90008	1.54172e-08
ID2	0.428	0.754	0.897742	2.53232e-18
ZDHHC18	0.036	0.108	0.897331	0.215075
NR1D2	0.047	0.152	0.896689	0.00066922
SRD5A1	0.034	0.122	0.894331	0.00374109
EPB41L5	0.054	0.189	0.893923	1.65114e-06
CCDC18-AS1	0.123	0.423	0.893298	2.60647e-19
SAMD1	0.129	0.333	0.8895	3.45905e-09
LTA4H	0.254	0.623	0.889448	1.75417e-20
SLC66A3	0.047	0.168	0.889006	1.03789e-05
FBXO25	0.036	0.113	0.888944	0.0616677
TRAF3IP2	0.038	0.114	0.883025	0.105575
AC104461.1	0.067	0.243	0.882631	1.13746e-09
L1TD1	0.397	0.786	0.88009	4.3813e-23
PUDP	0.036	0.109	0.875705	0.171641
UNG	0.094	0.254	0.87494	1.25529e-06
IRS2	0.043	0.157	0.873543	4.46528e-05
RMI2	0.074	0.238	0.873496	4.2585e-08
UNC119	0.098	0.281	0.872765	1.34656e-08
KCNG1	0.033	0.117	0.872199	0.00444861
PLEKHF2	0.047	0.134	0.871671	0.0357575
JADE1	0.092	0.253	0.871462	5.61884e-07
CCBE1	0.196	0.471	0.86621	7.76789e-14
DRAM2	0.12	0.385	0.865694	3.81127e-16
ABCA1	0.029	0.111	0.864298	0.00556425
OGA	0.163	0.462	0.862767	3.78957e-16
PGM2L1	0.031	0.106	0.862495	0.0317856
ZNF397	0.1	0.305	0.860386	1.98434e-10
CCNA2	0.087	0.186	0.859141	0.109213
CREB3L1	0.029	0.117	0.859052	0.00115884
KATNAL2	0.033	0.139	0.858884	2.41004e-05
UPK3BL1	0.047	0.135	0.858311	0.0260878
PUM2	0.076	0.25	0.858161	3.27898e-09
BTD	0.036	0.137	0.85767	0.000191669
HSD17B11	0.101	0.272	0.8566	2.92005e-07
GTF2H4	0.051	0.179	0.854248	2.85942e-06
PPP1CB	0.351	0.765	0.853763	2.34043e-25
HPS3	0.051	0.173	0.852962	1.68452e-05
MTURN	0.045	0.135	0.851151	0.011796
MINCR	0.036	0.103	0.846566	0.728932
PNRC1	0.313	0.716	0.844127	1.21868e-23
SHQ1	0.038	0.101	0.843621	1
OLFM2	0.056	0.189	0.843486	2.71401e-06
LETMD1	0.105	0.292	0.84016	1.84416e-08
OTUD4	0.049	0.148	0.839526	0.00344582
PALM2-AKAP2	0.217	0.471	0.838176	2.35023e-11
TPD52	0.121	0.333	0.837774	1.07802e-09
RBBP5	0.045	0.119	0.836804	0.372169
RNF43	0.078	0.227	0.833139	3.25235e-06
MIR210HG	0.056	0.202	0.832889	1.88738e-07
POC1B	0.062	0.135	0.83238	1
ZNF701	0.029	0.1	0.832178	0.0945964
TCF20	0.054	0.166	0.832097	0.000454826
DHX33	0.042	0.121	0.830818	0.0984062
CCDC77	0.036	0.104	0.827218	0.502364
BLCAP	0.089	0.274	0.826798	1.03161e-09
ZNF444	0.08	0.214	0.826676	7.2068e-05
SIX5	0.033	0.106	0.825693	0.0782185
LINC01578	0.245	0.576	0.824012	1.28005e-16
MED12L	0.043	0.131	0.822749	0.0235531
YAP1	0.221	0.535	0.822703	1.84615e-15
RBPMS2	0.092	0.279	0.821496	4.90452e-09
METTL22	0.04	0.108	0.819509	0.753667
PERP	0.505	0.852	0.81769	2.30049e-21
FIGN	0.132	0.362	0.817372	2.69109e-11
AL590617.2	0.034	0.111	0.815976	0.0468524
CAVIN1	0.072	0.241	0.815746	8.11355e-09
SH2D3A	0.045	0.148	0.815624	0.000645135
CRIP1	0.087	0.22	0.815493	0.000259632
SPATA6	0.047	0.134	0.815071	0.0421443
MAL2	0.091	0.282	0.814669	2.19041e-09
NEK2	0.043	0.108	0.813226	1
EMID1	0.04	0.116	0.813189	0.141121
RPUSD4	0.049	0.147	0.813102	0.00402539
C4orf46	0.045	0.131	0.812955	0.0342518
PLCB1	0.034	0.122	0.812242	0.00371082
TUBB2B	0.411	0.633	0.810464	9.42959e-05
BTF3L4	0.326	0.711	0.810283	6.10332e-19
ZNF704	0.051	0.153	0.808669	0.00145913
HTRA1	0.118	0.325	0.808541	1.87538e-10
SOX7	0.051	0.109	0.803559	1
EFNA1	0.161	0.437	0.802697	1.18103e-14
TSPAN2	0.043	0.139	0.801858	0.00374153
RAPGEF2	0.042	0.119	0.798385	0.126811
SLC2A13	0.045	0.158	0.796901	7.12292e-05
NPTN	0.111	0.316	0.794777	5.87322e-10
DDHD1	0.074	0.215	0.79376	6.31292e-06
IRS1	0.056	0.188	0.792997	5.27632e-06
MFSD8	0.036	0.111	0.792652	0.132445
CDX2	0.038	0.104	0.792623	0.963229
TMEM150A	0.038	0.113	0.791403	0.137273
C17orf58	0.074	0.212	0.791153	2.28129e-05
ZNF765	0.033	0.111	0.79037	0.027254
LINC01980	0.042	0.137	0.790124	0.00259221
LDHA	0.422	0.721	0.788616	2.59745e-13
MYLIP	0.063	0.184	0.788558	0.000197397
PRKCH	0.071	0.253	0.787111	2.53759e-10
HILPDA	0.188	0.434	0.785057	3.678e-10
FAM171A1	0.08	0.215	0.784413	8.41886e-05
PHLDA1	0.141	0.377	0.784064	4.83573e-11
SDCBP	0.413	0.752	0.783822	2.64894e-14
ZBTB44	0.087	0.258	0.78357	7.60172e-08
C11orf68	0.053	0.15	0.782508	0.00569934
GAS5	0.752	0.962	0.781594	4.98471e-31
RPL39	0.987	1	0.781246	7.2047e-121
PGAP1	0.058	0.186	0.779403	1.52608e-05
ZNF493	0.06	0.219	0.778853	1.25511e-08
DHTKD1	0.103	0.274	0.776763	5.17045e-07
IRF2BPL	0.074	0.23	0.775053	3.29747e-07
MRPS27	0.138	0.334	0.774541	5.79927e-08
VHL	0.067	0.188	0.772757	0.000373333
FAM13A	0.067	0.179	0.772708	0.00181426
CA14	0.025	0.111	0.772403	0.000922929
BEX5	0.034	0.101	0.7706	0.48676
TATDN1	0.181	0.486	0.770276	7.98902e-16
AC016065.1	0.053	0.157	0.769562	0.0017509
FZD2	0.098	0.276	0.769418	2.42719e-08
LCMT1	0.268	0.615	0.765423	8.39058e-16
CERS4	0.074	0.22	0.760868	1.64189e-06
RHOU	0.254	0.533	0.760144	4.60399e-11
CYP2S1	0.054	0.165	0.757881	0.000575036
SORBS3	0.116	0.321	0.755822	1.90199e-09
TTC38	0.047	0.109	0.75293	1
SALL2	0.031	0.106	0.751776	0.0462507
RPP14	0.042	0.129	0.750657	0.0135731
NUDT7	0.04	0.142	0.750413	0.000372742
AC010615.2	0.062	0.199	0.749634	5.6895e-06
TENT4B	0.045	0.126	0.749601	0.0952869
DAB2	0.065	0.196	0.748641	2.43348e-05
PRKAA2	0.103	0.282	0.748198	1.82713e-07
PRIM2	0.087	0.225	0.747099	8.59386e-05
LYPLAL1	0.125	0.356	0.744267	1.34857e-11
YIPF1	0.069	0.197	0.743874	7.09851e-05
GARS-DT	0.056	0.171	0.743268	0.000220618
FKBP1B	0.165	0.421	0.742729	7.58342e-12
TKFC	0.042	0.131	0.742379	0.0100177
SMCO4	0.089	0.245	0.741903	2.357e-06
RFX3	0.051	0.132	0.741506	0.169174
SNHG1	0.199	0.45	0.73742	4.7089e-10
PARD6B	0.187	0.445	0.737317	3.53082e-11
MIIP	0.091	0.22	0.736985	0.000538767
ZNF775	0.053	0.124	0.733362	1
PKP2	0.255	0.535	0.732513	4.04622e-11
MAN2B1	0.065	0.186	0.731882	0.000175576
AL031058.1	0.054	0.165	0.731701	0.000698007
THAP9-AS1	0.065	0.173	0.731194	0.00468517
ZNF100	0.034	0.114	0.729178	0.0311416
TP53I11	0.072	0.202	0.728987	9.96437e-05
PPP1R3B	0.065	0.173	0.728399	0.00469303
ZNF608	0.121	0.357	0.728364	3.68561e-12
WDR86	0.053	0.191	0.728345	6.02668e-07
CLYBL	0.034	0.106	0.724365	0.195215
TAF9B	0.04	0.129	0.723511	0.0085118
CMTM7	0.063	0.186	0.72331	0.000158931
ZFR2	0.042	0.142	0.722701	0.000815111
TMEM254	0.042	0.14	0.722344	0.00114914
SRGAP2	0.049	0.155	0.72177	0.00051677
KIAA1958	0.049	0.137	0.720036	0.0420111
RESF1	0.192	0.419	0.719112	2.74912e-08
RBPMS	0.333	0.723	0.718849	2.72372e-19
MAF	0.047	0.126	0.716694	0.195231
MRPL42	0.188	0.468	0.714754	2.79783e-12
HMGA1	0.77	0.969	0.714103	8.28634e-27
LONRF1	0.08	0.197	0.712948	0.00271157
LMBR1L	0.043	0.142	0.712929	0.00201713
FNIP1	0.089	0.228	0.711823	7.90044e-05
HINFP	0.036	0.126	0.710476	0.00415786
RASSF3	0.045	0.132	0.708697	0.0252007
ZNF3	0.054	0.162	0.708516	0.00150724
ABCB7	0.096	0.271	0.70844	1.68456e-07
PMP22	0.105	0.217	0.707656	0.0711789
GATA3	0.299	0.56	0.706902	4.33981e-09
LIX1	0.092	0.212	0.704688	0.00413469
COPG2	0.045	0.135	0.703899	0.0155409
TMCC3	0.065	0.194	0.702174	5.91338e-05
PBX3	0.072	0.199	0.70203	0.000334868
KLHL28	0.04	0.119	0.701634	0.08042
FOXO1	0.062	0.158	0.700504	0.0285331
RPL15	0.991	1	0.700039	4.40867e-108
ZNF682	0.047	0.131	0.699969	0.0914127
CORO2A	0.076	0.206	0.699523	0.000217529
MARC1	0.034	0.132	0.699215	0.000409981
EIF2S3	0.346	0.737	0.699124	6.315e-19
OARD1	0.201	0.462	0.698754	3.87698e-11
TMEM251	0.069	0.204	0.697961	1.7252e-05
IGBP1	0.266	0.574	0.696793	9.95197e-13
ART5	0.024	0.15	0.696708	6.99296e-09
RMND5A	0.058	0.17	0.696117	0.000970774
TMEM243	0.067	0.21	0.694433	1.96527e-06
GIGYF1	0.053	0.162	0.694008	0.000595497
ZNF205	0.033	0.101	0.693227	0.277318
CBLB	0.062	0.197	0.692272	5.54786e-06
MT-ATP6	0.998	0.998	0.69166	1.74871e-66
BAMBI	0.6	0.791	0.690475	1.9569e-10
LIN9	0.045	0.117	0.690038	0.732113
KIF18A	0.04	0.103	0.688992	1
CTNNB1	0.462	0.804	0.688172	4.9472e-16
ALX1	0.036	0.108	0.686482	0.263978
ZFP82	0.038	0.116	0.685423	0.0786233
FBXO5	0.085	0.186	0.68534	0.0977578
PTRH1	0.034	0.101	0.68392	0.594235
IER5	0.053	0.132	0.683546	0.316849
BNIP3	0.301	0.677	0.683078	1.36095e-18
KLHDC2	0.129	0.331	0.682217	4.0018e-08
SYCE1L	0.089	0.246	0.682102	2.62112e-06
ITGA5	0.038	0.113	0.68008	0.169333
RPL36A	0.978	0.998	0.677711	4.92065e-73
POLR3F	0.051	0.116	0.677612	1
PIGN	0.056	0.14	0.677511	0.186251
RICTOR	0.087	0.206	0.676409	0.00407126
CRKL	0.065	0.163	0.676265	0.0357138
ZNF581	0.158	0.426	0.675111	3.03376e-13
CTDSPL	0.208	0.481	0.674973	6.09629e-12
SLC25A26	0.074	0.222	0.674497	2.17543e-06
SRSF12	0.045	0.124	0.673289	0.211203
OPN3	0.098	0.29	0.673247	7.079e-09
MRPL23	0.058	0.166	0.672515	0.00199499
CBR1	0.15	0.277	0.671233	0.0915328
AC025159.1	0.04	0.109	0.669103	0.656131
SLC6A6	0.074	0.192	0.668903	0.00062039
DNMBP	0.082	0.222	0.668017	1.57372e-05
ZNF516	0.038	0.144	0.667752	0.000134113
TMEM170A	0.15	0.392	0.666901	2.72684e-11
TGDS	0.047	0.126	0.666653	0.257749
LAPTM4A	0.614	0.922	0.666351	2.24671e-19
MRE11	0.092	0.253	0.665602	1.86112e-06
REPS1	0.092	0.217	0.665385	0.0027526
MANEA	0.071	0.183	0.66517	0.00360029
FAM222B	0.089	0.23	0.665146	6.18201e-05
PTBP2	0.103	0.264	0.664517	5.76501e-06
BMPR1A	0.082	0.227	0.662874	1.14453e-05
LINGO1	0.051	0.144	0.662606	0.0203606
TTC28-AS1	0.114	0.287	0.66213	1.61479e-06
PRTG	0.583	0.907	0.660722	1.0644e-17
ACVR2B	0.172	0.458	0.65965	4.78118e-14
DIXDC1	0.042	0.103	0.658476	1
SCAMP1	0.114	0.302	0.658417	6.05524e-08
C18orf54	0.053	0.157	0.657286	0.00146431
UGT3A2	0.054	0.199	0.65623	1.84223e-07
MKRN1	0.143	0.328	0.655915	1.73044e-06
UGDH	0.096	0.24	0.654689	0.000122291
SBNO1	0.149	0.382	0.653339	6.0684e-10
BCL9L	0.054	0.147	0.652413	0.0283284
VRK3	0.062	0.178	0.650956	0.00043576
HERPUD1	0.208	0.388	0.649759	0.000480376
LRRC8D	0.083	0.202	0.64856	0.00414454
TNFRSF21	0.047	0.129	0.646744	0.100174
HHLA3	0.065	0.189	0.646314	0.000178176
LINC02482	0.04	0.117	0.646308	0.0998993
NAA30	0.054	0.158	0.646048	0.00281222
DYRK2	0.069	0.183	0.645804	0.0016016
ARMCX2	0.127	0.377	0.645581	5.25613e-13
STK24	0.168	0.395	0.645037	7.82262e-09
TRAPPC6A	0.228	0.53	0.644987	2.38755e-12
FAM184A	0.08	0.24	0.643366	4.88923e-07
TFB1M	0.069	0.201	0.642108	4.66399e-05
HIBADH	0.105	0.297	0.641552	1.11585e-08
FBXO30	0.053	0.111	0.641478	1
RPS27A	0.993	1	0.640305	1.13517e-85
TPT1-AS1	0.116	0.307	0.638155	7.68613e-08
PRRG4	0.092	0.266	0.638113	7.6554e-08
MTMR9	0.049	0.175	0.637684	8.33716e-06
KLF10	0.043	0.119	0.637572	0.27346
RETREG2	0.078	0.22	0.63737	1.30351e-05
INAVA	0.051	0.166	0.63714	8.02277e-05
ZNF12	0.058	0.157	0.637053	0.0113096
SMPD4	0.042	0.109	0.636994	1
SEC11A	0.728	0.964	0.636029	4.38892e-27
ZNF160	0.045	0.131	0.635195	0.0472531
PMEL	0.107	0.312	0.635056	9.80055e-10
MAP2K6	0.047	0.121	0.634382	0.671194
ZNF519	0.072	0.184	0.634305	0.00452433
RPS29	0.993	1	0.633959	9.71946e-82
RNF138	0.045	0.119	0.632822	0.459115
YBEY	0.1	0.264	0.631947	4.03223e-06
CROT	0.049	0.145	0.631606	0.00743439
GSTZ1	0.1	0.272	0.631388	2.82223e-07
ANKRD10	0.109	0.325	0.630593	3.04223e-11
MAPK8	0.04	0.132	0.629227	0.00351814
C6orf62	0.127	0.269	0.627563	0.00189457
TSPYL1	0.103	0.263	0.627484	8.36453e-06
FAM126A	0.092	0.237	0.627004	5.55041e-05
COX15	0.065	0.179	0.626915	0.00167456
PODXL	0.207	0.468	0.626816	1.63786e-10
PALM	0.063	0.165	0.626652	0.0114116
CERT1	0.127	0.313	0.624984	5.74125e-07
AC008124.1	0.047	0.132	0.623717	0.0644147
SLC7A8	0.121	0.33	0.623293	5.53332e-09
PLCD1	0.04	0.109	0.622957	0.745333
JCAD	0.033	0.124	0.62269	0.00122441
AP3S1	0.199	0.496	0.622634	1.83355e-13
TNIP1	0.056	0.178	0.62232	4.81294e-05
FAM89A	0.257	0.543	0.621004	3.73536e-11
GOLPH3L	0.054	0.148	0.620452	0.0223753
MTA3	0.201	0.48	0.620046	1.3368e-12
DUSP23	0.132	0.312	0.619503	1.30875e-06
KAT14	0.036	0.104	0.619473	0.512253
TTTY14	0.08	0.184	0.618709	0.0497481
UBE2Q2	0.092	0.228	0.618591	0.00038657
CDIP1	0.058	0.124	0.618215	1
PAIP2B	0.042	0.126	0.618096	0.0326582
MAPK10	0.038	0.109	0.617928	0.38057
ENHO	0.036	0.113	0.617827	0.0953472
TSC22D1	0.391	0.739	0.617782	1.42595e-13
EIF3D	0.38	0.732	0.615942	3.11625e-14
SLC1A6	0.038	0.111	0.61562	0.274276
UBE2E2	0.174	0.403	0.61549	1.3142e-08
STX5	0.074	0.201	0.614722	0.000208929
WSB1	0.453	0.778	0.61352	3.04973e-15
TRIP10	0.103	0.308	0.612416	5.45625e-10
LENG8	0.069	0.188	0.611707	0.000683624
PWWP2A	0.096	0.214	0.610111	0.0152149
LHPP	0.045	0.135	0.610019	0.0203105
MYOF	0.192	0.439	0.609869	9.30563e-10
RPL22	0.98	1	0.609533	7.18965e-64
PCTP	0.051	0.134	0.608155	0.136905
PPIL3	0.13	0.316	0.607631	1.10274e-06
KDM6A	0.076	0.199	0.60736	0.00101026
TNRC6B	0.353	0.653	0.605735	7.96554e-12
IRF2BP2	0.156	0.318	0.605471	0.0003497
TRAF7	0.096	0.25	0.605098	1.65253e-05
AFDN-DT	0.069	0.204	0.60476	2.17936e-05
DENND10	0.199	0.47	0.60422	2.2422e-11
TSPAN12	0.053	0.132	0.603727	0.425849
NUDT12	0.051	0.14	0.603699	0.0392029
CPD	0.065	0.184	0.603058	0.00032045
FTX	0.326	0.623	0.602088	1.55054e-09
OGT	0.094	0.256	0.601623	9.68256e-07
HPN	0.076	0.212	0.601251	7.37893e-05
GGPS1	0.096	0.259	0.601153	1.39266e-06
ZNF766	0.085	0.253	0.600753	1.46018e-07
MPHOSPH9	0.042	0.108	0.60028	1
SYT7	0.047	0.147	0.599073	0.00293061
CDK8	0.051	0.139	0.598437	0.0495761
OSER1	0.107	0.25	0.596524	0.00037131
NMD3	0.118	0.264	0.595689	0.000631191
RPS3A	0.989	1	0.594557	1.1573e-79
EPHB6	0.067	0.202	0.594358	1.97559e-05
PTPN14	0.138	0.307	0.594255	8.34717e-05
ANKRD40	0.078	0.171	0.594222	0.298428
TCF7L1	0.138	0.361	0.592978	1.39444e-09
SERTAD3	0.1	0.281	0.5926	1.29264e-07
POC1A	0.053	0.137	0.592363	0.165344
MUTYH	0.062	0.147	0.591748	0.288241
SUPT3H	0.101	0.272	0.590131	1.32971e-06
TRIM59	0.136	0.292	0.589982	0.000263431
UQCC1	0.058	0.132	0.588418	1
CDKN1B	0.062	0.153	0.588304	0.0791847
HBP1	0.087	0.274	0.587734	4.64344e-09
PTGIS	0.076	0.206	0.587315	0.000263018
JAG1	0.112	0.279	0.586733	7.09214e-06
OIP5	0.045	0.111	0.586551	1
MED7	0.078	0.184	0.586489	0.0233771
DUSP11	0.065	0.184	0.586067	0.000504678
AMT	0.065	0.183	0.585793	0.00085918
SNX2	0.397	0.721	0.585517	3.6247e-11
DCAF11	0.074	0.215	0.584855	1.10626e-05
FUT8	0.303	0.612	0.584473	7.30387e-12
RPSA	0.989	1	0.583971	8.35307e-63
ID3	0.511	0.739	0.583475	0.000173497
ZNF281	0.118	0.307	0.58337	1.78894e-07
RPS15A	0.998	1	0.582943	5.28087e-68
GPR107	0.042	0.103	0.581822	1
NEDD4L	0.056	0.158	0.58113	0.00479236
RRAS	0.19	0.455	0.580768	2.58687e-11
DCP1A	0.101	0.23	0.580635	0.00424114
RNF44	0.06	0.157	0.57954	0.0199065
MTRNR2L8	0.043	0.131	0.579392	0.0253305
PPP1CC	0.409	0.721	0.576591	1.08133e-11
SYPL1	0.255	0.551	0.576536	1.334e-11
AIF1L	0.103	0.3	0.575921	1.10253e-08
MOB3B	0.076	0.207	0.575904	0.000205239
RPL39L	0.139	0.315	0.575711	3.51858e-05
GNAQ	0.163	0.365	0.575524	1.72424e-06
PCMTD1	0.192	0.445	0.574366	6.92505e-10
PEX19	0.072	0.176	0.574052	0.0244205
RPS11	0.982	1	0.573805	3.60458e-40
NPRL3	0.074	0.183	0.572442	0.0134353
MEAK7	0.049	0.134	0.572042	0.0825162
SPATA7	0.036	0.103	0.571726	0.858117
KLHL12	0.027	0.108	0.570755	0.00504259
DLGAP4	0.139	0.33	0.570349	1.18251e-06
SLC35D2	0.12	0.316	0.570331	2.47178e-08
ZMYM1	0.069	0.189	0.569963	0.000481057
OVOL2	0.036	0.122	0.569318	0.0109962
PRKG1	0.047	0.134	0.5693	0.0377309
TSC22D4	0.121	0.274	0.569217	0.000186673
UBE2G1	0.154	0.378	0.568918	1.1905e-09
RCBTB1	0.04	0.127	0.568774	0.014993
STARD3	0.049	0.158	0.56811	0.000325517
PTBP3	0.201	0.418	0.567101	1.3518e-06
KMT5B	0.1	0.238	0.566288	0.000575879
USP4	0.056	0.134	0.565796	0.837065
ATF3	0.076	0.173	0.564807	0.143051
MLF1	0.107	0.297	0.564529	5.01111e-08
RAP2B	0.103	0.237	0.562654	0.00159808
PCBP2	0.576	0.868	0.561933	9.51472e-13
HIF3A	0.065	0.192	0.561864	7.88766e-05
PDK3	0.043	0.127	0.561696	0.0506761
GMFB	0.12	0.333	0.558664	1.14334e-09
SCG5	0.049	0.129	0.55803	0.177413
SGPL1	0.036	0.117	0.558002	0.0290384
C1orf21	0.156	0.374	0.556733	6.74174e-08
ZC3H6	0.078	0.199	0.555147	0.00143096
ETNK1	0.161	0.395	0.554546	4.1659e-09
RNF114	0.167	0.405	0.553616	1.2173e-09
ZNF224	0.04	0.124	0.553539	0.0230988
ELP2	0.105	0.277	0.55327	1.77882e-06
CCT4	0.554	0.86	0.553167	4.19544e-12
IGFBP3	0.516	0.568	0.553047	1
MOSPD1	0.1	0.24	0.552875	0.000453533
ITGA6	0.047	0.145	0.552293	0.00354346
CALCOCO1	0.069	0.207	0.552038	1.25029e-05
POLI	0.082	0.233	0.551929	3.01743e-06
RNF19A	0.125	0.321	0.551194	4.03543e-08
C1GALT1	0.226	0.486	0.551086	2.79226e-09
MAN2A1	0.103	0.299	0.550127	2.19899e-09
SIX4	0.053	0.132	0.549342	0.472508
ACTG1	0.984	1	0.548914	5.95454e-42
DRG1	0.114	0.274	0.548293	2.92449e-05
TRA2A	0.176	0.392	0.547384	6.13727e-07
YTHDF1	0.092	0.227	0.547166	0.000832047
PRR12	0.038	0.116	0.546861	0.0863442
AHR	0.056	0.1	0.546842	1
MAP2K1	0.072	0.186	0.546645	0.00252655
NOA1	0.1	0.241	0.545373	0.000242821
SLC37A3	0.06	0.145	0.542902	0.290475
B4GALT5	0.065	0.201	0.542366	8.60825e-06
FBXO45	0.071	0.157	0.542128	0.600721
FIRRE	0.109	0.279	0.541461	1.60971e-06
COMMD6	0.728	0.959	0.540897	2.61879e-18
TMEM54	0.447	0.75	0.540766	3.2632e-08
UBN2	0.082	0.222	0.5401	5.2541e-05
PIP4P2	0.112	0.258	0.53988	0.000209961
PFDN4	0.362	0.692	0.539853	4.68949e-11
NARS2	0.049	0.135	0.539546	0.0708949
DNAJC4	0.138	0.312	0.53922	1.7577e-05
RARS2	0.116	0.294	0.538987	2.12152e-06
MFSD14B	0.074	0.173	0.538623	0.0570727
TLNRD1	0.058	0.14	0.538232	0.407275
C12orf76	0.132	0.331	0.53798	1.02883e-07
ATL2	0.054	0.153	0.537263	0.00855308
SDC3	0.043	0.131	0.5363	0.0244484
EIF3E	0.763	0.967	0.53478	2.34835e-18
RGS9	0.049	0.134	0.534528	0.0878665
TNFAIP8	0.163	0.303	0.533953	0.033394
ZSCAN18	0.082	0.245	0.532814	3.34121e-07
EIF4EBP2	0.23	0.457	0.532038	2.97403e-06
LINC01278	0.087	0.201	0.53125	0.0196002
ARRB2	0.069	0.155	0.530925	0.40391
PRCP	0.145	0.372	0.530278	1.12874e-09
AP002360.1	0.071	0.188	0.528984	0.00152918
ZNF83	0.078	0.202	0.527763	0.000689523
LRP2	0.114	0.294	0.527543	6.26649e-07
ASB3	0.085	0.179	0.526599	0.451692
SLC35A5	0.038	0.106	0.525852	0.762629
AC010642.2	0.226	0.481	0.525788	1.5578e-07
TSPAN18	0.027	0.108	0.52544	0.004681
FBXO21	0.125	0.316	0.525127	4.33966e-07
EIF1B	0.458	0.785	0.523698	2.78975e-11
RPL37A	0.991	1	0.523592	1.60812e-75
HMGB2	0.404	0.618	0.523575	0.000612592
AP5M1	0.069	0.181	0.523526	0.00342493
TGFBR1	0.083	0.191	0.523494	0.0387138
LGALS3	0.254	0.383	0.523463	1
AL390728.6	0.036	0.121	0.522776	0.0105846
EIF4A2	0.558	0.874	0.522606	1.24147e-12
RPS27	0.998	1	0.521885	1.1556e-68
FNTA	0.208	0.478	0.521684	9.4779e-10
FAM135A	0.043	0.1	0.52123	1
FAM110B	0.105	0.274	0.520321	2.50978e-06
KDM5B	0.534	0.822	0.518815	1.76839e-09
ALDH9A1	0.149	0.354	0.51821	4.25049e-07
GOLPH3	0.127	0.289	0.517231	9.54801e-05
CA2	0.043	0.1	0.516227	1
CEP126	0.04	0.104	0.516017	1
WTIP	0.074	0.197	0.515823	0.00059132
PDLIM1	0.493	0.772	0.515563	1.30854e-07
UBE2D1	0.141	0.365	0.515554	1.90225e-09
HDHD2	0.071	0.179	0.514533	0.0108331
RABGAP1L	0.047	0.104	0.514154	1
ABHD17B	0.042	0.108	0.513907	1
LLGL2	0.087	0.209	0.51306	0.00444332
MAP1LC3A	0.085	0.192	0.512204	0.0501273
FOPNL	0.089	0.22	0.511633	0.00135387
GSTO2	0.063	0.201	0.511448	8.15256e-06
MAP1B	0.38	0.638	0.511128	6.04644e-06
GLCCI1	0.06	0.135	0.511041	1
RSL24D1	0.462	0.804	0.510795	5.31467e-13
ASMTL	0.178	0.419	0.508726	5.42153e-09
AC068587.4	0.074	0.189	0.508091	0.00344679
CHIC2	0.054	0.139	0.507957	0.172532
RAB18	0.167	0.372	0.507682	1.15244e-06
RPS18	0.995	1	0.50715	2.779e-68
LYPLA1	0.295	0.553	0.506916	2.88169e-06
BCL9	0.056	0.145	0.506861	0.099803
SORD	0.085	0.194	0.506701	0.0334179
ZNF217	0.145	0.343	0.503317	1.15768e-06
SSBP3	0.127	0.308	0.502984	3.78556e-06
CDCA4	0.098	0.204	0.500997	0.134287
BCL2L12	0.19	0.434	0.500433	7.94843e-09
RPL26	0.993	1	0.499657	2.41416e-57
WAC	0.263	0.551	0.499603	3.92803e-10
MAP1S	0.058	0.157	0.499014	0.0134251
SPICE1	0.049	0.124	0.498975	0.727491
PIP4K2A	0.06	0.148	0.498892	0.114847
MBTD1	0.063	0.152	0.497888	0.205622
COX7A2L	0.467	0.76	0.497755	3.83774e-09
ZNF793	0.06	0.15	0.497749	0.119689
GTF2E1	0.071	0.165	0.49676	0.119085
ZNF814	0.072	0.157	0.496669	1
NEPRO	0.087	0.201	0.496573	0.0187522
MIF4GD	0.056	0.15	0.496357	0.0331268
CLDN6	0.473	0.827	0.495942	6.47137e-13
TENT2	0.087	0.206	0.495663	0.00444829
MAT2B	0.1	0.24	0.495287	0.000517242
SPG21	0.185	0.429	0.495169	7.48966e-09
RPL17	0.995	1	0.4947	2.22967e-60
RPA1	0.138	0.316	0.49446	8.76922e-06
ARID2	0.127	0.289	0.49295	0.000171607
TDP2	0.083	0.163	0.491979	1
RPL9	0.987	1	0.491148	2.91582e-57
BRD3	0.221	0.427	0.490728	6.07431e-05
SGK3	0.069	0.163	0.490171	0.113096
HDHD3	0.092	0.238	0.489479	4.98134e-05
SNX18	0.056	0.122	0.489467	1
EPC2	0.053	0.122	0.488523	1
IP6K1	0.049	0.109	0.488176	1
PLPPR3	0.107	0.297	0.487493	5.64491e-08
CLU	0.277	0.548	0.487491	1.07839e-08
MEN1	0.053	0.119	0.486703	1
MSH2	0.167	0.364	0.48613	1.14061e-05
ZSCAN21	0.033	0.108	0.485735	0.070562
DLD	0.205	0.421	0.485725	6.09063e-06
SLC18B1	0.038	0.109	0.484789	0.395558
MT-ND4	0.998	0.995	0.483957	2.99587e-33
CDT1	0.127	0.238	0.483952	0.401501
CDC34	0.216	0.471	0.483688	5.66655e-08
GRHL2	0.12	0.266	0.482878	0.000823241
HLA-A	0.375	0.672	0.48264	3.49848e-08
ZWILCH	0.067	0.168	0.481068	0.0278434
RPS28	0.995	1	0.480949	6.7265e-66
POLR3C	0.042	0.103	0.480859	1
RMI1	0.058	0.157	0.479803	0.0131439
AHCYL1	0.319	0.566	0.479783	4.69665e-06
JUND	0.453	0.744	0.479143	2.7049e-08
ZNF131	0.107	0.246	0.478786	0.00121909
GLUL	0.31	0.55	0.478466	0.000180705
GPM6B	0.065	0.176	0.478364	0.0024275
NFE2L3	0.076	0.137	0.478201	1
HERC4	0.141	0.331	0.478166	1.60738e-06
RNF130	0.141	0.315	0.478059	6.16206e-05
RPL4	0.931	0.995	0.477524	8.90953e-25
STK32C	0.054	0.122	0.477337	1
CLNS1A	0.368	0.692	0.47725	5.96553e-09
MXRA8	0.283	0.571	0.476834	1.1938e-09
RPL13	0.995	1	0.47647	2.1199e-61
B4GALT4	0.141	0.299	0.476035	0.00126896
RAP2A	0.054	0.129	0.475891	1
RPL37	0.995	1	0.475696	4.40285e-57
RNF38	0.051	0.142	0.475359	0.0325891
MT-CO1	0.998	0.995	0.475318	7.0305e-52
MRPL10	0.172	0.392	0.47525	3.53579e-07
TMSB15A	0.232	0.405	0.474764	0.00676779
AZIN1	0.149	0.367	0.474395	1.13573e-08
STRBP	0.207	0.44	0.472964	4.88462e-07
GLMP	0.112	0.289	0.472868	1.21776e-06
RPL11	0.996	1	0.472817	3.35428e-51
DEDD2	0.051	0.127	0.472745	0.516848
KLHL9	0.12	0.264	0.472638	0.00203525
PPIL2	0.047	0.116	0.471509	1
AKAP10	0.043	0.106	0.471394	1
NECTIN1	0.04	0.117	0.471315	0.133594
HAUS4	0.127	0.268	0.470931	0.00721889
IVNS1ABP	0.252	0.502	0.470142	8.40998e-08
TMEM258	0.736	0.959	0.470024	5.85265e-13
AEBP2	0.069	0.183	0.469607	0.00287572
GATB	0.051	0.117	0.469545	1
C3orf14	0.091	0.235	0.468986	6.93327e-05
UBE2L6	0.156	0.307	0.468575	0.00427449
TRIM23	0.042	0.14	0.468552	0.00121661
SMC6	0.123	0.254	0.468043	0.0150509
PSTPIP2	0.118	0.238	0.467913	0.0367478
IGSF3	0.165	0.364	0.467559	1.03094e-05
GEMIN8	0.051	0.137	0.467463	0.0843821
RPS25	0.98	0.998	0.466656	2.09588e-41
AATF	0.098	0.202	0.466133	0.147796
ACTN1	0.283	0.571	0.464916	8.47233e-10
IGF2BP3	0.353	0.685	0.462422	4.70721e-11
GAS7	0.04	0.131	0.462367	0.00663911
MFSD14C	0.136	0.284	0.461874	0.00338207
ADGRG6	0.082	0.176	0.461498	0.387944
NABP1	0.069	0.132	0.461344	1
AC008969.1	0.056	0.14	0.460568	0.281652
MEX3D	0.1	0.243	0.46005	0.000214983
POU2F1	0.096	0.223	0.45982	0.00398222
GLB1	0.33	0.584	0.459509	2.42329e-06
CNOT8	0.082	0.173	0.459337	0.681391
TUSC3	0.417	0.755	0.459242	1.96635e-10
ZNF738	0.152	0.356	0.459014	8.9992e-07
DLST	0.045	0.113	0.458536	1
PARD3	0.089	0.192	0.458444	0.158997
RNF2	0.132	0.259	0.458418	0.090555
UBR5	0.156	0.351	0.458031	4.53846e-06
PPIH	0.163	0.365	0.457236	3.48095e-06
ZDHHC2	0.078	0.162	0.457154	1
FAM8A1	0.045	0.1	0.456713	1
NSUN7	0.04	0.126	0.455512	0.0210945
VASN	0.062	0.147	0.454589	0.335991
YBX3	0.408	0.682	0.453306	2.84721e-06
RPL36	0.986	1	0.453201	2.01315e-40
HERPUD2	0.076	0.155	0.452976	1
WDR70	0.168	0.362	0.452877	1.66172e-05
TMEM135	0.089	0.237	0.452838	2.3166e-05
AIDA	0.158	0.356	0.452494	2.65605e-06
GADD45A	0.221	0.398	0.451763	0.00619119
NQO2	0.13	0.276	0.451033	0.00366579
PHGDH	0.545	0.808	0.450711	3.18523e-06
ARMT1	0.161	0.325	0.449778	0.00149128
TNPO3	0.091	0.22	0.448879	0.00209445
RNF170	0.1	0.212	0.44875	0.0775249
RPS16	0.986	1	0.448714	9.52436e-40
C19orf81	0.091	0.204	0.447554	0.0360584
AP2A1	0.156	0.3	0.447416	0.0176549
PIAS1	0.187	0.405	0.446731	2.11469e-06
HACE1	0.042	0.113	0.445487	0.628214
CREB3L4	0.045	0.119	0.445069	0.559699
RBMX2	0.129	0.294	0.444031	0.000142537
TACC1	0.219	0.392	0.443873	0.00368289
GAB1	0.053	0.145	0.443847	0.02074
CUL4B	0.065	0.168	0.443602	0.0186953
RPS12	1	1	0.443452	2.27415e-50
AC090204.1	0.228	0.481	0.443234	2.44979e-07
SV2A	0.121	0.277	0.443048	0.000153309
AMN1	0.038	0.103	0.443026	1
UGCG	0.105	0.233	0.442923	0.00630102
CRIPT	0.187	0.382	0.44232	8.44569e-05
SNAPC1	0.141	0.297	0.442146	0.00090313
DCAKD	0.091	0.194	0.441974	0.168904
VSIG10	0.047	0.144	0.441738	0.00541406
STRADB	0.092	0.21	0.441337	0.0149315
FAM228B	0.043	0.106	0.441154	1
CARHSP1	0.487	0.803	0.440535	4.03893e-09
TEAD3	0.078	0.158	0.440365	1
GMPR2	0.178	0.392	0.439878	1.82067e-06
KLHDC3	0.154	0.32	0.439669	0.000430234
ING4	0.089	0.214	0.439289	0.00210013
RASSF7	0.1	0.256	0.438594	1.80414e-05
TBPL1	0.139	0.31	0.438565	0.000126103
WDYHV1	0.098	0.259	0.438452	7.91861e-06
PAPOLA	0.455	0.742	0.43835	7.61747e-06
CEBPD	0.101	0.202	0.438179	0.60686
WDR45	0.078	0.166	0.438082	0.821259
APEH	0.121	0.284	0.437256	6.12279e-05
THAP6	0.06	0.139	0.43552	0.921064
TM2D1	0.139	0.33	0.434676	3.49758e-06
RPS13	0.986	0.998	0.434666	2.46387e-36
NUDT21	0.188	0.393	0.434573	5.93319e-06
CTDNEP1	0.241	0.481	0.434384	1.16951e-06
RNF11	0.098	0.237	0.433919	0.00050109
RPL34	0.995	1	0.432927	1.94542e-46
SMS	0.688	0.884	0.432864	7.29325e-05
AL158151.1	0.034	0.1	0.432038	0.923748
PALLD	0.35	0.594	0.429714	4.66496e-05
DUS4L	0.056	0.139	0.429489	0.300879
FSD1	0.101	0.253	0.429362	5.61366e-05
MCMBP	0.1	0.206	0.42886	0.33048
MT-ND3	1	0.997	0.428718	1.41807e-38
WIPI2	0.23	0.478	0.428554	9.49544e-08
AC027644.3	0.063	0.157	0.428392	0.103785
NUFIP1	0.076	0.179	0.427845	0.0450176
ST3GAL6	0.051	0.116	0.426813	1
ZNF286A	0.129	0.307	0.426733	4.01706e-06
DNAL4	0.047	0.131	0.425739	0.103923
RB1CC1	0.197	0.409	0.424967	7.52768e-06
CCDC144NL-AS1	0.118	0.266	0.424404	0.00025067
RPL8	0.995	1	0.424342	1.06505e-38
DLEU1	0.067	0.192	0.423882	0.000116603
TMSB4X	0.958	0.998	0.423851	1.73462e-10
COQ5	0.125	0.29	0.423316	6.8152e-05
GDI2	0.457	0.799	0.422658	2.76231e-09
ATXN3	0.087	0.227	0.422387	0.00011789
TRMT61B	0.067	0.144	0.421165	1
WDR5	0.053	0.108	0.421017	1
RPL18A	0.993	1	0.420477	2.93938e-46
DEDD	0.045	0.113	0.420188	1
LOXL2	0.172	0.365	0.42009	3.33983e-05
RPS21	0.986	1	0.419988	1.62711e-38
PHF1	0.051	0.108	0.419642	1
RPL18	0.987	0.998	0.419464	3.13752e-33
NUP155	0.08	0.168	0.41918	1
PRIM1	0.089	0.178	0.419166	1
MAP1LC3B	0.236	0.517	0.417003	1.65947e-09
ELF2	0.167	0.37	0.416737	2.33925e-06
CNFN	0.083	0.217	0.416542	0.000245235
ZBTB43	0.069	0.163	0.415171	0.128361
SKIL	0.15	0.338	0.414844	8.43388e-06
CDH1	0.361	0.646	0.41463	5.15033e-07
ANKRD49	0.091	0.189	0.414556	0.464505
EFNB2	0.241	0.515	0.414545	1.07096e-08
NF1	0.154	0.331	0.414076	0.000239228
MT-CO2	0.998	0.993	0.413965	1.08585e-38
DBNDD2	0.127	0.241	0.413423	0.209481
TMEM120A	0.08	0.181	0.413423	0.104983
RAMP2	0.047	0.103	0.411772	1
SASH1	0.058	0.139	0.41162	0.537814
CRBN	0.163	0.346	0.411146	0.000101004
ARMC9	0.067	0.16	0.4095	0.181574
NCK1-DT	0.053	0.127	0.409146	1
NACC1	0.049	0.106	0.408675	1
BFAR	0.187	0.361	0.408333	0.00164527
ARPC1A	0.373	0.69	0.408069	2.65032e-09
GRK3	0.062	0.163	0.407678	0.0131729
B3GALNT2	0.06	0.152	0.407618	0.0648505
RPS24	0.996	0.998	0.407384	6.6496e-43
VANGL2	0.034	0.101	0.407333	0.519401
ASRGL1	0.065	0.144	0.406741	1
MAD2L2	0.264	0.514	0.40636	6.23572e-07
RABGGTB	0.156	0.302	0.405758	0.0197067
RAB4A	0.301	0.592	0.405578	2.63229e-08
SERTAD2	0.056	0.153	0.405046	0.0206198
UQCRH	0.795	0.967	0.404773	2.71469e-11
S100A11	0.947	0.98	0.404715	1.89324e-06
NUDT11	0.045	0.104	0.403954	1
RPP30	0.17	0.356	0.403545	0.000209635
C22orf39	0.132	0.325	0.403277	4.86733e-07
SETDB1	0.06	0.124	0.402754	1
RIPOR1	0.054	0.126	0.402334	1
MCL1	0.152	0.321	0.402284	0.000287643
CASP2	0.065	0.126	0.402005	1
TPGS2	0.286	0.566	0.401999	1.67382e-07
DDI2	0.065	0.162	0.401936	0.0558287
FNBP1L	0.333	0.608	0.401451	2.88737e-06
OMA1	0.076	0.157	0.40141	1
TRAPPC2	0.062	0.148	0.401184	0.240477
HIF1AN	0.072	0.15	0.40092	1
HACL1	0.042	0.1	0.400766	1
CDK5RAP3	0.1	0.212	0.400452	0.108348
FXR1	0.676	0.909	0.40038	9.67617e-06
NUP54	0.13	0.263	0.40004	0.0341087
TOM1L1	0.103	0.243	0.40003	0.000664879
ZFP64	0.042	0.117	0.398823	0.264062
GABPB1-AS1	0.377	0.69	0.398637	3.99309e-09
SLBP	0.263	0.517	0.398616	1.77369e-06
TBL2	0.058	0.142	0.398177	0.315073
CSNK1G1	0.056	0.114	0.397949	1
FOXO3	0.167	0.339	0.397565	0.000760347
CHERP	0.043	0.121	0.397383	0.20169
GAA	0.065	0.188	0.397033	0.000248764
PLEKHA1	0.139	0.328	0.396803	1.30085e-05
YPEL5	0.228	0.467	0.396586	4.19846e-07
RABGEF1	0.047	0.108	0.395726	1
SSBP2	0.145	0.331	0.395626	2.97047e-05
AP1S1	0.341	0.633	0.395376	4.68126e-07
DLX2	0.058	0.135	0.395376	1
ITGB3BP	0.243	0.478	0.393417	4.41893e-06
NNT	0.078	0.162	0.393375	1
ZNF253	0.054	0.131	0.393023	1
MPP6	0.06	0.15	0.39223	0.109221
RPL28	0.993	1	0.391486	6.44467e-36
TOMM20	0.616	0.866	0.389343	5.67107e-06
CHSY1	0.051	0.126	0.389265	1
MT-CO3	0.998	0.998	0.3891	1.65707e-28
NAT9	0.067	0.17	0.388688	0.020866
DOCK9	0.071	0.14	0.388612	1
ARL6IP1	0.386	0.644	0.387672	2.32629e-05
ENTPD4	0.223	0.458	0.387505	1.2955e-06
PNP	0.134	0.22	0.38737	1
MEX3A	0.236	0.465	0.38698	1.90816e-05
FGGY	0.072	0.176	0.38673	0.0497316
TAF6	0.094	0.209	0.386642	0.0402476
LSM14B	0.069	0.16	0.386536	0.307058
KLHL24	0.083	0.207	0.386402	0.00182945
ZSCAN16-AS1	0.129	0.277	0.385705	0.00250896
ELOVL5	0.149	0.295	0.385553	0.00958816
BRWD1	0.147	0.352	0.384918	2.875e-07
UBE2C	0.183	0.269	0.38476	1
TARBP1	0.042	0.114	0.384697	0.536317
TMSB10	0.984	0.998	0.384685	1.22573e-13
ADGRL1	0.04	0.126	0.384301	0.0183621
XRCC4	0.098	0.209	0.384222	0.0985477
OXA1L	0.25	0.485	0.382844	1.24823e-05
OAZ2	0.21	0.468	0.382806	1.05444e-08
SIGIRR	0.1	0.253	0.382676	2.81788e-05
LRRC40	0.08	0.194	0.382664	0.010663
THRB	0.074	0.16	0.382393	1
UBQLN4	0.058	0.117	0.382235	1
MGA	0.098	0.227	0.382159	0.0053468
RPL23	0.978	0.995	0.381984	9.74983e-12
NUP153	0.076	0.17	0.381883	0.333311
RPL7A	0.991	1	0.38143	3.50787e-33
TRIM37	0.076	0.171	0.381161	0.230514
HDAC2	0.475	0.755	0.380846	3.53961e-05
TATDN3	0.049	0.114	0.380662	1
PPP2R5A	0.056	0.122	0.38047	1
MID1IP1	0.08	0.162	0.379137	1
SLC12A2	0.091	0.233	0.379005	0.000186128
TTK	0.067	0.162	0.378024	0.123905
TPP1	0.114	0.256	0.377655	0.000945371
MCEE	0.045	0.109	0.377133	1
NES	0.174	0.375	0.377016	8.61887e-06
TMEM167A	0.393	0.684	0.376902	2.62453e-06
FSTL1	0.415	0.724	0.375927	3.82498e-08
CSNK1E	0.237	0.493	0.375122	5.27777e-07
PHYHD1	0.072	0.186	0.375067	0.00541306
UBE3D	0.053	0.134	0.374611	0.322927
RPL35A	0.986	0.998	0.374247	9.83281e-31
CNTNAP2	0.19	0.359	0.373789	0.00356407
OCEL1	0.056	0.157	0.373218	0.00889778
ADGRL2	0.212	0.454	0.373166	4.60294e-07
POLR1D	0.518	0.812	0.372206	2.73986e-07
PM20D2	0.078	0.134	0.371697	1
LINC01089	0.053	0.129	0.370607	0.635453
RBMXL1	0.071	0.166	0.370559	0.156744
ZC2HC1A	0.139	0.297	0.369715	0.00169663
UBE2W	0.098	0.238	0.369452	0.000473752
TBL1XR1	0.264	0.522	0.36932	4.23261e-07
ANXA3	0.5	0.664	0.368422	0.0743778
FOXK1	0.06	0.126	0.368025	1
TUBGCP4	0.071	0.148	0.36769	1
RPS19	1	1	0.367667	2.12025e-40
CNKSR3	0.038	0.103	0.36751	1
RPL10A	0.984	1	0.36705	2.50284e-26
HNRNPLL	0.08	0.189	0.367048	0.0336043
S100PBP	0.096	0.196	0.366517	0.825843
GTF2H5	0.408	0.723	0.3662	7.252e-08
ZNF587	0.06	0.135	0.365882	1
KRT8	0.953	0.995	0.365393	4.19922e-08
WRNIP1	0.047	0.108	0.365392	1
DMAC2	0.143	0.318	0.365342	6.46012e-05
PCCA-DT	0.076	0.145	0.365273	1
FAM71E1	0.074	0.168	0.36527	0.356936
MAPK1IP1L	0.225	0.444	0.365258	1.61791e-05
CCNC	0.205	0.445	0.364538	2.62487e-07
SLC41A3	0.045	0.126	0.364505	0.170206
LCORL	0.152	0.31	0.363891	0.00251635
ICK	0.058	0.134	0.363868	1
AL451165.2	0.043	0.113	0.363136	1
TAF1B	0.12	0.264	0.362166	0.00243021
KDM3A	0.053	0.119	0.362122	1
RPS9	0.982	0.998	0.362068	6.68971e-26
RBL2	0.056	0.106	0.361662	1
H3F3A	0.978	0.997	0.361415	7.93912e-22
TNFRSF19	0.069	0.14	0.36119	1
KLHL7	0.065	0.166	0.360401	0.0343636
GPANK1	0.105	0.23	0.360373	0.0161467
SUMF1	0.065	0.135	0.360272	1
PRKAG1	0.067	0.166	0.360264	0.0466265
AC092329.4	0.036	0.106	0.360206	0.435232
DCP2	0.248	0.465	0.359598	0.000209984
PGS1	0.063	0.165	0.359244	0.0175739
RPS3	0.998	1	0.359116	5.67089e-31
GSN	0.286	0.532	0.359033	2.03193e-05
ADSS	0.192	0.365	0.35888	0.00180899
ZMYM2	0.255	0.509	0.358672	8.66883e-07
S100A16	0.15	0.33	0.358377	2.78133e-05
PSMG2	0.245	0.488	0.358126	4.75107e-06
IFT43	0.092	0.241	0.358038	5.20626e-05
SEMA6A	0.337	0.594	0.358022	2.68908e-06
NCAPH2	0.054	0.101	0.357912	1
CDK16	0.118	0.303	0.357096	7.69265e-07
SMAD5	0.293	0.546	0.356866	6.20725e-06
WIPI1	0.098	0.217	0.356858	0.0158125
TRPC4AP	0.107	0.199	0.356515	1
MMD	0.154	0.316	0.356461	0.00112578
WIPF1	0.098	0.194	0.356332	0.849488
DCAF16	0.087	0.197	0.355851	0.0497883
MMS22L	0.101	0.196	0.355396	1
SLC6A8	0.06	0.114	0.354937	1
ACKR3	0.072	0.157	0.354826	1
NUTM2B-AS1	0.123	0.294	0.354562	3.74719e-05
SLC38A2	0.433	0.715	0.354475	1.60941e-05
LGMN	0.12	0.295	0.354409	6.27444e-06
IGF1R	0.156	0.343	0.353988	3.73485e-05
EEF1G	0.958	0.997	0.353973	5.85628e-15
ARHGEF39	0.047	0.1	0.353807	1
NIF3L1	0.071	0.148	0.353387	1
TMEM216	0.069	0.144	0.352898	1
C2orf74	0.152	0.318	0.352376	0.000916708
LIN7C	0.082	0.171	0.351528	0.989335
JMJD1C	0.187	0.401	0.351215	1.01014e-05
PHLDA2	0.045	0.127	0.351135	0.0645587
CTDSP2	0.103	0.23	0.35097	0.0102416
FAM118B	0.069	0.144	0.350543	1
DSEL	0.054	0.145	0.350218	0.0527714
THG1L	0.054	0.126	0.349979	1
CHTOP	0.168	0.344	0.349906	0.00126514
PPP3CA	0.141	0.277	0.349805	0.020645
CTSH	0.062	0.147	0.348598	0.435819
FAM122A	0.047	0.121	0.348453	0.892173
CYB5R2	0.06	0.155	0.348373	0.0533742
MIER3	0.047	0.116	0.348298	1
ALKBH4	0.063	0.155	0.347962	0.11801
SNHG3	0.237	0.475	0.34785	1.73793e-06
GPRC5C	0.174	0.398	0.347822	4.03979e-07
TET1	0.259	0.507	0.347164	9.97365e-06
RPL3	0.996	0.998	0.346644	2.15507e-29
DYNC2H1	0.053	0.117	0.346126	1
SMARCD2	0.089	0.204	0.345803	0.0300479
UBP1	0.047	0.103	0.34574	1
CAMK2D	0.154	0.31	0.345428	0.00426203
ETFA	0.315	0.543	0.345405	0.0015637
MED29	0.082	0.17	0.345034	1
NOP53	0.473	0.785	0.344996	5.11812e-06
C18orf21	0.071	0.147	0.344947	1
SERINC2	0.111	0.261	0.344941	0.000252952
C11orf1	0.181	0.39	0.344937	8.69459e-06
CLDND1	0.159	0.364	0.34441	6.4065e-06
PITPNA-AS1	0.118	0.253	0.34397	0.011025
SMIM14	0.139	0.303	0.343869	0.000570552
RNF146	0.085	0.217	0.343447	0.000530884
FBN2	0.112	0.254	0.343342	0.00151507
C1QTNF4	0.031	0.121	0.342662	0.00114078
RBBP8	0.072	0.16	0.342563	0.742605
ADAMTSL4	0.089	0.175	0.342234	1
ASH2L	0.08	0.17	0.342045	0.833566
GLO1	0.475	0.752	0.341838	3.55236e-05
PTPN18	0.042	0.106	0.341753	1
CENPA	0.071	0.134	0.341724	1
VCAN	0.178	0.387	0.341429	1.81637e-07
IKZF2	0.071	0.158	0.341257	0.672579
RPL21	0.989	1	0.341044	2.1898e-29
ZBED1	0.054	0.127	0.340614	1
MTX3	0.045	0.114	0.340566	1
EIF4B	0.553	0.835	0.339579	5.49781e-06
PAPSS1	0.232	0.467	0.339364	1.67946e-05
DLX5	0.123	0.189	0.338847	1
FAM229B	0.069	0.163	0.338819	0.169
KAT7	0.101	0.238	0.338631	0.00165634
NBR1	0.083	0.199	0.338611	0.0126032
ATP6V1B2	0.098	0.227	0.338087	0.0034352
RPA3	0.373	0.638	0.337922	5.01988e-05
ABHD12	0.114	0.225	0.337864	0.413762
RANBP9	0.082	0.171	0.337789	1
FASTKD1	0.053	0.124	0.337694	1
FEM1B	0.071	0.162	0.337141	0.430814
RPL29	0.989	1	0.336882	3.79879e-22
POLR2I	0.426	0.732	0.336867	6.64135e-06
MED28	0.328	0.63	0.336663	2.70803e-07
RPS14	0.991	1	0.336475	3.24988e-31
SPATC1L	0.132	0.308	0.336428	2.42332e-05
USP33	0.147	0.316	0.336349	0.000337503
VPS51	0.179	0.361	0.336039	0.00158199
WLS	0.558	0.775	0.335982	0.0396513
EIF3J-DT	0.098	0.215	0.335963	0.0344335
TMTC4	0.051	0.109	0.335916	1
CLIP3	0.051	0.137	0.335568	0.0887338
HMX1	0.071	0.142	0.335109	1
CBR4	0.196	0.383	0.335008	0.000642082
SDHD	0.152	0.325	0.334991	0.000452051
KRT7	0.129	0.274	0.334699	0.00213321
CCNL1	0.17	0.341	0.334355	0.00165798
FKBP8	0.348	0.667	0.333805	3.2862e-08
DACT1	0.136	0.294	0.333642	0.00133803
WDR20	0.062	0.137	0.333637	1
CRNDE	0.205	0.354	0.332543	0.170887
AL050309.1	0.094	0.227	0.332156	0.00204739
HADH	0.228	0.444	0.332063	8.26906e-05
RAB23	0.043	0.106	0.331866	1
TERF1	0.196	0.347	0.331845	0.104837
CNOT7	0.313	0.594	0.331768	2.92965e-06
DIAPH2	0.138	0.287	0.331757	0.00601849
RPLP0	0.986	0.998	0.331521	2.76356e-25
ARHGAP32	0.06	0.15	0.331501	0.146073
POLD4	0.183	0.398	0.331467	4.22326e-06
N4BP2L2	0.486	0.775	0.33087	0.000162633
ZBTB10	0.074	0.189	0.330292	0.00563662
CENPN	0.083	0.197	0.330062	0.0135765
IDS	0.112	0.237	0.329127	0.0333907
AGPAT4	0.076	0.184	0.329067	0.029758
GKAP1	0.043	0.119	0.328974	0.339809
PRKCZ	0.072	0.162	0.328564	0.562096
FAM104A	0.138	0.256	0.327847	0.474659
SBK1	0.065	0.148	0.327823	1
FAM13B	0.042	0.101	0.32762	1
WASL	0.172	0.33	0.326722	0.0130547
SMTNL2	0.089	0.184	0.326557	0.832693
STYX	0.058	0.114	0.325917	1
RAE1	0.101	0.24	0.325113	0.000886214
CCDC117	0.092	0.235	0.325062	0.000131615
PIAS2	0.087	0.197	0.324948	0.0603066
POLR2D	0.083	0.196	0.324611	0.0147781
PBX2	0.092	0.222	0.324119	0.00328107
ELP4	0.053	0.127	0.323986	1
KCTD1	0.072	0.168	0.323393	0.174843
AC009107.2	0.176	0.392	0.32289	1.35635e-06
VWA5A	0.049	0.101	0.322565	1
PHC3	0.056	0.121	0.321925	1
NID2	0.063	0.137	0.321585	1
GNAI3	0.261	0.512	0.321511	2.36477e-06
ASGR1	0.038	0.101	0.321459	1
RPS15	0.987	1	0.321206	1.01985e-24
CTBP2	0.303	0.529	0.320954	0.000660567
ATP5MC2	0.859	0.985	0.320857	1.18728e-07
SLC7A6OS	0.082	0.201	0.31928	0.00488271
ILF3-DT	0.098	0.207	0.319187	0.129473
SMIM20	0.196	0.414	0.3191	6.53125e-06
PDGFA	0.123	0.303	0.317763	2.60787e-06
TPMT	0.087	0.179	0.317053	0.966815
TCHP	0.056	0.117	0.316922	1
CAPG	0.219	0.434	0.316666	4.10923e-05
IMPDH2	0.442	0.754	0.316534	1.24391e-06
RASA1	0.069	0.137	0.316432	1
NMRK1	0.074	0.171	0.315882	0.119589
ZDHHC4	0.176	0.387	0.315725	3.17933e-06
ANKZF1	0.087	0.199	0.315721	0.0350176
BASP1	0.743	0.951	0.315657	2.26482e-05
PHYH	0.112	0.228	0.315408	0.143153
PMPCB	0.279	0.546	0.315346	3.55365e-06
ZNRF1	0.185	0.37	0.315239	0.000989796
TNRC18	0.056	0.142	0.315119	0.212587
OCLN	0.063	0.171	0.314389	0.00336448
PPP6C	0.111	0.241	0.314262	0.0134229
AASDH	0.091	0.199	0.313814	0.121302
SMARCC1	0.442	0.71	0.313778	0.00165063
CRTAP	0.357	0.656	0.313723	2.17832e-07
TMEM181	0.087	0.171	0.312988	1
RPL31	0.937	0.995	0.312976	4.70649e-11
MED13L	0.221	0.423	0.312753	0.000387543
FEZ2	0.208	0.442	0.312588	7.12277e-06
CELF1	0.252	0.515	0.312223	1.26569e-06
DSTYK	0.053	0.116	0.311862	1
CCNB2	0.174	0.31	0.310853	0.35192
PFDN5	0.846	0.974	0.310588	1.60077e-05
UBAP1	0.053	0.104	0.310361	1
UBLCP1	0.149	0.29	0.31024	0.0414111
SLC36A4	0.176	0.383	0.310024	1.40994e-05
POLE	0.038	0.104	0.309291	1
PRSS23	0.35	0.545	0.308992	0.0160373
WDR27	0.045	0.108	0.30867	1
PLCB4	0.047	0.1	0.308443	1
SNHG5	0.603	0.856	0.308438	0.000411687
KIAA1217	0.243	0.514	0.308075	4.9698e-08
PSEN1	0.069	0.166	0.307911	0.0958068
NFYB	0.147	0.331	0.307865	3.58869e-05
SNN	0.056	0.108	0.306531	1
MED30	0.105	0.227	0.305818	0.0335969
VDAC2	0.621	0.852	0.305526	0.000853502
SPSB3	0.123	0.264	0.305006	0.00409556
ANKRD46	0.067	0.15	0.304995	0.919707
ERP27	0.111	0.206	0.304709	1
TIMELESS	0.08	0.147	0.304203	1
KLHL36	0.054	0.145	0.303999	0.0477506
CCNG1	0.38	0.656	0.303996	3.49289e-05
CMTR2	0.1	0.191	0.30382	1
FLNB	0.15	0.372	0.303565	1.71314e-08
ESD	0.493	0.752	0.303554	0.000375735
TTI1	0.049	0.111	0.303184	1
RPS6	0.987	1	0.302846	1.35067e-20
ATP5MPL	0.781	0.954	0.302835	0.000382038
FLVCR1	0.051	0.144	0.302575	0.0291373
ATL3	0.054	0.106	0.302118	1
PGM3	0.163	0.352	0.300874	3.33453e-05
AP000873.2	0.04	0.101	0.300589	1
PIK3CA	0.058	0.131	0.300428	1
CCS	0.139	0.284	0.300413	0.00891286
IFI27L2	0.317	0.6	0.299828	6.07949e-07
ARHGAP11A	0.056	0.1	0.299229	1
AJUBA	0.047	0.109	0.298917	1
HSDL2	0.114	0.259	0.298559	0.00167682
BAG3	0.074	0.15	0.2984	1
MED21	0.152	0.32	0.298336	0.000719369
GSPT2	0.078	0.201	0.297569	0.0019624
C12orf75	0.143	0.29	0.297514	0.0168555
CLDN12	0.054	0.147	0.297326	0.0420428
POM121C	0.08	0.135	0.297201	1
ACTR6	0.138	0.315	0.297081	5.82888e-05
PDRG1	0.216	0.44	0.296958	2.9422e-05
PIGU	0.043	0.101	0.296782	1
OBSL1	0.223	0.457	0.296749	1.9881e-06
GCLM	0.096	0.196	0.296692	0.536544
ZNF496	0.045	0.127	0.296597	0.0867897
HMGN4	0.185	0.349	0.296444	0.0178199
SEPTIN9	0.181	0.361	0.296186	0.00260948
CPE	0.279	0.455	0.295763	0.0390043
CCNI	0.835	0.976	0.295751	2.82156e-05
SEPTIN10	0.355	0.607	0.295569	0.000641492
RPS4X	0.98	1	0.295423	7.60127e-14
SRD5A3	0.174	0.361	0.294559	0.000261558
IFNGR1	0.087	0.179	0.294496	0.798526
RAVER1	0.063	0.117	0.294003	1
CA5B	0.045	0.109	0.293721	1
NLGN4Y	0.043	0.122	0.29349	0.171995
FOXN3	0.225	0.467	0.293159	2.60356e-06
HIST1H2AC	0.114	0.173	0.292716	1
SNHG29	0.929	0.99	0.29256	4.79826e-08
RBM48	0.049	0.104	0.292501	1
TMEM69	0.12	0.269	0.292122	0.00184632
GTF3C5	0.098	0.168	0.291777	1
MSX2	0.35	0.568	0.291048	0.0227411
NDFIP2	0.109	0.222	0.290408	0.232782
SNHG6	0.701	0.902	0.290156	0.000897599
TOB2	0.078	0.168	0.289472	0.847415
SNRPA	0.232	0.454	0.289299	7.43955e-05
RPLP1	1	1	0.289258	1.51053e-28
TMEM256	0.649	0.902	0.289106	6.81136e-05
SPG11	0.08	0.165	0.288877	1
SRI	0.457	0.69	0.288827	0.0942837
CCDC28A	0.071	0.194	0.288823	0.000419105
PCLAF	0.361	0.537	0.288651	0.75194
ARID1A	0.268	0.499	0.288056	0.000196961
ERGIC3	0.322	0.604	0.287658	6.47016e-06
PTGES3	0.672	0.874	0.287536	0.00964924
DYNLL2	0.13	0.274	0.287471	0.00585919
MTMR6	0.053	0.108	0.287412	1
SAV1	0.127	0.276	0.287276	0.00466773
IMMP1L	0.176	0.385	0.287224	9.65347e-06
RAB25	0.353	0.654	0.286493	1.6315e-06
HNRNPF	0.429	0.728	0.286341	0.000432155
UBA3	0.107	0.222	0.286275	0.105446
LHFPL2	0.058	0.131	0.285936	1
COG5	0.051	0.106	0.285893	1
AGA	0.042	0.101	0.285887	1
CUL4A	0.082	0.157	0.285498	1
RPL13A	0.991	1	0.285378	1.06258e-17
WWC3	0.105	0.23	0.28521	0.0184502
NIFK-AS1	0.067	0.137	0.284541	1
ATG10	0.107	0.233	0.284061	0.0230734
GLG1	0.255	0.449	0.284026	0.00309193
MTPAP	0.047	0.111	0.283756	1
LEPR	0.036	0.1	0.283551	1
PRMT6	0.051	0.101	0.283543	1
CNBP	0.476	0.76	0.28334	0.0007462
CSAD	0.056	0.109	0.283327	1
SFN	0.042	0.101	0.283046	1
METTL4	0.047	0.113	0.28264	1
KATNBL1	0.221	0.409	0.282436	0.00198383
EIF1	0.937	0.99	0.282202	1.16678e-07
EPAS1	0.339	0.556	0.282168	0.00305951
ADGRA3	0.058	0.147	0.282054	0.105061
PDLIM2	0.371	0.595	0.281968	0.0461727
ZFAS1	0.88	0.984	0.281886	7.60212e-05
ZBTB25	0.06	0.111	0.281649	1
MAF1	0.21	0.421	0.28145	7.14159e-05
TMEM101	0.149	0.321	0.28107	0.000361558
RPL30	0.991	1	0.279585	2.21586e-18
TRAPPC6B	0.054	0.109	0.279559	1
NDC80	0.074	0.131	0.279054	1
S100A13	0.609	0.832	0.278616	0.214637
GET1	0.125	0.251	0.278503	0.0581401
C12orf10	0.15	0.29	0.277623	0.0606621
NUMA1	0.12	0.215	0.277619	1
RMND1	0.114	0.217	0.277338	1
UTRN	0.292	0.545	0.276767	2.02134e-05
UQCRC2	0.322	0.597	0.276419	2.18312e-05
DAZAP2	0.174	0.318	0.276385	0.0999048
NAP1L1	0.83	0.969	0.276328	0.000210652
SMAD3	0.054	0.116	0.276102	1
PRDX1	0.866	0.974	0.27593	0.0241542
EYA3	0.049	0.106	0.275864	1
RAC1	0.665	0.936	0.27557	3.55403e-05
DNALI1	0.074	0.163	0.274628	0.703914
NDUFA4	0.857	0.962	0.274497	0.000102897
CDC42EP1	0.069	0.153	0.274292	1
OSBPL9	0.453	0.684	0.274215	0.0961203
SAMM50	0.178	0.352	0.274079	0.00177735
EEF2	0.884	0.99	0.273893	0.00017186
PPP1R15A	0.096	0.191	0.273484	1
METTL23	0.147	0.3	0.272557	0.00321247
UBAP2	0.221	0.408	0.272309	0.00629489
SDHAF1	0.076	0.145	0.272167	1
RAB31	0.304	0.53	0.270978	0.00231482
FAAP20	0.35	0.62	0.27013	6.11591e-05
ATG4C	0.054	0.124	0.269928	1
HEPH	0.105	0.21	0.269859	0.500952
YTHDF3	0.096	0.201	0.269791	0.333944
XPO1	0.399	0.667	0.269673	0.000808394
AC093323.1	0.067	0.113	0.269381	1
ARID3B	0.123	0.215	0.269218	1
ATP11C	0.089	0.194	0.268459	0.150672
FLRT3	0.234	0.437	0.268266	0.000408211
SLC38A9	0.054	0.122	0.268115	1
ARNT	0.06	0.135	0.267653	1
PPP2R5C	0.129	0.268	0.267629	0.0178821
EXOSC5	0.071	0.134	0.267174	1
SPINDOC	0.076	0.155	0.26668	1
SNHG14	0.542	0.824	0.266478	7.61046e-06
RHOT1	0.103	0.222	0.266416	0.0591583
ALDH7A1	0.342	0.594	0.26585	0.000831399
HPS1	0.167	0.357	0.265661	7.72879e-05
CNIH1	0.255	0.502	0.26555	6.84969e-05
CINP	0.109	0.232	0.265087	0.0296954
RUFY3	0.129	0.256	0.264728	0.0803128
EMC2	0.165	0.313	0.264496	0.0519651
NIPSNAP1	0.246	0.449	0.264484	0.00507976
BBS7	0.082	0.166	0.264265	1
POLR1E	0.071	0.158	0.264055	0.684984
PTH1R	0.054	0.152	0.263913	0.0168169
CASTOR3	0.038	0.101	0.263666	1
COL21A1	0.065	0.134	0.26335	1
ITFG2	0.076	0.127	0.262899	1
UBE2H	0.25	0.48	0.261877	6.80979e-05
MIS18A	0.167	0.305	0.261818	0.191104
RAPGEF6	0.058	0.131	0.261506	1
ATP2B4	0.207	0.4	0.261168	0.00105386
EIF3G	0.469	0.739	0.260632	0.0341806
RAD51-AS1	0.042	0.101	0.260454	1
RALBP1	0.35	0.641	0.259556	5.86659e-05
SEZ6L2	0.154	0.344	0.259487	2.34866e-05
CREB1	0.156	0.341	0.259018	8.38675e-05
GNB5	0.054	0.134	0.258836	0.596679
TOMM7	0.788	0.967	0.258696	0.000204699
GJC1	0.127	0.264	0.258366	0.0151967
SCRN2	0.129	0.289	0.257487	0.000366386
ENPP1	0.065	0.162	0.25745	0.0701317
UBL7	0.125	0.253	0.257329	0.0653614
CASK	0.112	0.25	0.257128	0.00509953
BAZ2A	0.185	0.383	0.256825	7.1345e-05
NUSAP1	0.208	0.307	0.256375	1
ZNF93	0.072	0.15	0.256035	1
MARK4	0.065	0.135	0.255869	1
UBA52	0.971	0.998	0.255753	2.09907e-10
YIF1B	0.149	0.284	0.255713	0.166227
LCP1	0.232	0.349	0.255688	1
GPBP1L1	0.12	0.258	0.255623	0.0085477
CDCA2	0.072	0.114	0.25562	1
ARMC10	0.15	0.289	0.25546	0.0968957
CPEB4	0.069	0.127	0.255277	1
LGR4	0.101	0.207	0.255219	0.494174
MED13	0.112	0.199	0.255006	1
INF2	0.063	0.131	0.25457	1
PFKL	0.152	0.334	0.254405	0.000120945
ARMCX3	0.281	0.527	0.254007	0.000377684
TMX2	0.13	0.264	0.253999	0.0330892
KRAS	0.277	0.53	0.253335	3.57234e-05
EXD2	0.043	0.104	0.25305	1
NTAN1	0.178	0.357	0.252832	0.00114624
RAB11B-AS1	0.038	0.104	0.252773	1
ABL2	0.056	0.132	0.252636	1
MRS2	0.114	0.219	0.252528	1
FMNL2	0.072	0.163	0.252133	0.535453
TBC1D23	0.065	0.14	0.251863	1
ZNF770	0.168	0.352	0.251239	0.000704294
SNRPE	0.67	0.894	0.250991	0.0261135
SMYD4	0.062	0.121	0.250959	1
STARD7	0.178	0.331	0.250299	0.0745217
RNF10	0.139	0.269	0.250245	0.116986
GM2A	0.098	0.222	0.250227	0.0107429
LRRCC1	0.072	0.15	0.250078	1
CENPV	0.179	0.266	0.249695	1
MTA1	0.147	0.323	0.249593	0.000158337
STX8	0.196	0.398	0.24915	5.75374e-05
SH3PXD2A	0.071	0.163	0.249074	0.306611
NAV1	0.116	0.237	0.248458	0.0889368
ERV3-1	0.087	0.21	0.248327	0.00569852
F11R	0.389	0.641	0.248268	0.00306072
SUMO2	0.906	0.985	0.248212	4.3101e-05
C5orf24	0.138	0.248	0.247992	1
ACTB	0.962	0.992	0.24757	0.0101414
ZNF354A	0.063	0.127	0.247288	1
GLOD4	0.236	0.449	0.246944	0.000520854
RTRAF	0.601	0.845	0.246912	0.510089
EMSY	0.067	0.14	0.24649	1
RPL24	0.991	1	0.245307	8.55227e-11
SNAPC3	0.147	0.263	0.245175	1
ABI2	0.232	0.463	0.245019	3.93817e-05
CLIC4	0.168	0.361	0.244928	3.79838e-05
NBAS	0.121	0.245	0.244906	0.0999558
SRSF6	0.183	0.367	0.244765	0.000623778
DDX3Y	0.118	0.23	0.244753	0.509177
TCTN1	0.054	0.116	0.244677	1
DALRD3	0.12	0.253	0.243944	0.0221996
CHMP1B	0.154	0.302	0.243502	0.0420155
TM2D2	0.149	0.321	0.2429	0.000553338
GTF2H2	0.071	0.202	0.242702	8.70723e-05
DPF2	0.139	0.305	0.242105	0.000766567
PRKCI	0.111	0.253	0.242088	0.00198109
SECISBP2L	0.118	0.245	0.241855	0.042987
BET1	0.125	0.282	0.241742	0.000506832
FAM169A	0.098	0.217	0.241663	0.0304185
MAML1	0.06	0.137	0.241615	1
NSMCE1	0.089	0.188	0.240904	0.394241
SOCS4	0.089	0.168	0.240581	1
TAF9	0.259	0.454	0.240351	0.0273958
SNHG8	0.505	0.71	0.240028	1
SNX12	0.049	0.108	0.240001	1
PLEKHA5	0.192	0.383	0.239892	0.000421896
ASNSD1	0.072	0.145	0.239811	1
AZI2	0.159	0.318	0.239678	0.00666543
RPL32	0.995	1	0.239509	1.66431e-10
BAIAP2L1	0.1	0.212	0.239479	0.12329
CENPQ	0.098	0.209	0.239106	0.184582
RANBP2	0.178	0.343	0.238922	0.00767911
HSF1	0.125	0.266	0.238844	0.00293515
EEF1A1	0.998	1	0.23813	1.52302e-13
RPL19	0.993	1	0.237679	2.40225e-11
WDR26	0.074	0.175	0.237072	0.0913669
PLEKHB2	0.156	0.308	0.236683	0.00929929
TP53I13	0.082	0.179	0.236377	0.345031
LAPTM4B	0.502	0.768	0.235968	0.01834
MARCH7	0.203	0.372	0.235651	0.0365092
MRPL37	0.21	0.385	0.235198	0.0312622
NACA	0.986	0.998	0.235106	3.62497e-07
LRRFIP1	0.395	0.595	0.235031	0.322928
RPS23	0.996	1	0.235016	6.50164e-14
RYBP	0.178	0.343	0.234975	0.00798139
ESRP1	0.121	0.256	0.234359	0.027292
SKP1	0.746	0.941	0.234226	0.0121087
FN3KRP	0.058	0.157	0.234149	0.017786
SMNDC1	0.192	0.352	0.233871	0.0506948
CSTF2T	0.062	0.139	0.233797	1
CEP95	0.087	0.197	0.2337	0.0513421
MAP2K2	0.475	0.746	0.233605	0.00912096
TSEN54	0.069	0.137	0.233375	1
R3HDM4	0.094	0.192	0.233209	1
ZNF567	0.06	0.129	0.233182	1
ZNF626	0.089	0.176	0.232897	1
VAMP7	0.087	0.142	0.232527	1
CHCHD10	0.357	0.592	0.232362	0.0280113
MAML3	0.053	0.126	0.232333	1
NT5DC1	0.129	0.24	0.231982	1
AAMP	0.187	0.343	0.2317	0.0720948
LIMK2	0.065	0.131	0.231695	1
RPS2	1	1	0.231627	1.92455e-16
OGG1	0.053	0.101	0.231576	1
PPP2R5E	0.243	0.47	0.23076	0.00014178
TAMM41	0.063	0.116	0.229969	1
MEST	0.556	0.77	0.229227	1
INAFM1	0.063	0.131	0.228647	1
AAAS	0.105	0.212	0.228	0.289346
ORC3	0.129	0.271	0.227731	0.0152504
RPL7	0.982	0.997	0.227622	4.65553e-07
EHBP1	0.111	0.215	0.227412	0.727307
EAPP	0.212	0.427	0.227191	4.97498e-05
NARF	0.154	0.316	0.226655	0.00135817
DPY30	0.393	0.661	0.226503	0.000911736
AASS	0.123	0.24	0.226417	0.348098
CHST12	0.08	0.17	0.226371	0.895484
GLUD1	0.132	0.258	0.226255	0.147603
GREB1L	0.087	0.181	0.226233	0.969764
BCAS4	0.101	0.272	0.226155	2.65493e-06
MFF	0.225	0.431	0.225302	0.00125333
FTL	0.995	1	0.225125	0.158891
VAT1	0.217	0.439	0.224636	5.74474e-05
CARMIL1	0.089	0.212	0.224618	0.00734767
ANXA11	0.286	0.486	0.224607	0.0817183
RIMKLB	0.101	0.233	0.224546	0.004911
DPM3	0.268	0.481	0.224543	0.00352831
WDFY1	0.091	0.196	0.224365	0.195711
CENPH	0.203	0.361	0.223987	0.153678
UBL7-AS1	0.067	0.15	0.223692	1
ZFP90	0.072	0.184	0.223306	0.00731267
IGFBP5	0.44	0.589	0.222779	0.203911
MFHAS1	0.076	0.176	0.222535	0.149879
EML4	0.205	0.352	0.222363	0.52981
HSP90AA1	0.915	0.969	0.222037	1
H1FX	0.551	0.767	0.220854	0.963771
TST	0.141	0.256	0.220712	1
SBF2	0.058	0.145	0.220449	0.265673
VKORC1	0.373	0.623	0.2202	0.0045929
ARL4C	0.458	0.623	0.220076	1
KIAA0355	0.13	0.303	0.219838	9.3149e-05
OGFR	0.087	0.194	0.219289	0.0873057
NDUFA10	0.33	0.581	0.219239	0.00106296
RAB11FIP4	0.063	0.155	0.219239	0.169619
SAMD4B	0.139	0.287	0.219146	0.00552615
MPST	0.368	0.599	0.218978	0.0805782
NONO	0.562	0.825	0.218642	0.156414
OBSCN	0.063	0.142	0.217956	1
NOB1	0.17	0.336	0.217887	0.00600206
CYB5D2	0.072	0.153	0.217501	1
ENOPH1	0.112	0.237	0.21745	0.0677693
EXT1	0.092	0.197	0.217202	0.17931
COMMD10	0.13	0.251	0.21709	0.299088
MTIF3	0.313	0.558	0.216282	0.00465
PAK4	0.053	0.135	0.216145	0.228878
AKTIP	0.063	0.147	0.215945	0.823532
LSM6	0.301	0.551	0.215707	0.000675408
VTI1B	0.319	0.568	0.215665	0.000563988
RAD51AP1	0.116	0.188	0.214954	1
AKR1B1	0.221	0.431	0.214074	0.00023865
CALM2	0.832	0.927	0.214031	1
WDHD1	0.087	0.163	0.213185	1
BRWD3	0.114	0.201	0.212994	1
WDR75	0.111	0.204	0.212861	1
IPO5	0.221	0.408	0.212638	0.00612149
UBE2D3	0.591	0.845	0.212563	0.0105571
RREB1	0.168	0.308	0.21191	0.161668
GID8	0.197	0.406	0.211497	0.000139427
FAM53C	0.082	0.155	0.210739	1
KANK2	0.065	0.148	0.210394	0.969117
BIRC2	0.141	0.279	0.210297	0.0726712
PRR15	0.114	0.189	0.209998	1
DBT	0.087	0.175	0.209475	1
HNRNPH1	0.458	0.719	0.209398	0.00398815
PKIG	0.139	0.256	0.208893	0.904262
EIF3H	0.641	0.884	0.208848	0.760395
LRRC42	0.158	0.292	0.208501	0.18454
INTU	0.1	0.227	0.208386	0.0121166
SIAH1	0.076	0.184	0.207884	0.0273575
HIGD2A	0.471	0.732	0.207646	0.0347155
MIR1915HG	0.053	0.108	0.207583	1
PET117	0.15	0.297	0.207478	0.0360058
SERINC1	0.196	0.377	0.207296	0.00374661
RALB	0.082	0.152	0.207061	1
BAP1	0.051	0.109	0.206465	1
PCCA	0.049	0.122	0.20504	1
ZNF791	0.125	0.268	0.204989	0.00924499
DKK3	0.103	0.24	0.204982	0.00270728
RTCA	0.121	0.238	0.20485	0.387664
RC3H1	0.132	0.248	0.204686	0.784884
RPL12	0.991	1	0.204599	2.43273e-09
PPM1B	0.089	0.196	0.204382	0.104075
PINK1	0.08	0.157	0.204356	1
EPN1	0.181	0.339	0.204327	0.0621201
MYBL2	0.138	0.233	0.204224	1
RELL1	0.04	0.108	0.204216	0.958426
QDPR	0.176	0.32	0.203935	0.216515
CERS5	0.072	0.175	0.203858	0.0353901
STRADA	0.058	0.101	0.203824	1
TRIOBP	0.197	0.38	0.203721	0.00314856
ORC4	0.156	0.325	0.203631	0.00159628
GGA2	0.098	0.191	0.203494	1
STMN1	0.895	0.969	0.203314	1
DHX57	0.069	0.124	0.203255	1
HDAC3	0.125	0.248	0.203131	0.144936
ATP5MF	0.658	0.904	0.202328	0.35639
TMEM138	0.056	0.1	0.201638	1
ALAS1	0.078	0.144	0.200989	1
LAMC1	0.263	0.45	0.200963	0.0528736
UBXN7	0.181	0.32	0.200813	0.860026
EIF3F	0.752	0.964	0.200806	0.0420211
PIN4	0.375	0.62	0.200715	0.00183591
CD40	0.043	0.103	0.200662	1
OLFML3	0.306	0.517	0.199731	0.0221709
EFNB3	0.042	0.101	0.199547	1
HAUS2	0.071	0.15	0.199351	1
UHRF2	0.101	0.171	0.19925	1
TP53	0.109	0.189	0.199043	1
MYO19	0.049	0.109	0.19858	1
MRNIP	0.071	0.163	0.198394	0.302651
CCDC120	0.042	0.103	0.198258	1
RCHY1	0.085	0.173	0.198088	1
ENPEP	0.069	0.178	0.197436	0.00927213
ZNF579	0.076	0.144	0.197381	1
HSPA13	0.087	0.168	0.197272	1
HSDL1	0.071	0.135	0.197218	1
MYH9	0.31	0.563	0.196277	0.000402366
PIAS4	0.069	0.15	0.196072	1
MT-ND5	0.922	0.977	0.195954	1
MCM6	0.127	0.235	0.195804	1
RHEB	0.355	0.571	0.195725	0.0380572
TLE3	0.074	0.166	0.195391	0.531441
TYW5	0.089	0.178	0.195228	1
KLHDC10	0.089	0.171	0.195151	1
PRSS8	0.275	0.525	0.195088	5.35535e-05
SPIN4	0.089	0.147	0.194717	1
KDM3B	0.145	0.284	0.193829	0.0686539
SNRPN	0.478	0.719	0.19322	0.0806816
ADD3	0.245	0.445	0.192536	0.00711524
PLTP	0.127	0.258	0.19216	0.0409512
CDKN2AIPNL	0.138	0.282	0.191601	0.0248525
POLR2F	0.321	0.564	0.19158	0.00225814
ZCCHC7	0.132	0.263	0.191436	0.0821217
TSTD1	0.643	0.863	0.191417	0.105877
GPS1	0.129	0.274	0.191248	0.00596146
NUFIP2	0.274	0.457	0.190894	0.149731
ABHD10	0.065	0.117	0.190646	1
ZNF195	0.092	0.192	0.190352	0.537679
MELK	0.069	0.135	0.190305	1
DNAJA3	0.062	0.131	0.190296	1
SHF	0.045	0.103	0.190245	1
SLMAP	0.071	0.126	0.190218	1
FERMT1	0.069	0.142	0.189858	1
SLC44A1	0.181	0.37	0.189685	0.000531976
C5orf38	0.094	0.215	0.188643	0.0189663
TRIQK	0.101	0.225	0.188632	0.026163
CCT8	0.583	0.845	0.188205	1
THUMPD1	0.208	0.377	0.187946	0.0654852
DYNC2LI1	0.087	0.178	0.187325	1
CDC42	0.69	0.909	0.186998	0.222843
RAB5B	0.125	0.241	0.186614	0.668169
PTDSS2	0.092	0.186	0.1864	1
DCAF7	0.217	0.406	0.186252	0.0196719
NDUFAF6	0.049	0.109	0.186165	1
MDM4	0.223	0.411	0.18542	0.0031897
FLAD1	0.082	0.158	0.185346	1
MLST8	0.129	0.254	0.185194	0.0916869
RHNO1	0.085	0.181	0.185108	0.712477
TEAD1	0.272	0.485	0.184748	0.00689077
EIF1AX	0.491	0.755	0.184553	0.186432
ARL6IP6	0.161	0.343	0.184527	0.000342636
RAB13	0.464	0.723	0.184424	0.081676
INTS8	0.051	0.106	0.18349	1
CLOCK	0.051	0.116	0.183057	1
TMEM128	0.114	0.235	0.18303	0.0810252
CSNK2A2	0.239	0.439	0.182818	0.00302368
FHL2	0.094	0.173	0.182188	1
TNIP2	0.116	0.217	0.182121	1
EXOC1	0.141	0.259	0.182041	1
AARS	0.105	0.215	0.181979	0.263445
KIF23	0.067	0.147	0.181945	1
SWI5	0.187	0.356	0.181902	0.0152109
ARL8A	0.101	0.204	0.181823	0.619933
ZFAND5	0.221	0.398	0.181556	0.0376121
PAIP1	0.293	0.481	0.181347	0.152952
ECI1	0.254	0.473	0.181336	0.0020168
AFTPH	0.06	0.119	0.180945	1
BCL2L13	0.076	0.14	0.180805	1
GPN3	0.172	0.313	0.180613	0.223085
CBWD1	0.063	0.139	0.180566	1
TFCP2	0.06	0.122	0.180527	1
CAMK2G	0.082	0.147	0.180497	1
NENF	0.322	0.548	0.18002	0.0188396
MIDN	0.187	0.369	0.179633	0.00107473
RIPK2	0.058	0.113	0.179618	1
TRIM28	0.391	0.644	0.17906	0.0999909
HEMK1	0.056	0.101	0.178541	1
ATP6AP2	0.322	0.576	0.178288	0.00106234
CDC42EP3	0.087	0.206	0.178276	0.0117887
ZNF92	0.074	0.153	0.178224	1
PPP1R11	0.111	0.209	0.178134	1
ACD	0.062	0.131	0.178122	1
ZBED5	0.091	0.197	0.177903	0.199656
MOSPD3	0.049	0.109	0.17751	1
MTF2	0.261	0.489	0.177399	0.00115295
CLK1	0.136	0.241	0.177317	1
RPS5	0.984	0.998	0.177154	0.000996404
MAP3K12	0.069	0.127	0.176586	1
PEX16	0.065	0.139	0.176318	1
COA1	0.274	0.481	0.175975	0.0218872
HELLS	0.303	0.499	0.175764	0.162801
ALKBH7	0.438	0.703	0.175706	0.0860379
GSDME	0.087	0.178	0.175641	1
MICU1	0.19	0.374	0.175156	0.00224671
CMTM8	0.069	0.129	0.175149	1
FGFR2	0.094	0.215	0.174941	0.0183785
SMIM4	0.167	0.318	0.174903	0.0250387
EPCAM	0.732	0.876	0.174735	1
DEAF1	0.105	0.212	0.173401	0.436182
VPS72	0.109	0.228	0.172999	0.0722611
NFKBIL1	0.08	0.191	0.172903	0.0230361
AC008771.1	0.083	0.176	0.172782	1
WNK3	0.062	0.147	0.172658	0.532782
MRTFB	0.082	0.166	0.17241	1
SIRT2	0.06	0.124	0.172406	1
COX4I1	0.88	0.989	0.172281	0.157273
RPLP2	0.978	0.998	0.172165	7.41478e-05
C9orf16	0.393	0.659	0.172149	0.0211208
GPBP1	0.364	0.592	0.172142	0.0940536
TACSTD2	0.085	0.152	0.172046	1
AL441992.1	0.063	0.135	0.171949	1
DSCC1	0.058	0.119	0.171906	1
SLC16A3	0.17	0.331	0.171711	0.0105142
DAG1	0.237	0.421	0.171677	0.0555052
MEX3C	0.101	0.232	0.171665	0.00845243
VTCN1	0.286	0.463	0.170688	0.243289
PAIP2	0.435	0.708	0.170651	0.0442369
FLOT1	0.241	0.387	0.170256	1
GPR108	0.071	0.15	0.170165	1
COPG1	0.082	0.134	0.170068	1
ARHGAP12	0.08	0.179	0.169945	0.165027
CTNNAL1	0.199	0.367	0.169725	0.0488133
C12orf65	0.123	0.235	0.169363	0.879488
HLA-B	0.312	0.525	0.168999	0.0488553
ABCG2	0.284	0.501	0.168831	0.00188996
RPS7	0.987	1	0.168516	0.000239397
TBRG4	0.096	0.191	0.1684	1
MRPS28	0.188	0.343	0.168331	0.180738
PUM1	0.346	0.576	0.168245	0.124207
KDSR	0.154	0.318	0.167965	0.00134451
TRIM13	0.149	0.29	0.167616	0.0407151
TOR1AIP2	0.232	0.377	0.167417	1
DNAJC24	0.082	0.157	0.167402	1
METTL16	0.078	0.15	0.167383	1
PHKB	0.17	0.318	0.166801	0.0914558
COA5	0.159	0.281	0.166717	1
ISCA1	0.168	0.338	0.166627	0.00291278
CCDC90B	0.241	0.413	0.166361	0.35065
GSTA4	0.109	0.238	0.166329	0.0213159
REL	0.047	0.104	0.166242	1
SLC30A7	0.056	0.117	0.166017	1
IER5L	0.203	0.343	0.165902	1
LSM14A	0.317	0.569	0.165661	0.000344487
MTERF1	0.04	0.1	0.165095	1
GPR180	0.067	0.132	0.164749	1
SNX5	0.31	0.485	0.164546	1
DHDDS	0.078	0.139	0.164477	1
AMZ2	0.127	0.235	0.16447	1
MAPKAPK5-AS1	0.132	0.269	0.163907	0.0469791
HAUS1	0.196	0.354	0.163707	0.0643671
UTP25	0.049	0.117	0.1634	1
CDCA7	0.13	0.222	0.163302	1
EED	0.082	0.142	0.163249	1
NDUFB4	0.612	0.852	0.163123	1
ATP5ME	0.889	0.98	0.161769	1
SLC3A2	0.455	0.682	0.161647	1
TEAD2	0.111	0.241	0.161588	0.0186683
NIT2	0.165	0.307	0.161334	0.180486
NSMCE4A	0.125	0.22	0.161305	1
ASPSCR1	0.159	0.316	0.161165	0.00909697
KDM6B	0.092	0.197	0.161055	0.187335
WDR1	0.259	0.45	0.160252	0.0441817
EIF3K	0.728	0.889	0.159895	1
ATIC	0.275	0.462	0.159703	0.173976
THOC5	0.078	0.145	0.159618	1
ARHGAP5	0.207	0.374	0.159441	0.0678838
CCN2	0.069	0.144	0.159234	1
ABRACL	0.509	0.737	0.159208	1
UBE2O	0.054	0.126	0.159037	1
ADCK2	0.042	0.101	0.158841	1
PRR13	0.292	0.501	0.158784	0.0509108
WAC-AS1	0.199	0.375	0.158677	0.00878964
NRBF2	0.167	0.302	0.158619	0.416956
MED17	0.091	0.197	0.158521	0.189949
USP25	0.1	0.217	0.157949	0.0690486
FANCF	0.096	0.158	0.157807	1
[truncated: 4,531 more rows]

## Sheet: DEG lists
	Cluster 1 - Up-Regulated		Cluster 1 - Down-Regulated			Cluster 3 - Up-Regulated		Cluster 3 - Down-Regulated			Cluster 7 - Up-Regulated		Cluster 7 - Down-Regulated			Cluster 8 - Up-Regulated		Cluster 8 - Down-Regulated
	LY6E		PSMC1			LY6E		SH3BGRL3			LY6E		TPM3			MIR302CHG		PLD3
	APOA2		TOP2A			APOA2		IFITM3			SOST		BCLAF1			LINC01356		PDIA3
	AL592182.3		HNRNPA2B1			TECRL		MRPS6			TNR		MALAT1			POU5F1		HSPA5
	CAT		LMNA			HOXB-AS3		UCHL1			GDAP1L1		CD46			LY6E		PGRMC1
	EMX1		MRPL40			S100A6		COL4A2			LHX1		SERPINB6			AMER2		KIF5B
	APOA1		TUBA1B			NR6A1		NME1			APOA2		COL3A1			AL138686.1		ATP5MC1
	SYNGR3		SNF8			TTR		AHNAK			PLA2G4C		HNRNPM			KCNK12		RRBP1
	TTR		CALM1			CDX2		MYL12B			APOA1		FCGRT			PPP1R1A		MRPS6
	ART5		F2R			TXNIP		TAGLN			GRIN2A		COL4A2			NTS		TMEM147
	NCCRP1		LAT			PRTG		RHOC			NTS		PRXL2A			APOA2		IDI1
	PDE9A		ZNF326			ARRDC3		DBI			TTR		GALNT1			LINC00649		TMEM97
	AFP		RNASEH2B			LIN28A		RRBP1			IL32		TIMP3			PLP1		GOLGB1
	LRRC4B		FDPS			RGS5		MYL12A			QPCT		MT-ND4L			PCAT14		IFITM3
	PLPPR2		FAM162A			HOXB9		NQO1			CCL2		APP			APOA1		PDIA4
	AL592183.1		PRDX1			HAS2		LGALS3			S100A6		SPTAN1			APELA		ARL6IP5
	S100A6		HIST1H4C			KCNQ2		NEAT1			TCIM		CD63			C11orf96		FADS1
	TMEM54		H2AFZ			FOS		APP			PURPL		ACAT2			B3GNT7		PGP
	MEIS3		TMEM173			LGR4		TPM2			BMPR1A		GOLGB1			KCNQ2		CST3
	HBM		SYNGR1			PRRX2		CCND2			MEIS3		MECOM			SALL1		EIF4EBP1
	GSTA1		EBP			ABCB7		GOLGB1			ACP5		MTUS1			CLDN10		COL1A2
	EFNB3		RPN1			MLLT3		LIMS1			GATA4		ARGLU1			GAL		TTC3
	DLL3		GTF3C6			EIF3L		PDLIM2			FCN3		FAM107B			RASGEF1B		MT-ND4L
	CRMP1		HMGB1			MACROD1		SPATS2L			TAC3		IFITM3			PPM1N		MAML2
	GATA6		CTNNBL1			ACTC1		ARL6IP5			AP000459.2		ESAM			CA3		ERG28
	AC010615.2		CDK2AP1			HAPLN1		CD151			SMTNL1		TM7SF2			LRRTM4		EPB41L3
	FOS		GALNT1			CREG1		TSPO			ART5		FILIP1			NR6A1		PEG10
	LINC02356		MTRNR2L12			RESF1		RBM3			ICAM1		GIMAP4			CELF5		GTF3A
	DES		ENO1			CCDC34		CTSZ			COL13A1		UNC5B			FOLR1		NAA38
	AXL		PLEK			ID2		ARHGAP29			LPL		IL3RA			GABRB3		ACAT2
	SDC2		PKM			DOK4		COL3A1			INSYN2B		ITGA1			LINC01405		TPM2
	AFDN-DT		PTPN11			BEX1		CAVIN3			RELB		PALMD			NMNAT2		PPIC
	COLEC12		ADAR			SALL4		FLNA			CNTFR		NME1			ARHGAP24		TLN1
	TCEAL5		MT-ND4L			TMEFF1		SPARC			F2RL2		EIF2AK2			SOX2		HMGCR
	PCAT6		RABEP1			ST3GAL6		AEBP1			PRTG		COL4A1			TRIML2		NDUFAF3
	PIK3CD-AS2		HNRNPD			PDGFRA		COL5A1			CRABP2		NFE2L1			ALPL		SCD
	JUN		TAF15			RGS4		TAGLN2			CREB5		PCDH10			USP18		TRIM24
	FGFR3		PSME2			APOA1		LMCD1			CTSV		DLK1			TOX3		CAST
	MMP2		HMGN5			ACVR2B		ARHGDIB			ACTC1		EBP			SERPINB9		CD9
	CLIP3		ACAT2			LYPD6B		COL9A3			MICAL2		TMEM255B			PCOLCE2		MSX1
	AKAP12		GTF3A			CNTNAP2		CST3			LEF1		RABGAP1			C1orf105		FAM107B
	TAC3		BAG1			DUSP6		TLN1			PIK3CD-AS2		NOTCH4			CTSV		PLAGL1
	ZNF436-AS1		NSD1			GATAD1		COL4A1			P3H2		HOXB7			LIN28A		GPC3
	ABCA1		AMD1			TNNI1		ANXA2			PCAT6		CD59			BST2		TM7SF2
	PPM1J		SNHG25			HSD17B11		STK26			C14orf132		LUM			TTYH1		FASN
	LINC00173		MRPL1			SLC16A1		IGFBP3			YPEL1		TGFBR2			NEDD9		SQLE
	GALNT12		ETF1			SORD		PLAT			IL4I1		GJA1			TNNI3		SPARC
	DUSP15		TUBA1A			CRABP2		RAB32			BIK		HBA1			PIFO		DHCR7
	ARRDC4		GMNN			IGDCC3		LMNA			KCNQ2		MT-ATP8			PLCXD3		CYP51A1
	PURPL		CENPW			CRNDE		GSTM3			SBK1		MTRNR2L12			HEY1		LINC02802
	HOXB9		LBR			H1FX		HBA1			FBLN2		DKK1			FOXH1		NME1
	AC123912.4		TIMM10			MSX1		PHLDA2			PCAT14		HBZ			AC092490.1		HNMT
	FLT1		EIF5			CELF1		ARG2			PRRX2		ATP11C			ARL4D		ASAP1
	DOCK2		CLSPN			LSM6		SPINT2			GGT5		UACA			EIF5A2		HES1
	ACTC1		MBNL1			EIF2S3		FAM107B			LAMC3		PLSCR1			IFITM1		MMAB
	HTRA3		ADI1			BAMBI		HMOX2			SORBS1		CPQ			CREB5		CTTNBP2
	CCDC151		VAMP8			MRPS21		NFE2L1			KAT7		PARP14			LINC01198		IGDCC3
	ALAS2		DBI			TERF1		TIMP3			AFDN-DT		CAVIN3			ADAM28		COL5A2
	C1orf54		PGP			PBX1		ZFHX3			HOXB2		GAP43			ABCB4		PCSK1N
	BEX2		SRRT			MAN2A1		EPAS1			RHOB		A2M			SH3GL3		GALNT1
	CD44		DTYMK			TMSB15A		SLN			NR2F2		COMT			ACSS3		COL4A2
	BGN		HS6ST1			PFDN4		SVIP			CD300LG		FCER1G			FAM20A		EMP3
	RBPMS		FCGRT			FAM89A		ANXA3			NET1		THSD7A			SERPINE2		EBP
	DOCK6		TACC3			ALDH2		CCN2			KLF2		CLDN5			AC005921.2		ANKS1A
	WNT11		MKI67			BEX2		LINC02802			ARL4D		GYPB			AC007405.3		COL4A1
	FLNC		CTTNBP2			CCNB1IP1		CAVIN1			IRF2BPL		GJA5			AC022140.1		SYNPO2
	AL359504.2		GAPT			RBPMS		TM4SF1			AC006299.1		IFIT5			SHANK2		MME
	LINC01234		TK1			OXA1L		EVA1A			DLL3		ARHGAP18			ZNF585A		NDNF
	MICAL2		LAP3			ZFP36L1		CAV2			HAS2		STAT1			PLCE1		PCOLCE
	SERPINF1		ARHGAP18			EVL		HBZ			BEX1		ITGA2B			CSF2RA		NCOA7
	LARP6		FYB1			SNHG14		MT-ATP8			ENO2		MYL4			TENT5B		IFITM2
	GSTA2		RHAG			CSNK1E		LINC00842			SLIT3		HBG2			CRMP1		COMT
	LTBP3		S100A4			PLIN2		IRF9			THBD		IFIH1			WNT6		CALY
	EXD3		ANXA1			TMEM256		LIMA1			APLNR		SP100			FGFR3		FDPS
	PDLIM4		MRPS6			ITGB3BP		MICA			ID2		SLC1A4			LPL		FADS2
	TMEM40		TIMM8A			GAS5		ARHGAP18			TLNRD1		IFIT3			DRAXIN		MVD
	EMID1		BRI3BP			CLNS1A		STC1			GAS5		CLEC14A			FZD7		RDH10
	UQCRHL		SLC5A3			AHCY		MME			CD24		NPR3			SLCO2A1		MT-ATP8
	PERP		NME1			EIF3E		TRIM25			PRRT2		TMEM100			FBXL4		GYPC
	OLFM2		UBR3					RSPO2			TMEM54		DDX58			AC104041.1		PIK3R1
	ECHDC3		PLSCR1					CD44			STK32C		S100A4			HPGD		MXRA5
	FOSB		MEF2C					CD47			CPS1		STC1			PLAAT3		TSHZ2
	SLITRK5		LCP1					TYMP			TMCC1		HPGD			YPEL1		KCNMA1
	RASL10A		MMRN1					FBXO2			SGK1		DDX60L			TFAP2C		ADAMTS18
	NCS1		HES6					NKAIN4			BRINP1		TRIM25			ELK4		LAYN
	SULT1C4		COMT					ITGA6			INSR		HBG1			LIFR		GAD1
	TMEM108		HNRNPM					RARRES2			C1QTNF4		ESM1			TNFAIP3		RAB32
	CSF3R		PTPN7					F2R			STAP2		NNMT			RAB3B		SULF2
	HBD		ANGPT1					OLFML3			PANCR		CTHRC1			SNAI2		DUBR
	TXNIP		FHL2					C12orf75			CCNB1IP1		IRF7			ADGRV1		ANGPT1
	MMD		CEMIP2					PLP2			F2RL1		SAMHD1			RAP2C		STXBP5
	THY1		PHF19					FCGRT			HHLA3		LAT			SORL1		ITGA2B
	BDNF-AS		MT-ATP8					MOXD1			MSX1		RGS18			IFI16		CYTL1
	KLF10		DDX39A					EZR			TLE3		NRG1			FBXL20		ARHGDIB
	FBN2		SRGN					EPSTI1			ECM1		SORBS2			MXI1		GPC5
	SOCS3		SP110					CD9			SOX7		ANGPT2			MYO1E		LUM
	AUTS2		GCSAML					LGALS3BP			PDE4B		SPN			FGF2		COL1A1
	UBR5-AS1		CORO1A					CXCL14			PCAT19		TNFSF10			PKDCC		ABCC4
	DSP		SP100					SLC2A1			TEK		GATA1			NNT-AS1		SLC16A10
	RCBTB2		RAB27B					SERPINF1			LIN28A		TRIM22			GNG4		RAC2
	FOXH1		ALDH1A1					MYOF			ENPP1		DIO3			JARID2		ZHX1
	CDC42EP5		TNFSF10					OGFRL1			CDKAL1		CXCR4			TESMIN		LMO2
	SFRP5		PF4					HSBP1L1			COLEC12		DTX3L			HAPLN1		GUCY1A1
	KDR		DRAM1					ITGA4			RCBTB2		IGFBP3			PAN3		HAND2
	JPH4		DIAPH1					SULF1			PLLP		ADGRV1			SOCS3		COL11A1
	PRRT2		STAT1					TGFBR2			SEC24B		CASP4			CECR2		POSTN
	PDCD4-AS1		EIF2AK2					HBG2			MAF		SPP1			FGFR1		CRH
	SEPTIN10		NMI					ALDH1A1			STK17A		PRG2			TRIM71		ADAMTS1
	LXN		ARG2					EPS8L2			B4GALT2		PARP9			DMD		NRK
	S100A16		SLCO4A1					COL21A1			BCOR		ISG15			INSR		COL12A1
	HVCN1		COL3A1					PDGFC			SLC29A1		ALDH1A1			UGP2		AIF1
	OSBP2		NCF4					HBE1			WDYHV1		IGFBP5			CRABP1		LAPTM5
	MCAM		HIST1H2AH					ISG15			LINC00467		EPSTI1			AFF1		PPP2R2B
	CCDC18-AS1		ITGA4					AC245041.2			SP6		OAS1			GATA3-AS1		PTN
	C1orf56		ANK1					ARSI			RGS5		NCF4			DUSP22		SLC43A3
	AC093159.1		THBS1					S100A4			ID1		RHAG			TMEM92		HAND2-AS1
	MFAP2		XACT					GRAMD2B			EIF3E		PLEK			CITED2		SAMSN1
	SCAMP5		MTHFD1					S100A3			CACNA1A		IFI6			SELENOP		MYL4
	SEZ6L2		TNFRSF14					PLAC8			MMP2		IFIT1			IRX2		SPN
	CDC42EP1		IFI16					MRGPRF			CCNG1		INHBA			ADA2		ST6GALNAC3
	BEX1		GP1BB					RUNX1			MAD2L2		IFI44L			PRPS2		RNASE1
	OBSCN		SLA					IFIT1			LIMK1		MX1			ECHDC3		GSTM3
	CNFN		HIST1H1E					CPQ			ELMSAN1					SMPX		TIMP3
	AF127936.2		CMPK2					NNMT			VASH1					EDNRA		MAP1A
	ACSS3		BIN2					GREM1			NFKBIE					SLC7A2		METTL7A
	NFATC2		HIST1H1B					ARSJ			TMSB15A					YPEL2		CCDC80
	AC091729.3		LTC4S					PAPPA			AFMID					GNG7		FCGRT
	ZDHHC14		TREML1					TRIML2			DYRK2					TTR		DLK1
	MHENCR		WFDC1					FILIP1L			BCAS4					CAMK2N1		IFI6
	COL5A1		GP9					CAV1			SAMSN1					UPP1		C15orf48
	FZD7		ARHGAP30					NEFM			MACROD1					S100A14		FILIP1L
	ARRDC3		ME1					TFAP2A			SLC7A7					TUBB2A		COL6A3
	MXRA8		PARP14					COL8A1			ACYP1					SLC7A11		MEF2C
	ITGA9		PSMB8					AQP1			EXD3					CBX2		EMILIN1
	PCAT7		AL031123.5					PTGDS			METRN					ID4		ISG15
	KRT19		CACNA2D3					CLIC3			DRAM2					AP006621.3		CPQ
	REEP6		IFIH1					FRZB			COTL1					COLEC12		PRRX1
	TUBB2B		DDX58					IFI6			AL390728.6					SDC4		PRG2
	NES		ISG15					NTM			RAB30					CDC14B		GYPB
	MYCT1		HIST1H1D					HBG1			LGALS1					SMAGP		LYL1
	LRMDA		IRF7					GLIPR1			RUNX1T1					SALL3		S100A4
	FXYD6		DTX3L					CTHRC1			MRPS21					CREBRF		GMFG
	ACRBP		PARP9					RAMP1			NID2					ARRDC3		RGS18
	ZNF585A		DHRS9					CLDN15			ARL4C					EXD3		LAT
	FSTL1		PTPRC					CDKN2B			LIAS					CFD		CXCL14
	NPDC1		SKAP1					MORC4			SMAD6					S100A6		SYT10
	PFN2		IL2RG					PDPN			GPC6					SBNO1-AS1		FERMT3
	MESP1		IFIT1					NT5E			USP31					CACHD1		CEBPZOS
	ADRA2A		IFIT3					PRG2			DOK4					GRHL1		HBA1
	NHLH2		IFI6					APBB1IP			EPHB4					PURPL		TYROBP
	SLC25A37		OAS1					IFIT3			MMP9					MIR205HG		PCDH7
	ZSCAN18		CEBPZOS					PCSK1N			SNHG19					MBNL3		HDC
	AC008443.1		EPSTI1					COL8A2			ZNF516					FOXP1		FCER1G
	MLF1		MX1					SLC5A12			MTURN					EFHD1		COL3A1
	RUNX1T1							SPON2			AC087627.1					CHP1		GATA1
	SHC2							HBEGF			ZNF521					DNMT3B		HBG2
	ATXN1							FERMT3			JPH4					DGKE		HBG1
	COL23A1							PARP9			SLC38A2					CACNG8		AC108752.1
	IFT43							POSTN			MYO7A					AL136038.5		PCDH9
	OAT							TNFSF15			RABGAP1L					ZFP36L2		HHIP
	FAM171B							NEFL			LEPR					DUSP6		PLEK
	ABCC3							IGFBP5			MTA1					STMN2		HBZ
	SPINT1							VTN			OARD1					BCAS3		ALDH1A1
	AP006621.3							PLEK2			CCNI					ADAMTS19		RHAG
	SOX11							RHAG			CRMP1					ZNF436-AS1		NCF4
	MYCN							CHGB			NR1D2					PRSS16		GCSAML
	ZNF83							FCER1G			BCAT1					TMEM154		DCN
	PARVA							TYROBP			CASTOR1					C1orf56
	NRP2							CARD16			BAMBI					SLC19A2
	DRAM2							SP100			JUN					SATB1
	MEX3B							RAB27B			SORD					PCMTD2
	ABHD4							MT2A			KDM7A					AMOTL2
	SBNO1-AS1							SERPINE3			SMAD7					C1orf54
	AC009041.2							STMN2			DLGAP1-AS1					ZDHHC13
	TMEM164							LRRC17			RPL39					CIT
	KLK1							INHBA			PIM3					NHSL1
	LINC02018							KRT7			GPC2					TNRC6C
	PHYHD1							RGS18			YAP1					CASC15
	TSPAN13							PTX3			SPINT1					IGFBP4
	AC026356.2							CEBPZOS			AXL					TYRO3
	PRTG							OLR1			NOP53					LINC00467
	RCAN3							DCN			NR6A1					PPM1L
	CRELD1							FYB2			ODC1					RAB33B
	ORAI3							DPP4			TP53					AC005562.1
	NOTCH3							IFI44L			EIF3L					EDN1
	CTSH							SLPI			ITGA9					ABHD17C
	SMAGP							MYH15			CHP1					FNDC4
	AC105285.1							EGFL6			NUP37					CREG1
	TLNRD1							FILNC1			ZNF581					SOX11
	HIF3A							MGP			LOXL1-AS1					ZNRF2
	ZNF93							MX1			H2AFY2					PTPRG
	LRRC75A										FLRT2					WEE1
	ACTA2										RNF217					TXNIP
	LINC00665										ZFAS1					CASC9
	IGSF3										ELP2					FRAT2
	SYCE1L										ADAMTS12					CCDC71L
	NTS										SLC16A1					SLC16A1
	LIN28A										BBC3					STON1
	COL25A1										BTBD2					KRT19
	SPRY1										VIM					TMEM91
	PCSK1N										DPH5					FOS
	TCF4										IER5L					CAP2
	TNFRSF13C										ADGRG6					PLAU
	COQ8A										ALPK3					SOWAHC
	FSD1										CRYL1					DHRS11
	ZNF765										SOX11					NLGN4X
	CPS1										RAMP2					ATP11A
	TRPM4										DYRK4					EGR1
	NFIC										KRT19					AFMID
	LIPE-AS1										APBB1					CAMK1G
	PAPSS2										ENC1					SOCS2
	HRC										NAP1L1					MUC15
	CASTOR1										PRCP					TIAM1
	PSD										TMEM256					PLAG1
	COL6A2										PGM1					ALDH6A1
	EMP2										RAB3C					KLF6
	ASPHD1										SKIL					SLC2A3
	ATP8B3										CPNE5					SOX9
	CYP2S1										FAM171A1					WDFY2
	GABPB1-AS1										LRRC75A					NEBL
	VPS13B-DT										PLTP					MAGI3
	SMIM24										RPL36A					FST
	PRSS57										WDR86					GULP1
	PTPRF										C12orf76					TCF4
	TSLP										PLPPR3					KBTBD7
	TMEM150C										SALL4					TFAP2A
	EDIL3										ZBTB44					LNX1
	CD83										SOX4					PCAT6
	MT-ND3										OXA1L					LDB2
	FBXL20										TRIM71					RIMS2
	RHOB										BZW2					AC018521.5
	DUSP14										ZCCHC24					ZSWIM6
	FBLN2										TGIF1					SNX10
	CPD										GOSR2					FHL1
	ENC1										MRPL10					MRPS21
	AL683813.1										TGM2					LRRN1
	AFMID										DDIT4					ITGA2
	CLYBL										GPM6B					PTPN4
	ZNF625										PDK3					BOC
	B4GALNT4										CASC15					ENO2
	TESMIN										EIF4B					ZNF90
	COL6A1										CBFB					AC022706.1
	CBLB										ZFP36L1					TGIF1
	NTRK1										PHC2					SAT1
	ZNF462										LRIG3					ASS1
	MINCR										CCDC80					GSTO1
	PHLDA2										SNAPC2					ACVR1B
	SORBS1										TIAM1					DLC1
	TMEM159															ZNF883
	CDH5															TMED8
	TMEM185A															RBP1
	ASIC4															TCF7L2
	CD7															NINL
	SLC43A2															ZFP36L1
	TEK															PRKAB2
	SLC18A2															ZNF627
	LTBP4															TRAF5
	CREBRF															C19orf33
	MXRA7															PRRT2
	MPIG6B															WDR54
	COL4A2															EIF3L
	ZNF506															KALRN
	RTCA-AS1															SCAI
	PPM1N															CBFB
	MRC2															PATJ
	GAS5															C8orf58
	MAN2A2															KIF5C
	DSG2															P3H2
	MT-ATP6															BTBD2
	ART4															INTS6
	STON1															BRAF
	TPT1-AS1															PIK3CD-AS2
	FNDC10															PPP1R2
	ZFP36L2															RBM7
	NECAB3															ZNF529-AS1
	ENO2															AL021368.2
	F12															LHFPL6
	VSIG10L															PPP2R3B
	RNF217															EEF1A2
	ANKS6															NAV2
	IFI27L2															PDE7A
	TRIM71															ZNF433-AS1
	SEMA6A															MANEA-DT
	SMO															TLE4
	FCHO1															CGN
	CTSV															FRS2
	SLC9A9															ARF5
	PCYOX1L															YPEL3
	NFKBIZ															STOM
	ZNF493															TBL1X
	PLEC															PXN
	ZNF117															EFNA2
	ADAMTSL4															PTAR1
	TMEM91															IER3
	ATP2A1-AS1															PPP1R13L
	KDELR3															GAS1
	SPATA20															SGPP1
	LETMD1															SOX4
	UCHL1															ERMP1
	CAMK2D															CPS1
	KRT8															SLIT3
	SELENOP															SYDE2
	SMIM1															PGM1
	PEAR1															PDK1
	TMCC1-AS1															GABARAPL1
	KYAT1															VIPAS39
	RHBDD1															MEIS3
	YPEL5															SLC25A29
	PGAP1															SPNS2
	CCND1															RXRA
	GRAP2															FXYD6
	NT5M															CBLC
	MYOZ3															PDPN
	AC093766.1															CTNND1
	BTG2															AXL
	LOXL1-AS1															AUH
	LOXL1
	C19orf54
	ARF5
	TMEFF1
	INSR
	BAIAP2
	PLPPR3
	ECSCR
	SCGN
	AL390728.6
	C12orf76
	TSTD1
	STK32C
	STRA6
	HAPLN1
	AC008443.5
	PBX1
	B9D1
	TNRC6C
	CKAP4
	PALM
	SH3YL1
	EGR1
	HIBADH
	SH2D2A

## Sheet: Cluster 1_GO
Cluster 1 - Up-Regulated
Term	Name	No_of_genes	Adj.P.Value	Genes
GO:0009410	response to xenobiotic stimulus	15	0.0110788	APOA2, CAT, CCND1, COL6A1, CPS1, EMX1, FOS, FOSB, GATA6, MMP2, NFATC2, NFKBIZ, NTRK1, SLITRK5, TXNIP
GO:0001525	angiogenesis	13	0.0387479	COL4A2, ECSCR, FLT1, HIF3A, KDR, MCAM, MEIS3, MMP2, NRP2, RHOB, SH2D2A, TEK, THY1
GO:0051897	positive regulation of phosphatidylinositol 3-kinase/protein kinase B signal transduction	11	0.0450459	AXL, CAT, FGFR3, FLT1, INSR, KDR, LIN28A, MEIS3, NTRK1, NTS, TEK
GO:0008286	insulin receptor signaling pathway	10	0.0110788	AXL, BAIAP2, COL6A1, FGFR3, FLT1, INSR, KDR, NTRK1, SORBS1, TEK
GO:0048013	ephrin receptor signaling pathway	9	0.0110788	AXL, EFNB3, FGFR3, FLT1, INSR, KDR, MMP2, NTRK1, TEK
GO:0007169	cell surface receptor protein tyrosine kinase signaling pathway	9	0.0187796	AXL, CD7, FGFR3, FLT1, INSR, KDR, NTRK1, SHC2, TEK
GO:0038063	collagen-activated tyrosine kinase receptor signaling pathway	8	0.0110788	AXL, COL4A2, FGFR3, FLT1, INSR, KDR, NTRK1, TEK
GO:0048009	insulin-like growth factor receptor signaling pathway	8	0.0176898	AXL, COL6A1, FGFR3, FLT1, INSR, KDR, NTRK1, TEK
GO:0008543	fibroblast growth factor receptor signaling pathway	8	0.053924	AXL, FGFR3, FLT1, INSR, KDR, NTRK1, TEK, TRIM71
GO:0038084	vascular endothelial growth factor signaling pathway	8	0.0110788	AXL, FGFR3, FLT1, INSR, KDR, NRP2, NTRK1, TEK
GO:0038109	Kit signaling pathway	7	0.0133167	AXL, FGFR3, FLT1, INSR, KDR, NTRK1, TEK
GO:0035791	platelet-derived growth factor receptor-beta signaling pathway	7	0.0153637	AXL, FGFR3, FLT1, INSR, KDR, NTRK1, TEK
GO:0031547	brain-derived neurotrophic factor receptor signaling pathway	7	0.0153637	AXL, FGFR3, FLT1, INSR, KDR, NTRK1, TEK
GO:0048012	hepatocyte growth factor receptor signaling pathway	7	0.0174151	AXL, FGFR3, FLT1, INSR, KDR, NTRK1, TEK
GO:0035790	platelet-derived growth factor receptor-alpha signaling pathway	7	0.0133167	AXL, FGFR3, FLT1, INSR, KDR, NTRK1, TEK
GO:0036323	vascular endothelial growth factor receptor-1 signaling pathway	7	0.0133167	AXL, FGFR3, FLT1, INSR, KDR, NTRK1, TEK
GO:0007275	multicellular organism development	7	0.0110788	AXL, FGFR3, FLT1, INSR, KDR, NTRK1, TEK
GO:0038145	macrophage colony-stimulating factor signaling pathway	7	0.0133167	AXL, FGFR3, FLT1, INSR, KDR, NTRK1, TEK
GO:0030325	adrenal gland development	5	0.0387479	APOA1, INSR, PBX1, STRA6, WNT11
Cluster 1 - Down-Regulated
Term	Name	No_of_genes	Adj.P.Value	Genes
GO:0045087	innate immune response	18	0.000166859	ADAR, ANXA1, ARG2, CORO1A, DTX3L, HMGB1, IFI16, IFI6, IFIH1, IRF7, ISG15, MX1, NMI, OAS1, PARP14, PARP9, TNFRSF14, TREML1
GO:0051607	defense response to virus	17	1.81765e-08	ADAR, DTX3L, EIF2AK2, IFI16, IFI6, IFIH1, IFIT1, IFIT3, IRF7, ISG15, MX1, OAS1, PARP9, PLSCR1, PTPRC, STAT1, VAMP8
GO:0009615	response to virus	11	3.7152e-06	ADAR, EIF2AK2, ENO1, IFIH1, IFIT1, IFIT3, IRF7, ISG15, MX1, NMI, OAS1
GO:0045071	negative regulation of viral genome replication	8	9.87078e-06	EIF2AK2, IFI16, IFIH1, IFIT1, ISG15, MX1, OAS1, PLSCR1
GO:0007229	integrin-mediated signaling pathway	7	0.0224653	COL3A1, FYB1, ISG15, ITGA4, LAT, PLEK, PTPN11
GO:0032760	positive regulation of tumor necrosis factor production	7	0.025149	HMGB1, IFIH1, OAS1, PF4, PTPN11, PTPRC, THBS1
GO:0140374	antiviral innate immune response	6	0.0164744	EIF2AK2, IFIH1, IFIT1, IFIT3, MX1, OAS1
GO:0030168	platelet activation	6	0.0217115	COL3A1, F2R, GP1BB, PF4, PLSCR1, TREML1
GO:0032728	positive regulation of interferon-beta production	5	0.0301571	IFIH1, IRF7, ISG15, OAS1, PTPN11
GO:0060337	type I interferon-mediated signaling pathway	5	0.0534437	IFIH1, IRF7, OAS1, SP100, STAT1

## Sheet: Cluster 3_GO
Cluster 3 - Down-Regulated
Term	Name	No_of_genes	Adj.P.Value	Genes
	No significant terms
Cluster 3 - Down-Regulated
Term	Name	No_of_genes	Adj.P.Value	Genes
GO:0007155	cell adhesion	20	0.000200237	APP, CCN2, CD151, CD44, CD47, CD9, CLDN15, COL5A1, COL8A1, DPP4, EGFL6, FERMT3, ITGA4, ITGA6, LGALS3BP, NTM, PDPN, POSTN, SPON2, VTN
GO:0045087	innate immune response	15	0.0473155	APP, ARG2, FCER1G, IFI6, ISG15, LGALS3, MX1, NQO1, PARP9, PTX3, RARRES2, SLPI, SPON2, TRIM25, TRIML2
GO:0008285	negative regulation of cell population proliferation	13	0.0473155	APP, CD9, CDKN2B, F2R, FBXO2, FRZB, IFIT3, IGFBP3, INHBA, LMNA, NME1, PDPN, TFAP2A
GO:0030198	extracellular matrix organization	13	2.67579e-05	APP, COL21A1, COL3A1, COL4A1, COL4A2, COL5A1, COL8A1, COL8A2, COL9A3, EGFL6, POSTN, PTX3, VTN
GO:0051607	defense response to virus	12	0.00215751	CARD16, IFI44L, IFI6, IFIT1, IFIT3, IFITM3, IRF9, ISG15, MICA, MX1, PARP9, SPON2
GO:0001525	angiogenesis	11	0.0172788	ANXA2, CAV1, CCN2, CD47, COL4A2, COL8A1, COL8A2, EPAS1, FLNA, RAMP1, TYMP
GO:0016477	cell migration	10	0.0644097	CCN2, CD151, CD44, CD47, COL5A1, LIMA1, PARP9, PDPN, RHOC, VTN
GO:0007229	integrin-mediated signaling pathway	9	0.00215751	CCN2, CD47, COL3A1, FERMT3, FYB2, ISG15, ITGA4, ITGA6, TLN1
GO:0043123	positive regulation of canonical NF-kappaB signal transduction	9	0.0684559	CARD16, CAV1, F2R, FLNA, LIMS1, RHOC, S100A4, TNFSF15, TRIM25
GO:0007160	cell-matrix adhesion	8	0.00849536	ANXA2, CCN2, CD44, COL3A1, FERMT3, ITGA4, ITGA6, VTN
GO:0015670	carbon dioxide transport	7	1.92048e-06	AQP1, HBA1, HBE1, HBG1, HBG2, HBZ, RHAG
GO:0030324	lung development	6	0.0649547	ANXA2, CCN2, COL3A1, EPAS1, MME, PDPN
GO:0031623	receptor internalization	6	0.0172788	CAV1, CD9, EZR, FCER1G, MX1, RAMP1
GO:0035987	endodermal cell differentiation	5	0.0242061	COL4A2, COL8A1, INHBA, ITGA4, VTN
GO:0010811	positive regulation of cell-substrate adhesion	5	0.0283007	COL8A1, EGFL6, ITGA6, LIMS1, VTN
GO:0007159	leukocyte cell-cell adhesion	5	0.0204957	EZR, FERMT3, ITGA4, NT5E, OLR1
GO:0042744	hydrogen peroxide catabolic process	5	0.0155981	HBA1, HBE1, HBG1, HBG2, HBZ
GO:0045071	negative regulation of viral genome replication	5	0.0514218	IFIT1, IFITM3, ISG15, MX1, SLPI
GO:0071711	basement membrane organization	5	0.00849536	CAV1, CAV2, COL3A1, COL4A1, SPINT2
GO:0015671	oxygen transport	5	0.00215751	HBA1, HBE1, HBG1, HBG2, HBZ
GO:0044319	wound healing, spreading of cells	5	0.00215751	CD151, CD44, FLNA, PDPN, RHOC
GO:0070527	platelet aggregation	5	0.0684759	FERMT3, FLNA, MYL12A, MYL12B, TLN1
GO:0010596	negative regulation of endothelial cell migration	4	0.0788418	DCN, SERPINF1, SP100, STC1

## Sheet: Cluster 7_GO
Cluster 7 - Up-Regulated
Term	Name	No_of_genes	Adj.P.Value	Genes
GO:0045944	positive regulation of transcription by RNA polymerase II	28	0.0829583	APBB1, BEX1, BMPR1A, CBFB, F2RL1, GATA4, HOXB2, IL4I1, IRF2BPL, JUN, KAT7, KLF2, LEF1, MAF, MEIS3, MICAL2, MSX1, NR1D2, NR2F2, NR6A1, RELB, SALL4, SOX11, SOX4, SOX7, TP53, YAP1, ZNF521
GO:0000122	negative regulation of transcription by RNA polymerase II	26	0.0235305	APBB1, BCOR, CBFB, GATA4, ID1, ID2, IRF2BPL, JUN, KLF2, LEF1, MAD2L2, MAF, MSX1, MTA1, NOP53, NR1D2, NR2F2, NR6A1, SALL4, SKIL, SMAD7, SOX11, SOX4, TGIF1, TP53, YAP1
GO:0045893	positive regulation of DNA-templated transcription	20	0.0713435	APBB1, BAMBI, CREB5, GATA4, ID2, INSR, JUN, KDM7A, KLF2, LEF1, LHX1, MAD2L2, MTA1, NR1D2, NR2F2, SOST, SOX4, TP53, YAP1, ZNF516
GO:0007399	nervous system development	18	0.0133004	ADGRG6, AXL, BEX1, CNTFR, CRMP1, DOK4, ENC1, GPM6B, HOXB2, IRF2BPL, KCNQ2, LHX1, LIMK1, NAP1L1, NR2F2, SOX11, SOX4, TNR
GO:0045892	negative regulation of DNA-templated transcription	17	0.0887541	BCOR, ID1, ID2, JUN, KAT7, LEF1, LHX1, MTA1, NR1D2, NR2F2, PHC2, RELB, RUNX1T1, SMTNL1, SOX7, TLE3, TP53
GO:0001525	angiogenesis	13	0.0235305	APLNR, BMPR1A, CCL2, ECM1, EPHB4, ID1, LEPR, MEIS3, MMP2, RAMP2, RHOB, TEK, VASH1
GO:0007507	heart development	11	0.0362263	ALPK3, APLNR, BCOR, GATA4, ID2, MICAL2, MMP2, RAMP2, SOX4, TEK, ZFP36L1
GO:0007179	transforming growth factor beta receptor signaling pathway	8	0.0384666	BAMBI, BMPR1A, ID1, JUN, SKIL, SMAD6, SMAD7, TP53
GO:0048013	ephrin receptor signaling pathway	7	0.0713435	AXL, EPHB4, INSR, MMP2, MMP9, TEK, TIAM1
GO:0060412	ventricular septum morphogenesis	6	0.0235305	APLNR, BMPR1A, SLIT3, SMAD7, SOX11, SOX4
GO:0043627	response to estrogen	6	0.0800636	APOA2, CD24, KRT19, MMP2, SMAD6, TEK
Cluster 7 - Down-Regulated
Term	Name	No_of_genes	Adj.P.Value	Genes
GO:0051607	defense response to virus	19	3.54303e-12	DDX60L, DTX3L, EIF2AK2, IFI44L, IFI6, IFIH1, IFIT1, IFIT3, IFIT5, IFITM3, IRF7, ISG15, MX1, OAS1, PARP9, PLSCR1, SAMHD1, STAT1, TRIM22
GO:0045087	innate immune response	17	5.43508e-05	APP, CASP4, CD46, DTX3L, FCER1G, IFI6, IFIH1, IFIT5, IRF7, ISG15, MX1, OAS1, PARP14, PARP9, SAMHD1, TRIM22, TRIM25
GO:0006915	apoptotic process	12	0.0666198	APP, BCLAF1, CASP4, CXCR4, IFI6, IGFBP3, MECOM, MX1, PLSCR1, TGFBR2, TNFSF10, UNC5B
GO:0009615	response to virus	11	3.50815e-07	CXCR4, EIF2AK2, IFIH1, IFIT1, IFIT3, IFITM3, IRF7, ISG15, MX1, OAS1, TRIM22
GO:0006955	immune response	11	0.0666198	CXCR4, FCGRT, IFI44L, IFI6, IFITM3, LAT, PRG2, SAMHD1, SPN, TNFSF10, TRIM22
GO:0001525	angiogenesis	9	0.0187832	ANGPT2, COL4A2, ESM1, GJA5, ITGA2B, NPR3, THSD7A, TMEM100, UNC5B
GO:0045071	negative regulation of viral genome replication	9	9.20657e-08	EIF2AK2, IFIH1, IFIT1, IFIT5, IFITM3, ISG15, MX1, OAS1, PLSCR1
GO:0140374	antiviral innate immune response	7	0.000260195	EIF2AK2, IFIH1, IFIT1, IFIT3, MX1, OAS1, TRIM25
GO:0060337	type I interferon-mediated signaling pathway	6	0.00176197	IFIH1, IFITM3, IRF7, OAS1, SP100, STAT1
GO:0007229	integrin-mediated signaling pathway	6	0.0469724	COL3A1, ISG15, ITGA1, ITGA2B, LAT, PLEK
GO:0007219	Notch signaling pathway	6	0.0570892	APP, DTX3L, NOTCH4, SORBS2, TGFBR2, TMEM100
GO:0015670	carbon dioxide transport	5	0.000242614	HBA1, HBG1, HBG2, HBZ, RHAG
GO:0034097	response to cytokine	5	0.0187832	COL3A1, COMT, SP100, STAT1, TIMP3
GO:0098869	cellular oxidant detoxification	5	0.0666198	HBA1, HBG1, HBG2, HBZ, PRXL2A
GO:2001240	negative regulation of extrinsic apoptotic signaling pathway in absence of ligand	4	0.076703	GATA1, IFI6, NRG1, UNC5B
GO:0002230	positive regulation of defense response to virus by host	4	0.0666198	DTX3L, PARP9, STAT1, TRIM22
GO:0042744	hydrogen peroxide catabolic process	4	0.054398	HBA1, HBG1, HBG2, HBZ
GO:0045648	positive regulation of erythrocyte differentiation	4	0.0666198	GATA1, INHBA, ISG15, STAT1
GO:0015671	oxygen transport	4	0.0146829	HBA1, HBG1, HBG2, HBZ
GO:0032728	positive regulation of interferon-beta production	4	0.093694	IFIH1, IRF7, ISG15, OAS1
GO:0070106	interleukin-27-mediated signaling pathway	3	0.0666198	MX1, OAS1, STAT1
GO:0034340	response to type I interferon	3	0.0673616	ISG15, MX1, SP100
GO:0035456	response to interferon-beta	3	0.0928419	IFITM3, PLSCR1, STAT1

## Sheet: Cluster 8_GO
Cluster 8 - Up-Regulated
Term	Name	No_of_genes	Adj.P.Value	Genes
GO:0000122	negative regulation of transcription by RNA polymerase II	39	7.16065e-06	AMOTL2, CBFB, CBX2, CITED2, CREBRF, DNMT3B, DUSP22, EDN1, EGR1, ELK4, FGFR1, FOXH1, FOXP1, FST, HEY1, ID4, IFI16, IRX2, JARID2, LDB2, MXI1, NR6A1, POU5F1, PPP1R13L, RXRA, SALL1, SATB1, SNAI2, SOX11, SOX2, SOX4, SOX9, TBL1X, TCF7L2, TFAP2A, TFAP2C, TGIF1, TLE4, TXNIP
GO:0007165	signal transduction	37	0.0407477	ACVR1B, ADA2, APOA2, ARHGAP24, AXL, BRAF, CAMK1G, CAP2, CBLC, CRABP1, DLC1, DUSP22, DUSP6, EDNRA, FGF2, GABRB3, IGFBP4, KALRN, MAGI3, NEDD9, NTS, PDPN, PLAU, PLCXD3, PPM1L, PPP1R1A, PRKAB2, PTPRG, PXN, RAP2C, S100A6, SH3GL3, SOX9, SYDE2, TRAF5, TTR, TYRO3
GO:0045944	positive regulation of transcription by RNA polymerase II	34	0.0527465	BCAS3, CBFB, CITED2, CREBRF, EDN1, EGR1, ELK4, FGF2, FOS, FOXH1, GAL, GRHL1, HEY1, ID4, IFI16, KLF6, LDB2, MEIS3, NR6A1, PLAG1, POU5F1, RXRA, SALL1, SOX11, SOX2, SOX4, SOX9, TBL1X, TCF4, TCF7L2, TFAP2A, TFAP2C, TOX3, ZNF585A
GO:0007399	nervous system development	17	0.0674286	ACVR1B, ADGRV1, AXL, BOC, CRMP1, FGF2, FOS, KALRN, KCNQ2, LDB2, NAV2, RXRA, SOX11, SOX4, TCF4, TFAP2A, TYRO3
GO:0051897	positive regulation of phosphatidylinositol 3-kinase/protein kinase B signal transduction	11	0.063667	AXL, FGF2, FGFR1, FGFR3, INSR, LIN28A, MEIS3, NTS, SOX9, TCF7L2, TYRO3
GO:0090090	negative regulation of canonical Wnt signaling pathway	10	0.0583731	AMER2, CTNND1, DRAXIN, EGR1, IGFBP4, SNAI2, SOX2, SOX9, TCF7L2, TLE4
GO:0048013	ephrin receptor signaling pathway	8	0.0468878	AXL, EFNA2, FGFR1, FGFR3, INSR, KALRN, TIAM1, TYRO3
GO:0007173	epidermal growth factor receptor signaling pathway	8	0.063667	AXL, BRAF, FGFR1, FGFR3, INSR, PLCE1, SOX9, TYRO3
GO:0008543	fibroblast growth factor receptor signaling pathway	8	0.0720374	AXL, FGF2, FGFR1, FGFR3, FRS2, INSR, TRIM71, TYRO3
GO:0070371	ERK1 and ERK2 cascade	7	0.0407477	BRAF, DUSP6, EDN1, FGF2, SOX9, ZFP36L1, ZFP36L2
GO:0035019	somatic stem cell population maintenance	7	0.0407477	BRAF, LDB2, POU5F1, SOX2, SOX4, SOX9, ZFP36L2
GO:0060412	ventricular septum morphogenesis	6	0.0468878	ADAMTS19, CITED2, HEY1, SLIT3, SOX11, SOX4
GO:0071364	cellular response to epidermal growth factor stimulus	6	0.063667	DUSP22, FOS, SNAI2, SOX9, ZFP36L1, ZFP36L2
GO:0003357	noradrenergic neuron differentiation	4	0.0407477	EDN1, EDNRA, SOX11, SOX4
Cluster 8 - Down-Regulated
Term	Name	No_of_genes	Adj.P.Value	Genes
GO:0030198	extracellular matrix organization	12	6.74716e-05	ADAMTS1, ADAMTS18, CCDC80, COL11A1, COL1A1, COL1A2, COL3A1, COL4A1, COL4A2, COL5A2, NDNF, POSTN
GO:0007229	integrin-mediated signaling pathway	10	9.36281e-05	ADAMTS1, ADAMTS18, COL3A1, FERMT3, ISG15, ITGA2B, LAT, PLEK, PTN, TLN1
GO:0006695	cholesterol biosynthetic process	8	2.79188e-05	CYP51A1, DHCR7, EBP, FDPS, HMGCR, IDI1, MVD, TM7SF2
GO:0030199	collagen fibril organization	7	0.00326048	COL11A1, COL12A1, COL1A1, COL1A2, COL3A1, COL5A2, LUM
GO:0015670	carbon dioxide transport	5	0.000916494	HBA1, HBG1, HBG2, HBZ, RHAG
GO:0016126	sterol biosynthetic process	5	0.000916494	EBP, ERG28, HMGCR, MVD, SQLE
GO:0070527	platelet aggregation	5	0.0936965	FERMT3, GATA1, PDIA3, PLEK, TLN1
GO:0008299	isoprenoid biosynthetic process	4	0.0239733	FDPS, HMGCR, IDI1, MVD
GO:0015671	oxygen transport	4	0.0403567	HBA1, HBG1, HBG2, HBZ
