# Supplementary material for: A heterozygous CEBPA mutation disrupting the bZIP domain in a RUNX1 and SRSF2 mutational background causes MDS disease progression
Source: Nat Commun. 2025 Jul 1;16:5489. doi: 10.1038/s41467-025-60192-8 (PMC12219322; doi:10.1038/s41467-025-60192-8)
Supplement: Supplementary file 6 — Supplementary Data 4 [file 41467_2025_60192_MOESM6_ESM.xlsx]

## Sheet: Myeloid Cluster DE analysis
Cluster 4 - Myeloid Cells - Differental Gene Expression analysis of MDS.C22 vs. BU3.10 cells
GeneID	pct.MDS	pct.BU3	p.value	adj.p.value	avg_log2FC
ID1	0.534	0.234	4.81679e-41	1.76299e-36	0.481492
CHI3L1	0.591	0.364	5.63526e-25	2.06256e-20	0.456678
CYP1B1	0.629	0.471	9.05356e-20	3.31369e-15	0.448733
MRPS6	0.625	0.358	1.00746e-37	3.68742e-33	0.442595
SLC5A3	0.506	0.253	3.46105e-34	1.26678e-29	0.429879
CD14	0.313	0.13	9.38478e-24	3.43492e-19	0.409803
MTRNR2L1	0.718	0.521	5.92949e-38	2.17025e-33	0.404516
APOE	0.702	0.497	2.72556e-21	9.97581e-17	0.401528
PLEKHO1	0.502	0.233	1.10528e-32	4.04545e-28	0.380042
CCL2	0.238	0.081	1.40765e-21	5.15215e-17	0.361573
COMT	0.52	0.24	1.7274e-35	6.32247e-31	0.356321
NCF4	0.829	0.609	2.33287e-31	8.53855e-27	0.345069
SEMA6B	0.312	0.094	1.97698e-33	7.23595e-29	0.339838
IL7R	0.431	0.26	4.41902e-13	1.6174e-08	0.337574
CXCL8	0.554	0.336	5.1208e-17	1.87426e-12	0.33684
PKM	0.905	0.793	8.20406e-53	3.00277e-48	0.326338
CD1D	0.246	0.038	1.76067e-46	6.44424e-42	0.323144
IFI30	0.722	0.595	3.83006e-17	1.40184e-12	0.322206
TIMP1	0.762	0.562	1.81426e-23	6.64036e-19	0.311053
VCAN	0.266	0.102	1.38664e-19	5.07524e-15	0.304132
S100A4	0.962	0.892	8.48853e-44	3.10689e-39	0.30027
HLA-DRA	0.28	0.129	4.85628e-14	1.77745e-09	0.298986
LSP1	0.661	0.492	1.10433e-17	4.04194e-13	0.29214
ENG	0.498	0.289	4.50456e-19	1.64871e-14	0.289741
PTPRE	0.55	0.323	1.04788e-20	3.83536e-16	0.281635
VSIG4	0.234	0.091	1.11627e-17	4.08565e-13	0.274344
H1F0	0.51	0.308	2.02833e-17	7.4239e-13	0.272841
SPINT2	0.48	0.253	2.82395e-20	1.03359e-15	0.267024
NDRG2	0.264	0.081	1.37406e-27	5.02919e-23	0.264545
LGALS1	0.849	0.673	1.68343e-14	6.16151e-10	0.260234
FCGR2A	0.524	0.354	1.04109e-11	3.81048e-07	0.256834
SLC44A1	0.677	0.553	8.37927e-14	3.0669e-09	0.256228
ASGR2	0.298	0.129	1.82875e-18	6.69341e-14	0.25372
EGR1	0.24	0.376	1.74373e-10	6.38221e-06	-0.251393
DUT	0.397	0.534	1.25906e-10	4.60829e-06	-0.251846
HSP90B1	0.798	0.894	1.74407e-17	6.38348e-13	-0.255174
FNDC3B	0.349	0.511	4.99442e-13	1.82801e-08	-0.256664
VIM	0.831	0.929	3.10087e-23	1.13495e-18	-0.258646
HMGCS1	0.196	0.321	3.65877e-10	1.33915e-05	-0.260025
CFD	0.589	0.694	2.38665e-12	8.73539e-08	-0.260239
MS4A3	0.298	0.417	1.5079e-08	0.000551905	-0.267162
CSTA	0.462	0.538	2.37943e-08	0.000870894	-0.269003
LDHA	0.437	0.57	1.17202e-11	4.2897e-07	-0.270701
MX2	0.167	0.328	3.92878e-13	1.43797e-08	-0.271449
SESN3	0.169	0.325	5.57332e-13	2.03989e-08	-0.271882
PDIA6	0.595	0.739	7.96956e-20	2.91694e-15	-0.278731
CCNL1	0.417	0.587	4.61374e-17	1.68868e-12	-0.281583
OAS3	0.089	0.273	1.0168e-18	3.7216e-14	-0.281944
IFIT2	0.097	0.264	7.51045e-16	2.7489e-11	-0.292267
HBA2	0.381	0.547	2.33513e-15	8.5468e-11	-0.299823
MGST1	0.5	0.673	5.70056e-20	2.08646e-15	-0.30668
HBE1	0.607	0.757	5.21441e-24	1.90853e-19	-0.312973
MRPS21	0.431	0.643	1.42444e-25	5.21361e-21	-0.315757
IFIT3	0.204	0.399	2.7175e-16	9.94634e-12	-0.317317
AZU1	0.308	0.417	3.76813e-08	0.00137917	-0.318801
FOS	0.534	0.613	1.55324e-12	5.68503e-08	-0.329542
EIF2AK2	0.496	0.696	7.26711e-25	2.65984e-20	-0.333309
MPO	0.397	0.548	3.45338e-10	1.26397e-05	-0.35035
IFI44L	0.058	0.25	2.70214e-21	9.89012e-17	-0.350413
BPI	0.101	0.261	3.68276e-15	1.34793e-10	-0.351875
IFIT1	0.145	0.378	1.12212e-22	4.10706e-18	-0.38146
HBZ	0.381	0.646	2.67172e-32	9.77875e-28	-0.391321
PRTN3	0.298	0.459	5.6387e-11	2.06382e-06	-0.40532
MX1	0.423	0.667	3.24021e-26	1.18595e-21	-0.413569
DOCK2	0.147	0.532	1.88797e-46	6.91016e-42	-0.46438
CAT	0.04	0.394	5.21763e-50	1.9097e-45	-0.474822
ISG15	0.601	0.799	2.01818e-36	7.38674e-32	-0.484592
IFI6	0.528	0.773	7.21163e-46	2.63953e-41	-0.539812
LY6E	0	0.578	9.80644e-103	3.58925e-98	-0.819312
S100A6	0.111	0.814	3.44516e-136	1.26096e-131	-1.17728
