# Supplementary material for: A heterozygous CEBPA mutation disrupting the bZIP domain in a RUNX1 and SRSF2 mutational background causes MDS disease progression
Source: Nat Commun. 2025 Jul 1;16:5489. doi: 10.1038/s41467-025-60192-8 (PMC12219322; doi:10.1038/s41467-025-60192-8)
Supplement: Supplementary file 7 — Supplementary Data 5 [file 41467_2025_60192_MOESM7_ESM.xlsx]

## Sheet: Figure 1B
one-way ANOVA multiple comparisons
HPC numbers
Dunnett's multiple comparisons test	Mean Diff.	95.00% CI of diff.	Below threshold?	Summary	Adjusted P Value	A-?
hiPSC control (Normal) vs. MDS27-C8 (Low-risk)	0	-4.347 to 4.347	No	ns	>0.9999	B	MDS27-C8 (Low-risk)
hiPSC control (Normal) vs. MDS27-C11 (Low-risk)	0	-4.347 to 4.347	No	ns	>0.9999	C	MDS27-C11 (Low-risk)
hiPSC control (Normal) vs. MDS27-C22 (Low-risk)	0.5	-3.847 to 4.847	No	ns	0.9795	D	MDS27-C22 (Low-risk)
Test details	Mean 1	Mean 2	Mean Diff.	SE of diff.	n1	n2	q
hiPSC control (Normal) vs. MDS27-C8 (Low-risk)	7.75	7.75	0	1.62	4	4	0
hiPSC control (Normal) vs. MDS27-C11 (Low-risk)	7.75	7.75	0	1.62	4	4	0
hiPSC control (Normal) vs. MDS27-C22 (Low-risk)	7.75	7.25	0.5	1.62	4	4	0.3086
one-way ANOVA multiple comparisons
CD43 numbers
Dunnett's multiple comparisons test	Mean Diff.	95.00% CI of diff.	Below threshold?	Summary	Adjusted P Value	A-?
hiPSC control (Normal) vs. MDS27-C8 (Low-risk)	-2.103	-15.82 to 11.62	No	ns	0.9545	B	MDS27-C8 (Low-risk)
hiPSC control (Normal) vs. MDS27-C11 (Low-risk)	-4.953	-18.67 to 8.767	No	ns	0.6583	C	MDS27-C11 (Low-risk)
hiPSC control (Normal) vs. MDS27-C22 (Low-risk)	-6.478	-20.20 to 7.242	No	ns	0.4707	D	MDS27-C22 (Low-risk)
Test details	Mean 1	Mean 2	Mean Diff.	SE of diff.	n1	n2	q	DF
hiPSC control (Normal) vs. MDS27-C8 (Low-risk)	83.1	85.2	-2.103	5.114	4	4	0.4111	12
hiPSC control (Normal) vs. MDS27-C11 (Low-risk)	83.1	88.05	-4.953	5.114	4	4	0.9685	12
hiPSC control (Normal) vs. MDS27-C22 (Low-risk)	83.1	89.58	-6.478	5.114	4	4	1.267	12
one-way ANOVA multiple comparisons
CD45 numbers
Dunnett's multiple comparisons test	Mean Diff.	95.00% CI of diff.	Below threshold?	Summary	Adjusted P Value	A-?
hiPSC control (Normal) vs. MDS27-C8 (Low-risk)	-0.605	-11.91 to 10.70	No	ns	0.9978	B	MDS27-C8 (Low-risk)
hiPSC control (Normal) vs. MDS27-C11 (Low-risk)	-0.2675	-11.58 to 11.04	No	ns	0.9998	C	MDS27-C11 (Low-risk)
hiPSC control (Normal) vs. MDS27-C22 (Low-risk)	-0.9125	-12.22 to 10.40	No	ns	0.9926	D	MDS27-C22 (Low-risk)
Test details	Mean 1	Mean 2	Mean Diff.	SE of diff.	n1	n2	q	DF
hiPSC control (Normal) vs. MDS27-C8 (Low-risk)	34.52	35.13	-0.605	4.215	4	4	0.1435	12
hiPSC control (Normal) vs. MDS27-C11 (Low-risk)	34.52	34.79	-0.2675	4.215	4	4	0.06346	12
hiPSC control (Normal) vs. MDS27-C22 (Low-risk)	34.52	35.44	-0.9125	4.215	4	4	0.2165	12

## Sheet: Figure 1C
unpaired T-Test
Total CFU/10K cells
Column B	MDS27-C8 (Low-risk)			Column C	MDS27-C11 (Low-risk)			Column D	MDS27-C22 (Low-risk)
vs.	vs.			vs.	vs.			vs.	vs.
Column A	hiPSC control (Normal)			Column A	hiPSC control (Normal)			Column A	hiPSC control (Normal)
Unpaired t test				Unpaired t test				Unpaired t test
P value	0.0251			P value	0.009			P value	0.0148
P value summary	*			P value summary	**			P value summary	*
Significantly different (P < 0.05)?	Yes			Significantly different (P < 0.05)?	Yes			Significantly different (P < 0.05)?	Yes
One- or two-tailed P value?	Two-tailed			One- or two-tailed P value?	Two-tailed			One- or two-tailed P value?	Two-tailed
t, df	t=2.966, df=6			t, df	t=3.798, df=6			t, df	t=3.381, df=6
unpaired T-Test
Myeloid CFU/10K cells
Column B	MDS27-C8 (Low-risk)			Column C	MDS27-C11 (Low-risk)			Column D	MDS27-C22 (Low-risk)
vs.	vs.			vs.	vs.			vs.	vs.
Column A	hiPSC control (Normal)			Column A	hiPSC control (Normal)			Column A	hiPSC control (Normal)
Unpaired t test				Unpaired t test				Unpaired t test
P value	0.0348			P value	0.0113			P value	0.0174
P value summary	*			P value summary	*			P value summary	*
Significantly different (P < 0.05)?	Yes			Significantly different (P < 0.05)?	Yes			Significantly different (P < 0.05)?	Yes
One- or two-tailed P value?	Two-tailed			One- or two-tailed P value?	Two-tailed			One- or two-tailed P value?	Two-tailed
t, df	t=2.717, df=6			t, df	t=3.604, df=6			t, df	t=3.252, df=6
unpaired T-Test
Erythroid CFU/10K cells
Column B	MDS27-C8 (Low-risk)			Column C	MDS27-C11 (Low-risk)			Column D	MDS27-C22 (Low-risk)
vs.	vs.			vs.	vs.			vs.	vs.
Column A	hiPSC control (Normal)			Column A	hiPSC control (Normal)			Column A	hiPSC control (Normal)
Unpaired t test				Unpaired t test				Unpaired t test
P value	0.0492			P value	0.0355			P value	0.0416
P value summary	*			P value summary	*			P value summary	*
Significantly different (P < 0.05)?	Yes			Significantly different (P < 0.05)?	Yes			Significantly different (P < 0.05)?	Yes
One- or two-tailed P value?	Two-tailed			One- or two-tailed P value?	Two-tailed			One- or two-tailed P value?	Two-tailed
t, df	t=2.458, df=6			t, df	t=2.701, df=6			t, df	t=2.583, df=6

## Sheet: Figure 1E
2way ANOVA
Proportion Type of CFU/ 10K cells
Dunnett's multiple comparisons test	Mean Diff.	95.00% CI of diff.	Below threshold?	Summary	Adjusted P Value
CFU-GM
hiPSC control (Normal) vs. MDS27-C8 (Low-risk)	20.8	-0.6276 to 42.22	No	ns	0.059
hiPSC control (Normal) vs. MDS27-C11 (Low-risk)	14.55	-6.875 to 35.98	No	ns	0.2493
hiPSC control (Normal) vs. MDS27-C22 (Low-risk)	18.07	-3.358 to 39.49	No	ns	0.1163
CFU-G
hiPSC control (Normal) vs. MDS27-C8 (Low-risk)	56.64	35.21 to 78.06	Yes	****	<0.0001
hiPSC control (Normal) vs. MDS27-C11 (Low-risk)	55.44	34.01 to 76.86	Yes	****	<0.0001
hiPSC control (Normal) vs. MDS27-C22 (Low-risk)	59.86	38.43 to 81.28	Yes	****	<0.0001
CFU-M
hiPSC control (Normal) vs. MDS27-C8 (Low-risk)	21.88	0.4549 to 43.31	Yes	*	0.0442
hiPSC control (Normal) vs. MDS27-C11 (Low-risk)	32.43	11.00 to 53.85	Yes	**	0.0016
hiPSC control (Normal) vs. MDS27-C22 (Low-risk)	31.34	9.912 to 52.76	Yes	**	0.0023
BFU-E
hiPSC control (Normal) vs. MDS27-C8 (Low-risk)	23.35	1.920 to 44.77	Yes	*	0.0294
hiPSC control (Normal) vs. MDS27-C11 (Low-risk)	23.36	1.932 to 44.78	Yes	*	0.0293
hiPSC control (Normal) vs. MDS27-C22 (Low-risk)	25.69	4.262 to 47.11	Yes	*	0.0147
CFU-GEMM
hiPSC control (Normal) vs. MDS27-C8 (Low-risk)	17.36	-4.063 to 38.79	No	ns	0.1369
hiPSC control (Normal) vs. MDS27-C11 (Low-risk)	20.84	-0.5901 to 42.26	No	ns	0.0584
hiPSC control (Normal) vs. MDS27-C22 (Low-risk)	17.39	-4.035 to 38.82	No	ns	0.1361

## Sheet: Figure 1H
PROGENITOR CELLS
2way ANOVA
Šídák's multiple comparisons test	Mean Diff.	95.00% CI of diff.	Below threshold?	Summary	Adjusted P Value
hiPSC control 1 - MDS27-C22
Day 4	0.825	-4.509 to 6.159	No	ns	0.9963
Day 7	-0.17	-5.504 to 5.164	No	ns	>0.9999
Day 11	-0.075	-5.409 to 5.259	No	ns	>0.9999
Day 14	1.215	-4.119 to 6.549	No	ns	0.9787
Day 18	0.6125	-4.722 to 5.947	No	ns	0.9991
ERYTHROBLASTS
Šídák's multiple comparisons test	Mean Diff.	95.00% CI of diff.	Below threshold?	Summary	Adjusted P Value
hiPSC control 1 - MDS27-C22
Day 4	1.1	-5.906 to 8.106	No	ns	0.9961
Day 7	0.7	-6.306 to 7.706	No	ns	0.9996
Day 11	0.27	-6.736 to 7.276	No	ns	>0.9999
Day 14	-0.04	-7.046 to 6.966	No	ns	>0.9999
Day 18	-0.355	-7.361 to 6.651	No	ns	>0.9999
MATURE CELLS
Šídák's multiple comparisons test	Mean Diff.	95.00% CI of diff.	Below threshold?	Summary	Adjusted P Value
hiPSC control 1 - MDS27-C22
Day 4	1.023	-6.963 to 9.008	No	ns	0.9985
Day 7	1.45	-6.535 to 9.435	No	ns	0.9923
Day 11	0.75	-7.235 to 8.735	No	ns	0.9997
Day 14	1.1	-6.885 to 9.085	No	ns	0.9979
Day 18	0.875	-7.110 to 8.860	No	ns	0.9993

## Sheet: Figure 1J
Total Percentage of erythoblast dysplasia
2 way anova
Šídák's multiple comparisons test	Mean Diff.	95.00% CI of diff.	Below threshold?	Summary	Adjusted P Value
hiPSC control (Normal) - MDS27-C22
Day 4	-21.35	-25.46 to -17.24	Yes	****	<0.0001
Day 7	-15.05	-19.16 to -10.94	Yes	****	<0.0001
Day 11	-15.4	-19.51 to -11.29	Yes	****	<0.0001
Day 14	-10.95	-15.06 to -6.844	Yes	****	<0.0001
Day 18	-4.4	-8.506 to -0.2939	Yes	*	0.0311

## Sheet: Figure 2A
one-way ANOVA multiple comparisons
HPC numbers
Number of families	1
Number of comparisons per family	4
Alpha	0.05
Dunnett's multiple comparisons test	Mean Diff.	95.00% CI of diff.	Below threshold?	Summary	Adjusted P Value	A-?
hiPSC control (Normal) vs. MDS27-C22 (Low-risk)	0	-3.768 to 3.768	No	ns	>0.9999	B	MDS27-C22 (Low-risk)
hiPSC control (Normal) vs. MDS27-C22 CRISPR control	0.25	-3.518 to 4.018	No	ns	0.9992	C	MDS27-C22 CRISPR control
hiPSC control (Normal) vs. MDS27-C22.7 (High-risk-1)	0.5	-3.268 to 4.268	No	ns	0.9881	D	MDS27-C22.7 (High-risk-1)
hiPSC control (Normal) vs. MDS27 C22.20 (High-risk-2)	-0.25	-4.018 to 3.518	No	ns	0.9992	E	MDS27 C22.20 (High-risk-2)
Test details	Mean 1	Mean 2	Mean Diff.	SE of diff.	n1	n2	q	DF
hiPSC control (Normal) vs. MDS27-C22 (Low-risk)	7.75	7.75	0	1.381	4	4	0	15
hiPSC control (Normal) vs. MDS27-C22 CRISPR control	7.75	7.5	0.25	1.381	4	4	0.181	15
hiPSC control (Normal) vs. MDS27-C22.7 (High-risk-1)	7.75	7.25	0.5	1.381	4	4	0.3619	15
hiPSC control (Normal) vs. MDS27 C22.20 (High-risk-2)	7.75	8	-0.25	1.381	4	4	0.181	15
Dunnett's multiple comparisons test	Mean Diff.	95.00% CI of diff.	Below threshold?	Summary	Adjusted P Value	B-?
MDS27-C22 (Low-risk) vs. hiPSC control (Normal)	0	-3.768 to 3.768	No	ns	>0.9999	A	hiPSC control (Normal)
MDS27-C22 (Low-risk) vs. MDS27-C22 CRISPR control	0.25	-3.518 to 4.018	No	ns	0.9992	C	MDS27-C22 CRISPR control
MDS27-C22 (Low-risk) vs. MDS27-C22.7 (High-risk-1)	0.5	-3.268 to 4.268	No	ns	0.9881	D	MDS27-C22.7 (High-risk-1)
MDS27-C22 (Low-risk) vs. MDS27 C22.20 (High-risk-2)	-0.25	-4.018 to 3.518	No	ns	0.9992	E	MDS27 C22.20 (High-risk-2)
Test details	Mean 1	Mean 2	Mean Diff.	SE of diff.	n1	n2	q	DF
MDS27-C22 (Low-risk) vs. hiPSC control (Normal)	7.75	7.75	0	1.381	4	4	0	15
MDS27-C22 (Low-risk) vs. MDS27-C22 CRISPR control	7.75	7.5	0.25	1.381	4	4	0.181	15
MDS27-C22 (Low-risk) vs. MDS27-C22.7 (High-risk-1)	7.75	7.25	0.5	1.381	4	4	0.3619	15
MDS27-C22 (Low-risk) vs. MDS27 C22.20 (High-risk-2)	7.75	8	-0.25	1.381	4	4	0.181	15
Dunnett's multiple comparisons test	Mean Diff.	95.00% CI of diff.	Below threshold?	Summary	Adjusted P Value	C-?
MDS27-C22 CRISPR control vs. hiPSC control (Normal)	-0.25	-4.018 to 3.518	No	ns	0.9992	A	hiPSC control (Normal)
MDS27-C22 CRISPR control vs. MDS27-C22 (Low-risk)	-0.25	-4.018 to 3.518	No	ns	0.9992	B	MDS27-C22 (Low-risk)
MDS27-C22 CRISPR control vs. MDS27-C22.7 (High-risk-1)	0.25	-3.518 to 4.018	No	ns	0.9992	D	MDS27-C22.7 (High-risk-1)
MDS27-C22 CRISPR control vs. MDS27 C22.20 (High-risk-2)	-0.5	-4.268 to 3.268	No	ns	0.9881	E	MDS27 C22.20 (High-risk-2)
Test details	Mean 1	Mean 2	Mean Diff.	SE of diff.	n1	n2	q	DF
MDS27-C22 CRISPR control vs. hiPSC control (Normal)	7.5	7.75	-0.25	1.381	4	4	0.181	15
MDS27-C22 CRISPR control vs. MDS27-C22 (Low-risk)	7.5	7.75	-0.25	1.381	4	4	0.181	15
MDS27-C22 CRISPR control vs. MDS27-C22.7 (High-risk-1)	7.5	7.25	0.25	1.381	4	4	0.181	15
MDS27-C22 CRISPR control vs. MDS27 C22.20 (High-risk-2)	7.5	8	-0.5	1.381	4	4	0.3619	15
one-way ANOVA multiple comparisons
CD43
Number of families	1
Number of comparisons per family	4
Alpha	0.05
Dunnett's multiple comparisons test	Mean Diff.	95.00% CI of diff.	Below threshold?	Summary	Adjusted P Value	A-?
hiPSC control (Normal) vs. MDS27-C22 (Low-risk)	-0.7325	-5.452 to 3.987	No	ns	0.979	B	MDS27-C22 (Low-risk)
hiPSC control (Normal) vs. MDS27-C22 CRISPR control	-0.5	-5.219 to 4.219	No	ns	0.9949	C	MDS27-C22 CRISPR control
hiPSC control (Normal) vs. MDS27-C22.7 (High-risk-1)	0.75	-3.969 to 5.469	No	ns	0.9772	D	MDS27-C22.7 (High-risk-1)
hiPSC control (Normal) vs. MDS27 C22.20 (High-risk-2)	0.3925	-4.327 to 5.112	No	ns	0.998	E	MDS27 C22.20 (High-risk-2)
Test details	Mean 1	Mean 2	Mean Diff.	SE of diff.	n1	n2	q	DF
hiPSC control (Normal) vs. MDS27-C22 (Low-risk)	36.45	37.18	-0.7325	1.73	4	4	0.4234	15
hiPSC control (Normal) vs. MDS27-C22 CRISPR control	36.45	36.95	-0.5	1.73	4	4	0.289	15
hiPSC control (Normal) vs. MDS27-C22.7 (High-risk-1)	36.45	35.7	0.75	1.73	4	4	0.4335	15
hiPSC control (Normal) vs. MDS27 C22.20 (High-risk-2)	36.45	36.06	0.3925	1.73	4	4	0.2269	15
Dunnett's multiple comparisons test	Mean Diff.	95.00% CI of diff.	Below threshold?	Summary	Adjusted P Value	B-?
MDS27-C22 (Low-risk) vs. hiPSC control (Normal)	0.7325	-3.987 to 5.452	No	ns	0.979	A	hiPSC control (Normal)
MDS27-C22 (Low-risk) vs. MDS27-C22 CRISPR control	0.2325	-4.487 to 4.952	No	ns	0.9997	C	MDS27-C22 CRISPR control
MDS27-C22 (Low-risk) vs. MDS27-C22.7 (High-risk-1)	1.483	-3.237 to 6.202	No	ns	0.8059	D	MDS27-C22.7 (High-risk-1)
MDS27-C22 (Low-risk) vs. MDS27 C22.20 (High-risk-2)	1.125	-3.594 to 5.844	No	ns	0.9118	E	MDS27 C22.20 (High-risk-2)
Test details	Mean 1	Mean 2	Mean Diff.	SE of diff.	n1	n2	q	DF
MDS27-C22 (Low-risk) vs. hiPSC control (Normal)	37.18	36.45	0.7325	1.73	4	4	0.4234	15
MDS27-C22 (Low-risk) vs. MDS27-C22 CRISPR control	37.18	36.95	0.2325	1.73	4	4	0.1344	15
MDS27-C22 (Low-risk) vs. MDS27-C22.7 (High-risk-1)	37.18	35.7	1.483	1.73	4	4	0.8569	15
MDS27-C22 (Low-risk) vs. MDS27 C22.20 (High-risk-2)	37.18	36.06	1.125	1.73	4	4	0.6502	15
Dunnett's multiple comparisons test	Mean Diff.	95.00% CI of diff.	Below threshold?	Summary	Adjusted P Value	C-?
MDS27-C22 CRISPR control vs. hiPSC control (Normal)	0.5	-4.219 to 5.219	No	ns	0.9949	A	hiPSC control (Normal)
MDS27-C22 CRISPR control vs. MDS27-C22 (Low-risk)	-0.2325	-4.952 to 4.487	No	ns	0.9997	B	MDS27-C22 (Low-risk)
MDS27-C22 CRISPR control vs. MDS27-C22.7 (High-risk-1)	1.25	-3.469 to 5.969	No	ns	0.879	D	MDS27-C22.7 (High-risk-1)
MDS27-C22 CRISPR control vs. MDS27 C22.20 (High-risk-2)	0.8925	-3.827 to 5.612	No	ns	0.9583	E	MDS27 C22.20 (High-risk-2)
Test details	Mean 1	Mean 2	Mean Diff.	SE of diff.	n1	n2	q	DF
MDS27-C22 CRISPR control vs. hiPSC control (Normal)	36.95	36.45	0.5	1.73	4	4	0.289	15
MDS27-C22 CRISPR control vs. MDS27-C22 (Low-risk)	36.95	37.18	-0.2325	1.73	4	4	0.1344	15
MDS27-C22 CRISPR control vs. MDS27-C22.7 (High-risk-1)	36.95	35.7	1.25	1.73	4	4	0.7225	15
MDS27-C22 CRISPR control vs. MDS27 C22.20 (High-risk-2)	36.95	36.06	0.8925	1.73	4	4	0.5159	15
one-way ANOVA multiple comparisons
CD45
Number of families	1
Number of comparisons per family	4
Alpha	0.05
Dunnett's multiple comparisons test	Mean Diff.	95.00% CI of diff.	Below threshold?	Summary	Adjusted P Value	A-?
hiPSC control (Normal) vs. MDS27-C22 (Low-risk)	-2.483	-61.82 to 56.85	No	ns	0.9999	B	MDS27-C22 (Low-risk)
hiPSC control (Normal) vs. MDS27-C22 CRISPR control	-0.75	-60.08 to 58.58	No	ns	>0.9999	C	MDS27-C22 CRISPR control
hiPSC control (Normal) vs. MDS27-C22.7 (High-risk-1)	-20.25	-79.58 to 39.08	No	ns	0.7606	D	MDS27-C22.7 (High-risk-1)
hiPSC control (Normal) vs. MDS27 C22.20 (High-risk-2)	-1.857	-61.19 to 57.48	No	ns	>0.9999	E	MDS27 C22.20 (High-risk-2)
Test details	Mean 1	Mean 2	Mean Diff.	SE of diff.	n1	n2	q	DF
hiPSC control (Normal) vs. MDS27-C22 (Low-risk)	57.95	60.43	-2.483	21.75	4	4	0.1141	15
hiPSC control (Normal) vs. MDS27-C22 CRISPR control	57.95	58.7	-0.75	21.75	4	4	0.03448	15
hiPSC control (Normal) vs. MDS27-C22.7 (High-risk-1)	57.95	78.2	-20.25	21.75	4	4	0.9309	15
hiPSC control (Normal) vs. MDS27 C22.20 (High-risk-2)	57.95	59.81	-1.857	21.75	4	4	0.08539	15
Dunnett's multiple comparisons test	Mean Diff.	95.00% CI of diff.	Below threshold?	Summary	Adjusted P Value	B-?
MDS27-C22 (Low-risk) vs. hiPSC control (Normal)	2.483	-56.85 to 61.82	No	ns	0.9999	A	hiPSC control (Normal)
MDS27-C22 (Low-risk) vs. MDS27-C22 CRISPR control	1.733	-57.60 to 61.07	No	ns	>0.9999	C	MDS27-C22 CRISPR control
MDS27-C22 (Low-risk) vs. MDS27-C22.7 (High-risk-1)	-17.77	-77.10 to 41.57	No	ns	0.8291	D	MDS27-C22.7 (High-risk-1)
MDS27-C22 (Low-risk) vs. MDS27 C22.20 (High-risk-2)	0.625	-58.71 to 59.96	No	ns	>0.9999	E	MDS27 C22.20 (High-risk-2)
Test details	Mean 1	Mean 2	Mean Diff.	SE of diff.	n1	n2	q	DF
MDS27-C22 (Low-risk) vs. hiPSC control (Normal)	60.43	57.95	2.483	21.75	4	4	0.1141	15
MDS27-C22 (Low-risk) vs. MDS27-C22 CRISPR control	60.43	58.7	1.733	21.75	4	4	0.07964	15
MDS27-C22 (Low-risk) vs. MDS27-C22.7 (High-risk-1)	60.43	78.2	-17.77	21.75	4	4	0.8168	15
MDS27-C22 (Low-risk) vs. MDS27 C22.20 (High-risk-2)	60.43	59.81	0.625	21.75	4	4	0.02873	15
Dunnett's multiple comparisons test	Mean Diff.	95.00% CI of diff.	Below threshold?	Summary	Adjusted P Value	C-?
MDS27-C22 CRISPR control vs. hiPSC control (Normal)	0.75	-58.58 to 60.08	No	ns	>0.9999	A	hiPSC control (Normal)
MDS27-C22 CRISPR control vs. MDS27-C22 (Low-risk)	-1.733	-61.07 to 57.60	No	ns	>0.9999	B	MDS27-C22 (Low-risk)
MDS27-C22 CRISPR control vs. MDS27-C22.7 (High-risk-1)	-19.5	-78.83 to 39.83	No	ns	0.782	D	MDS27-C22.7 (High-risk-1)
MDS27-C22 CRISPR control vs. MDS27 C22.20 (High-risk-2)	-1.107	-60.44 to 58.23	No	ns	>0.9999	E	MDS27 C22.20 (High-risk-2)
Test details	Mean 1	Mean 2	Mean Diff.	SE of diff.	n1	n2	q	DF
MDS27-C22 CRISPR control vs. hiPSC control (Normal)	58.7	57.95	0.75	21.75	4	4	0.03448	15
MDS27-C22 CRISPR control vs. MDS27-C22 (Low-risk)	58.7	60.43	-1.733	21.75	4	4	0.07964	15
MDS27-C22 CRISPR control vs. MDS27-C22.7 (High-risk-1)	58.7	78.2	-19.5	21.75	4	4	0.8964	15
MDS27-C22 CRISPR control vs. MDS27 C22.20 (High-risk-2)	58.7	59.81	-1.107	21.75	4	4	0.05091	15

## Sheet: Figure 2C
ORDINARY ONE WAY ANOVA
TOTAL NUMBER OF CFUs
								HPCs numbers
Dunnett's multiple comparisons test	Mean Diff.	95.00% CI of diff.	Below threshold?	Summary	Adjusted P Value			ONE WAY ANOVA
hiPSC control (Normal) vs. MDS27-C22 (Low-risk)	49.75	13.77 to 85.73	Yes	**	0.0064			Dunnett's multiple comparisons test	Mean Diff.	95.00% CI of diff.	Below threshold?	Summary	Adjusted P Value		Dunnett's multiple comparisons test	Mean Diff.	95.00% CI of diff.	Below threshold?	Summary	Adjusted P Value			Dunnett's multiple comparisons test	Mean Diff.	95.00% CI of diff.	Below threshold?	Summary	Adjusted P Value
hiPSC control (Normal) vs. MDS27-C22 CRISPR control	54.5	18.52 to 90.48	Yes	**	0.0031			hiPSC control (Normal) vs. MDS27-C22 (Low-risk)	0	-3.768 to 3.768	No	ns	>0.9999		MDS27-C22 (Low-risk) vs. hiPSC control (Normal)	0	-3.768 to 3.768	No	ns	>0.9999			MDS27-C22 CRISPR control vs. hiPSC control (Normal)	-0.25	-4.018 to 3.518	No	ns	0.9992
hiPSC control (Normal) vs. MDS27-C22.7 (High-risk-1)	100.5	64.52 to 136.5	Yes	****	<0.0001			hiPSC control (Normal) vs. MDS27-C22 CRISPR control	0.25	-3.518 to 4.018	No	ns	0.9992		MDS27-C22 (Low-risk) vs. MDS27-C22 CRISPR control	0.25	-3.518 to 4.018	No	ns	0.9992			MDS27-C22 CRISPR control vs. MDS27-C22 (Low-risk)	-0.25	-4.018 to 3.518	No	ns	0.9992
hiPSC control (Normal) vs. MDS27-C22.20 (High-risk-2)	95	59.02 to 131.0	Yes	****	<0.0001			hiPSC control (Normal) vs. MDS27-C22.7 (High-risk-1)	0.5	-3.268 to 4.268	No	ns	0.9881		MDS27-C22 (Low-risk) vs. MDS27-C22.7 (High-risk-1)	0.5	-3.268 to 4.268	No	ns	0.9881			MDS27-C22 CRISPR control vs. MDS27-C22.7 (High-risk-1)	0.25	-3.518 to 4.018	No	ns	0.9992
								hiPSC control (Normal) vs. MDS27 C22.20 (High-risk-2)	-0.25	-4.018 to 3.518	No	ns	0.9992		MDS27-C22 (Low-risk) vs. MDS27 C22.20 (High-risk-2)	-0.25	-4.018 to 3.518	No	ns	0.9992			MDS27-C22 CRISPR control vs. MDS27 C22.20 (High-risk-2)	-0.5	-4.268 to 3.268	No	ns	0.9881
Dunnett's multiple comparisons test	Mean Diff.	95.00% CI of diff.	Below threshold?	Summary	Adjusted P Value
MDS27-C22 CRISPR control vs. hiPSC control (Normal)	-54.5	-90.48 to -18.52	Yes	**	0.0031
MDS27-C22 CRISPR control vs. MDS27-C22 (Low-risk)	-4.75	-40.73 to 31.23	No	ns	0.9883
MDS27-C22 CRISPR control vs. MDS27-C22.7 (High-risk-1)	46	10.02 to 81.98	Yes	*	0.0113
MDS27-C22 CRISPR control vs. MDS27-C22.20 (High-risk-2)	40.5	4.524 to 76.48	Yes	*	0.0257
Dunnett's multiple comparisons test	Mean Diff.	95.00% CI of diff.	Below threshold?	Summary	Adjusted P Value
MDS27-C22 (Low-risk) vs. hiPSC control (Normal)	-49.75	-85.73 to -13.77	Yes	**	0.0064
MDS27-C22 (Low-risk) vs. MDS27-C22 CRISPR control	4.75	-31.23 to 40.73	No	ns	0.9883
MDS27-C22 (Low-risk) vs. MDS27-C22.7 (High-risk-1)	50.75	14.77 to 86.73	Yes	**	0.0055
MDS27-C22 (Low-risk) vs. MDS27-C22.20 (High-risk-2)	45.25	9.274 to 81.23	Yes	*	0.0126
ORDINARY ONE WAY ANOVA
TOTAL NUMBER OF MYELOID CFUs
Dunnett's multiple comparisons test	Mean Diff.	95.00% CI of diff.	Below threshold?	Summary	Adjusted P Value
hiPSC control (Normal) vs. MDS27-C22 (Low-risk)	19.5	5.684 to 33.32	Yes	**	0.0055
hiPSC control (Normal) vs. MDS27-C22 CRISPR control	15	1.184 to 28.82	Yes	*	0.0318
hiPSC control (Normal) vs. MDS27-C22.7 (High-risk-1)	49.25	35.43 to 63.07	Yes	****	<0.0001
hiPSC control (Normal) vs. MDS27-C22.20 (High-risk-2)	49	35.18 to 62.82	Yes	****	<0.0001
Dunnett's multiple comparisons test	Mean Diff.	95.00% CI of diff.	Below threshold?	Summary	Adjusted P Value
MDS27-C22 CRISPR control vs. hiPSC control (Normal)	-15	-28.82 to -1.184	Yes	*	0.0318
MDS27-C22 CRISPR control vs. MDS27-C22 (Low-risk)	4.5	-9.316 to 18.32	No	ns	0.787
MDS27-C22 CRISPR control vs. MDS27-C22.7 (High-risk-1)	34.25	20.43 to 48.07	Yes	****	<0.0001
MDS27-C22 CRISPR control vs. MDS27-C22.20 (High-risk-2)	34	20.18 to 47.82	Yes	****	<0.0001
Dunnett's multiple comparisons test	Mean Diff.	95.00% CI of diff.	Below threshold?	Summary	Adjusted P Value
MDS27-C22 (Low-risk) vs. hiPSC control (Normal)	-19.5	-33.32 to -5.684	Yes	**	0.0055
MDS27-C22 (Low-risk) vs. MDS27-C22 CRISPR control	-4.5	-18.32 to 9.316	No	ns	0.787
MDS27-C22 (Low-risk) vs. MDS27-C22.7 (High-risk-1)	29.75	15.93 to 43.57	Yes	***	0.0001
MDS27-C22 (Low-risk) vs. MDS27-C22.20 (High-risk-2)	29.5	15.68 to 43.32	Yes	***	0.0001
ORDINARY ONE WAY ANOVA
TOTAL NUMBER OF ERYTHORID CFUs
Dunnett's multiple comparisons test	Mean Diff.	95.00% CI of diff.	Below threshold?	Summary	Adjusted P Value
hiPSC control (Normal) vs. MDS27-C22 (Low-risk)	29.25	-0.9408 to 59.44	No	ns	0.0587
hiPSC control (Normal) vs. MDS27-C22 CRISPR control	38.75	8.559 to 68.94	Yes	*	0.011
hiPSC control (Normal) vs. MDS27-C22.7 (High-risk-1)	50	19.81 to 80.19	Yes	**	0.0015
hiPSC control (Normal) vs. MDS27-C22.20 (High-risk-2)	44.25	14.06 to 74.44	Yes	**	0.0041
Dunnett's multiple comparisons test	Mean Diff.	95.00% CI of diff.	Below threshold?	Summary	Adjusted P Value
MDS27-C22 CRISPR control vs. hiPSC control (Normal)	-38.75	-68.94 to -8.559	Yes	*	0.011
MDS27-C22 CRISPR control vs. MDS27-C22 (Low-risk)	-9.5	-39.69 to 20.69	No	ns	0.8051
MDS27-C22 CRISPR control vs. MDS27-C22.7 (High-risk-1)	11.25	-18.94 to 41.44	No	ns	0.7055
MDS27-C22 CRISPR control vs. MDS27-C22.20 (High-risk-2)	5.5	-24.69 to 35.69	No	ns	0.9633
Dunnett's multiple comparisons test	Mean Diff.	95.00% CI of diff.	Below threshold?	Summary	Adjusted P Value
MDS27-C22 (Low-risk) vs. hiPSC control (Normal)	-29.25	-59.44 to 0.9408	No	ns	0.0587
MDS27-C22 (Low-risk) vs. MDS27-C22 CRISPR control	9.5	-20.69 to 39.69	No	ns	0.8051
MDS27-C22 (Low-risk) vs. MDS27-C22.7 (High-risk-1)	20.75	-9.441 to 50.94	No	ns	0.2282
MDS27-C22 (Low-risk) vs. MDS27-C22.20 (High-risk-2)	15	-15.19 to 45.19	No	ns	0.485

## Sheet: Figure 2E
2way ANOVA
Dunnett's multiple comparisons test	Mean Diff.	95.00% CI of diff.	Below threshold?	Summary	Adjusted P Value		Dunnett's multiple comparisons test	Mean Diff.	95.00% CI of diff.	Below threshold?	Summary	Adjusted P Value		Dunnett's multiple comparisons test	Mean Diff.	95.00% CI of diff.	Below threshold?	Summary	Adjusted P Value
CFU-GM							CFU-GM							CFU-GM
MDS27-C22 CRISPR control vs. hiPSC control (Normal)	-13.97	-42.53 to 14.58	No	ns	0.5563		hiPSC control (Normal) vs. MDS27-C22 (Low-risk)	18.07	-10.49 to 46.62	No	ns	0.3303		MDS27-C22 (Low-risk) vs. hiPSC control (Normal)	-18.07	-46.62 to 10.49	No	ns	0.3303
MDS27-C22 CRISPR control vs. MDS27-C22 (Low-risk)	4.095	-24.46 to 32.65	No	ns	0.9894		hiPSC control (Normal) vs. MDS27-C22 CRISPR control	13.97	-14.58 to 42.53	No	ns	0.5563		MDS27-C22 (Low-risk) vs. MDS27-C22 CRISPR control	-4.095	-32.65 to 24.46	No	ns	0.9894
MDS27-C22 CRISPR control vs. MDS27-C22.7 (High-risk-1)	46.46	17.91 to 75.02	Yes	***	0.0005		hiPSC control (Normal) vs. MDS27-C22.7 (High-risk-1)	60.44	31.88 to 88.99	Yes	****	<0.0001		MDS27-C22 (Low-risk) vs. MDS27-C22.7 (High-risk-1)	42.37	13.82 to 70.92	Yes	**	0.0015
MDS27-C22 CRISPR control vs. MDS27-C22.20 (High-risk-2)	52.46	23.91 to 81.02	Yes	****	<0.0001		hiPSC control (Normal) vs. MDS27-C22.20 (High-risk-2)	66.44	37.88 to 94.99	Yes	****	<0.0001		MDS27-C22 (Low-risk) vs. MDS27-C22.20 (High-risk-2)	48.37	19.82 to 76.92	Yes	***	0.0003
CFU-G							CFU-G							CFU-G
MDS27-C22 CRISPR control vs. hiPSC control (Normal)	-54.97	-83.52 to -26.41	Yes	****	<0.0001		hiPSC control (Normal) vs. MDS27-C22 (Low-risk)	59.86	31.30 to 88.41	Yes	****	<0.0001		MDS27-C22 (Low-risk) vs. hiPSC control (Normal)	-59.86	-88.41 to -31.30	Yes	****	<0.0001
MDS27-C22 CRISPR control vs. MDS27-C22 (Low-risk)	4.893	-23.66 to 33.45	No	ns	0.9796		hiPSC control (Normal) vs. MDS27-C22 CRISPR control	54.97	26.41 to 83.52	Yes	****	<0.0001		MDS27-C22 (Low-risk) vs. MDS27-C22 CRISPR control	-4.893	-33.45 to 23.66	No	ns	0.9796
MDS27-C22 CRISPR control vs. MDS27-C22.7 (High-risk-1)	45.04	16.48 to 73.59	Yes	***	0.0007		hiPSC control (Normal) vs. MDS27-C22.7 (High-risk-1)	100	71.45 to 128.6	Yes	****	<0.0001		MDS27-C22 (Low-risk) vs. MDS27-C22.7 (High-risk-1)	40.14	11.59 to 68.70	Yes	**	0.0029
MDS27-C22 CRISPR control vs. MDS27-C22.20 (High-risk-2)	45.04	16.48 to 73.59	Yes	***	0.0007		hiPSC control (Normal) vs. MDS27-C22.20 (High-risk-2)	100	71.45 to 128.6	Yes	****	<0.0001		MDS27-C22 (Low-risk) vs. MDS27-C22.20 (High-risk-2)	40.14	11.59 to 68.70	Yes	**	0.0029
CFU-M							CFU-M							CFU-M
MDS27-C22 CRISPR control vs. hiPSC control (Normal)	-35.3	-63.85 to -6.744	Yes	*	0.0103		hiPSC control (Normal) vs. MDS27-C22 (Low-risk)	31.34	2.784 to 59.89	Yes	*	0.0269		MDS27-C22 (Low-risk) vs. hiPSC control (Normal)	-31.34	-59.89 to -2.784	Yes	*	0.0269
MDS27-C22 CRISPR control vs. MDS27-C22 (Low-risk)	-3.96	-32.51 to 24.59	No	ns	0.9906		hiPSC control (Normal) vs. MDS27-C22 CRISPR control	35.3	6.744 to 63.85	Yes	*	0.0103		MDS27-C22 (Low-risk) vs. MDS27-C22 CRISPR control	3.96	-24.59 to 32.51	No	ns	0.9906
MDS27-C22 CRISPR control vs. MDS27-C22.7 (High-risk-1)	38.96	10.40 to 67.51	Yes	**	0.004		hiPSC control (Normal) vs. MDS27-C22.7 (High-risk-1)	74.26	45.70 to 102.8	Yes	****	<0.0001		MDS27-C22 (Low-risk) vs. MDS27-C22.7 (High-risk-1)	42.92	14.36 to 71.47	Yes	**	0.0013
MDS27-C22 CRISPR control vs. MDS27-C22.20 (High-risk-2)	35.86	7.309 to 64.42	Yes	**	0.009		hiPSC control (Normal) vs. MDS27-C22.20 (High-risk-2)	71.16	42.61 to 99.71	Yes	****	<0.0001		MDS27-C22 (Low-risk) vs. MDS27-C22.20 (High-risk-2)	39.82	11.27 to 68.38	Yes	**	0.0031
BFU-E							BFU-E							BFU-E
MDS27-C22 CRISPR control vs. hiPSC control (Normal)	-26.19	-54.74 to 2.369	No	ns	0.0816		hiPSC control (Normal) vs. MDS27-C22 (Low-risk)	25.69	-2.866 to 54.24	No	ns	0.09		MDS27-C22 (Low-risk) vs. hiPSC control (Normal)	-25.69	-54.24 to 2.866	No	ns	0.09
MDS27-C22 CRISPR control vs. MDS27-C22 (Low-risk)	-0.4975	-29.05 to 28.06	No	ns	>0.9999		hiPSC control (Normal) vs. MDS27-C22 CRISPR control	26.19	-2.369 to 54.74	No	ns	0.0816		MDS27-C22 (Low-risk) vs. MDS27-C22 CRISPR control	0.4975	-28.06 to 29.05	No	ns	>0.9999
MDS27-C22 CRISPR control vs. MDS27-C22.7 (High-risk-1)	8.351	-20.20 to 36.90	No	ns	0.8776		hiPSC control (Normal) vs. MDS27-C22.7 (High-risk-1)	34.54	5.983 to 63.09	Yes	*	0.0125		MDS27-C22 (Low-risk) vs. MDS27-C22.7 (High-risk-1)	8.849	-19.70 to 37.40	No	ns	0.8547
MDS27-C22 CRISPR control vs. MDS27-C22.20 (High-risk-2)	4.393	-24.16 to 32.95	No	ns	0.9863		hiPSC control (Normal) vs. MDS27-C22.20 (High-risk-2)	30.58	2.024 to 59.13	Yes	*	0.032		MDS27-C22 (Low-risk) vs. MDS27-C22.20 (High-risk-2)	4.89	-23.66 to 33.44	No	ns	0.9797
CFU-GEMM							CFU-GEMM							CFU-GEMM
MDS27-C22 CRISPR control vs. hiPSC control (Normal)	-19.5	-48.05 to 9.054	No	ns	0.2668		hiPSC control (Normal) vs. MDS27-C22 (Low-risk)	17.39	-11.16 to 45.94	No	ns	0.3635		MDS27-C22 (Low-risk) vs. hiPSC control (Normal)	-17.39	-45.94 to 11.16	No	ns	0.3635
MDS27-C22 CRISPR control vs. MDS27-C22 (Low-risk)	-2.11	-30.66 to 26.44	No	ns	0.9992		hiPSC control (Normal) vs. MDS27-C22 CRISPR control	19.5	-9.054 to 48.05	No	ns	0.2668		MDS27-C22 (Low-risk) vs. MDS27-C22 CRISPR control	2.11	-26.44 to 30.66	No	ns	0.9992
MDS27-C22 CRISPR control vs. MDS27-C22.7 (High-risk-1)	14.25	-14.30 to 42.80	No	ns	0.5394		hiPSC control (Normal) vs. MDS27-C22.7 (High-risk-1)	33.75	5.196 to 62.30	Yes	*	0.0152		MDS27-C22 (Low-risk) vs. MDS27-C22.7 (High-risk-1)	16.36	-12.19 to 44.91	No	ns	0.4175
MDS27-C22 CRISPR control vs. MDS27-C22.20 (High-risk-2)	21.75	-6.804 to 50.30	No	ns	0.1852		hiPSC control (Normal) vs. MDS27-C22.20 (High-risk-2)	41.25	12.70 to 69.80	Yes	**	0.0021		MDS27-C22 (Low-risk) vs. MDS27-C22.20 (High-risk-2)	23.86	-4.694 to 52.41	No	ns	0.1274

## Sheet: Figure 2G
ORDINARY ONE WAY ANOVA
ERYTHROBLASTS
Dunnett's multiple comparisons test	Mean Diff.	95.00% CI of diff.	Below threshold?	Summary	Adjusted P Value
MDS27-C22 CRISPR control vs. hiPSC control (Normal)	3.467	-3.375 to 10.31	No	ns	0.4337
MDS27-C22 CRISPR control vs. MDS27-C22 (Low-risk)	2.8	-4.041 to 9.641	No	ns	0.6019
MDS27-C22 CRISPR control vs. MDS27-C22.7 (High-risk-1)	-34.67	-41.51 to -27.83	Yes	****	<0.0001
MDS27-C22 CRISPR control vs. MDS27-C22.20 (High-risk-2)	-34.1	-40.94 to -27.26	Yes	****	<0.0001
Dunnett's multiple comparisons test	Mean Diff.	95.00% CI of diff.	Below threshold?	Summary	Adjusted P Value
MDS27-C22 (Low-risk) vs. hiPSC control (Normal)	0.6667	-6.175 to 7.508	No	ns	0.9951
MDS27-C22 (Low-risk) vs. MDS27-C22 CRISPR control	-2.8	-9.641 to 4.041	No	ns	0.6019
MDS27-C22 (Low-risk) vs. MDS27-C22.7 (High-risk-1)	-37.47	-44.31 to -30.63	Yes	****	<0.0001
MDS27-C22 (Low-risk) vs. MDS27-C22.20 (High-risk-2)	-36.9	-43.74 to -30.06	Yes	****	<0.0001
Dunnett's multiple comparisons test	Mean Diff.	95.00% CI of diff.	Below threshold?	Summary	Adjusted P Value
hiPSC control (Normal) vs. MDS27-C22 (Low-risk)	-0.6667	-7.508 to 6.175	No	ns	0.9951
hiPSC control (Normal) vs. MDS27-C22 CRISPR control	-3.467	-10.31 to 3.375	No	ns	0.4337
hiPSC control (Normal) vs. MDS27-C22.7 (High-risk-1)	-38.13	-44.97 to -31.29	Yes	****	<0.0001
hiPSC control (Normal) vs. MDS27-C22.20 (High-risk-2)	-37.57	-44.41 to -30.73	Yes	****	<0.0001
ORDINARY ONE WAY ANOVA
IMMATURE MYELOCYTES
Dunnett's multiple comparisons test	Mean Diff.	95.00% CI of diff.	Below threshold?	Summary	Adjusted P Value
hiPSC control (Normal) vs. MDS27-C22 (Low-risk)	0.7	-5.815 to 7.215	No	ns	0.993
hiPSC control (Normal) vs. MDS27-C22 CRISPR control	-0.3333	-6.848 to 6.181	No	ns	0.9996
hiPSC control (Normal) vs. MDS27-C22.7 (High-risk-1)	-25.4	-31.91 to -18.89	Yes	****	<0.0001
hiPSC control (Normal) vs. MDS27-C22.20 (High-risk-2)	-27.67	-34.18 to -21.15	Yes	****	<0.0001
Dunnett's multiple comparisons test	Mean Diff.	95.00% CI of diff.	Below threshold?	Summary	Adjusted P Value
MDS27-C22 (Low-risk) vs. hiPSC control (Normal)	-0.7	-7.215 to 5.815	No	ns	0.993
MDS27-C22 (Low-risk) vs. MDS27-C22 CRISPR control	-1.033	-7.548 to 5.481	No	ns	0.9713
MDS27-C22 (Low-risk) vs. MDS27-C22.7 (High-risk-1)	-26.1	-32.61 to -19.59	Yes	****	<0.0001
MDS27-C22 (Low-risk) vs. MDS27-C22.20 (High-risk-2)	-28.37	-34.88 to -21.85	Yes	****	<0.0001
Dunnett's multiple comparisons test	Mean Diff.	95.00% CI of diff.	Below threshold?	Summary	Adjusted P Value
MDS27-C22 CRISPR control vs. hiPSC control (Normal)	0.3333	-6.181 to 6.848	No	ns	0.9996
MDS27-C22 CRISPR control vs. MDS27-C22 (Low-risk)	1.033	-5.481 to 7.548	No	ns	0.9713
MDS27-C22 CRISPR control vs. MDS27-C22.7 (High-risk-1)	-25.07	-31.58 to -18.55	Yes	****	<0.0001
MDS27-C22 CRISPR control vs. MDS27-C22.20 (High-risk-2)	-27.33	-33.85 to -20.82	Yes	****	<0.0001
ORDINARY ONE WAY ANOVA
MATURE MYELOCYTES
Dunnett's multiple comparisons test	Mean Diff.	95.00% CI of diff.	Below threshold?	Summary	Adjusted P Value
hiPSC control (Normal) vs. MDS27-C22 (Low-risk)	-2.267	-12.34 to 7.805	No	ns	0.9103
hiPSC control (Normal) vs. MDS27-C22 CRISPR control	-2.2	-12.27 to 7.872	No	ns	0.9181
hiPSC control (Normal) vs. MDS27-C22.7 (High-risk-1)	39.83	29.76 to 49.91	Yes	****	<0.0001
hiPSC control (Normal) vs. MDS27-C22.20 (High-risk-2)	41.42	31.35 to 51.50	Yes	****	<0.0001
Dunnett's multiple comparisons test	Mean Diff.	95.00% CI of diff.	Below threshold?	Summary	Adjusted P Value
MDS27-C22 (Low-risk) vs. hiPSC control (Normal)	2.267	-7.805 to 12.34	No	ns	0.9103
MDS27-C22 (Low-risk) vs. MDS27-C22 CRISPR control	0.06667	-10.01 to 10.14	No	ns	>0.9999
MDS27-C22 (Low-risk) vs. MDS27-C22.7 (High-risk-1)	42.1	32.03 to 52.17	Yes	****	<0.0001
MDS27-C22 (Low-risk) vs. MDS27-C22.20 (High-risk-2)	43.69	33.62 to 53.76	Yes	****	<0.0001
Dunnett's multiple comparisons test	Mean Diff.	95.00% CI of diff.	Below threshold?	Summary	Adjusted P Value
MDS27-C22 CRISPR control vs. hiPSC control (Normal)	2.2	-7.872 to 12.27	No	ns	0.9181
MDS27-C22 CRISPR control vs. MDS27-C22 (Low-risk)	-0.06667	-10.14 to 10.01	No	ns	>0.9999
MDS27-C22 CRISPR control vs. MDS27-C22.7 (High-risk-1)	42.03	31.96 to 52.11	Yes	****	<0.0001
MDS27-C22 CRISPR control vs. MDS27-C22.20 (High-risk-2)	43.62	33.55 to 53.70	Yes	****	<0.0001

## Sheet: Figure 2I
2way ANOVA
FIRST Replating
Dunnett's multiple comparisons test	Mean Diff.	95.00% CI of diff.	Below threshold?	Summary	Adjusted P Value		Dunnett's multiple comparisons test	Mean Diff.	95.00% CI of diff.	Below threshold?	Summary	Adjusted P Value		Dunnett's multiple comparisons test	Mean Diff.	95.00% CI of diff.	Below threshold?	Summary	Adjusted P Value
CFU-GM							CFU-GM							CFU-GM
hiPSC control (Normal) vs. hiPSC-MDS27 (Low-risk)	6.75	-6.542 to 20.04	No	ns	0.5244		CRISPR control vs. hiPSC control (Normal)	-5.5	-18.79 to 7.792	No	ns	0.6894		hiPSC-MDS27 (Low-risk) vs. hiPSC control (Normal)	-6.75	-20.04 to 6.542	No	ns	0.5244
hiPSC control (Normal) vs. CRISPR control	5.5	-7.792 to 18.79	No	ns	0.6894		CRISPR control vs. hiPSC-MDS27 (Low-risk)	1.25	-12.04 to 14.54	No	ns	0.9979		hiPSC-MDS27 (Low-risk) vs. CRISPR control	-1.25	-14.54 to 12.04	No	ns	0.9979
hiPSC control (Normal) vs. hiPSC-MDS27 (High-risk-1)	19.75	6.458 to 33.04	Yes	**	0.0015		CRISPR control vs. hiPSC-MDS27 (High-risk-1)	14.25	0.9576 to 27.54	Yes	*	0.0318		hiPSC-MDS27 (Low-risk) vs. hiPSC-MDS27 (High-risk-1)	13	-0.2924 to 26.29	No	ns	0.0571
hiPSC control (Normal) vs. hiPSC-MDS27 (High-risk-2)	19	5.708 to 32.29	Yes	**	0.0024		CRISPR control vs. hiPSC-MDS27 (High-risk-2)	13.5	0.2076 to 26.79	Yes	*	0.0454		hiPSC-MDS27 (Low-risk) vs. hiPSC-MDS27 (High-risk-2)	12.25	-1.042 to 25.54	No	ns	0.0795
CFU-G							CFU-G							CFU-G
hiPSC control (Normal) vs. hiPSC-MDS27 (Low-risk)	4.5	-8.792 to 17.79	No	ns	0.8135		CRISPR control vs. hiPSC control (Normal)	-3.5	-16.79 to 9.792	No	ns	0.9115		hiPSC-MDS27 (Low-risk) vs. hiPSC control (Normal)	-4.5	-17.79 to 8.792	No	ns	0.8135
hiPSC control (Normal) vs. CRISPR control	3.5	-9.792 to 16.79	No	ns	0.9115		CRISPR control vs. hiPSC-MDS27 (Low-risk)	1	-12.29 to 14.29	No	ns	0.9991		hiPSC-MDS27 (Low-risk) vs. CRISPR control	-1	-14.29 to 12.29	No	ns	0.9991
hiPSC control (Normal) vs. hiPSC-MDS27 (High-risk-1)	9	-4.292 to 22.29	No	ns	0.2737		CRISPR control vs. hiPSC-MDS27 (High-risk-1)	5.5	-7.792 to 18.79	No	ns	0.6894		hiPSC-MDS27 (Low-risk) vs. hiPSC-MDS27 (High-risk-1)	4.5	-8.792 to 17.79	No	ns	0.8135
hiPSC control (Normal) vs. hiPSC-MDS27 (High-risk-2)	9	-4.292 to 22.29	No	ns	0.2737		CRISPR control vs. hiPSC-MDS27 (High-risk-2)	5.5	-7.792 to 18.79	No	ns	0.6894		hiPSC-MDS27 (Low-risk) vs. hiPSC-MDS27 (High-risk-2)	4.5	-8.792 to 17.79	No	ns	0.8135
CFU-M							CFU-M							CFU-M
hiPSC control (Normal) vs. hiPSC-MDS27 (Low-risk)	3.75	-9.542 to 17.04	No	ns	0.8903		CRISPR control vs. hiPSC control (Normal)	-0.5	-13.79 to 12.79	No	ns	>0.9999		hiPSC-MDS27 (Low-risk) vs. hiPSC control (Normal)	-3.75	-17.04 to 9.542	No	ns	0.8903
hiPSC control (Normal) vs. CRISPR control	0.5	-12.79 to 13.79	No	ns	>0.9999		CRISPR control vs. hiPSC-MDS27 (Low-risk)	3.25	-10.04 to 16.54	No	ns	0.9303		hiPSC-MDS27 (Low-risk) vs. CRISPR control	-3.25	-16.54 to 10.04	No	ns	0.9303
hiPSC control (Normal) vs. hiPSC-MDS27 (High-risk-1)	14.75	1.458 to 28.04	Yes	*	0.0248		CRISPR control vs. hiPSC-MDS27 (High-risk-1)	14.25	0.9576 to 27.54	Yes	*	0.0318		hiPSC-MDS27 (Low-risk) vs. hiPSC-MDS27 (High-risk-1)	11	-2.292 to 24.29	No	ns	0.1329
hiPSC control (Normal) vs. hiPSC-MDS27 (High-risk-2)	14.75	1.458 to 28.04	Yes	*	0.0248		CRISPR control vs. hiPSC-MDS27 (High-risk-2)	14.25	0.9576 to 27.54	Yes	*	0.0318		hiPSC-MDS27 (Low-risk) vs. hiPSC-MDS27 (High-risk-2)	11	-2.292 to 24.29	No	ns	0.1329
BFU-E							BFU-E							BFU-E
hiPSC control (Normal) vs. hiPSC-MDS27 (Low-risk)	29.25	15.96 to 42.54	Yes	****	<0.0001		CRISPR control vs. hiPSC control (Normal)	-38.75	-52.04 to -25.46	Yes	****	<0.0001		hiPSC-MDS27 (Low-risk) vs. hiPSC control (Normal)	-29.25	-42.54 to -15.96	Yes	****	<0.0001
hiPSC control (Normal) vs. CRISPR control	38.75	25.46 to 52.04	Yes	****	<0.0001		CRISPR control vs. hiPSC-MDS27 (Low-risk)	-9.5	-22.79 to 3.792	No	ns	0.2313		hiPSC-MDS27 (Low-risk) vs. CRISPR control	9.5	-3.792 to 22.79	No	ns	0.2313
hiPSC control (Normal) vs. hiPSC-MDS27 (High-risk-1)	50	36.71 to 63.29	Yes	****	<0.0001		CRISPR control vs. hiPSC-MDS27 (High-risk-1)	11.25	-2.042 to 24.54	No	ns	0.1204		hiPSC-MDS27 (Low-risk) vs. hiPSC-MDS27 (High-risk-1)	20.75	7.458 to 34.04	Yes	***	0.0008
hiPSC control (Normal) vs. hiPSC-MDS27 (High-risk-2)	44.25	30.96 to 57.54	Yes	****	<0.0001		CRISPR control vs. hiPSC-MDS27 (High-risk-2)	5.5	-7.792 to 18.79	No	ns	0.6894		hiPSC-MDS27 (Low-risk) vs. hiPSC-MDS27 (High-risk-2)	15	1.708 to 28.29	Yes	*	0.0219
CFU-GEMM							CFU-GEMM							CFU-GEMM
hiPSC control (Normal) vs. hiPSC-MDS27 (Low-risk)	1	-12.29 to 14.29	No	ns	0.9991		CRISPR control vs. hiPSC control (Normal)	-1.75	-15.04 to 11.54	No	ns	0.9923		hiPSC-MDS27 (Low-risk) vs. hiPSC control (Normal)	-1	-14.29 to 12.29	No	ns	0.9991
hiPSC control (Normal) vs. CRISPR control	1.75	-11.54 to 15.04	No	ns	0.9923		CRISPR control vs. hiPSC-MDS27 (Low-risk)	-0.75	-14.04 to 12.54	No	ns	0.9997		hiPSC-MDS27 (Low-risk) vs. CRISPR control	0.75	-12.54 to 14.04	No	ns	0.9997
hiPSC control (Normal) vs. hiPSC-MDS27 (High-risk-1)	1.25	-12.04 to 14.54	No	ns	0.9979		CRISPR control vs. hiPSC-MDS27 (High-risk-1)	-0.5	-13.79 to 12.79	No	ns	>0.9999		hiPSC-MDS27 (Low-risk) vs. hiPSC-MDS27 (High-risk-1)	0.25	-13.04 to 13.54	No	ns	>0.9999
hiPSC control (Normal) vs. hiPSC-MDS27 (High-risk-2)	1.75	-11.54 to 15.04	No	ns	0.9923		CRISPR control vs. hiPSC-MDS27 (High-risk-2)	0	-13.29 to 13.29	No	ns	>0.9999		hiPSC-MDS27 (Low-risk) vs. hiPSC-MDS27 (High-risk-2)	0.75	-12.54 to 14.04	No	ns	0.9997
2way ANOVA
SECOND Replating
Dunnett's multiple comparisons test	Mean Diff.	95.00% CI of diff.	Below threshold?	Summary	Adjusted P Value		Dunnett's multiple comparisons test	Mean Diff.	95.00% CI of diff.	Below threshold?	Summary	Adjusted P Value		Dunnett's multiple comparisons test	Mean Diff.	95.00% CI of diff.	Below threshold?	Summary	Adjusted P Value
CFU-GM							CFU-GM							CFU-GM
hiPSC control (Normal) vs. hiPSC-MDS27 (Low-risk)	-1	-34.68 to 32.68	No	ns	>0.9999		hiPSC-MDS27 (Low-risk) vs. hiPSC control (Normal)	1	-32.68 to 34.68	No	ns	>0.9999		CRISPR control vs. hiPSC control (Normal)	0.5	-33.18 to 34.18	No	ns	>0.9999
hiPSC control (Normal) vs. CRISPR control	-0.5	-34.18 to 33.18	No	ns	>0.9999		hiPSC-MDS27 (Low-risk) vs. CRISPR control	0.5	-33.18 to 34.18	No	ns	>0.9999		CRISPR control vs. hiPSC-MDS27 (Low-risk)	-0.5	-34.18 to 33.18	No	ns	>0.9999
hiPSC control (Normal) vs. hiPSC-MDS27 (High-risk-1)	-3	-36.68 to 30.68	No	ns	0.9983		hiPSC-MDS27 (Low-risk) vs. hiPSC-MDS27 (High-risk-1)	-2	-35.68 to 31.68	No	ns	0.9997		CRISPR control vs. hiPSC-MDS27 (High-risk-1)	-2.5	-36.18 to 31.18	No	ns	0.9992
hiPSC control (Normal) vs. hiPSC-MDS27 (High-risk-2)	-3.25	-36.93 to 30.43	No	ns	0.9977		hiPSC-MDS27 (Low-risk) vs. hiPSC-MDS27 (High-risk-2)	-2.25	-35.93 to 31.43	No	ns	0.9994		CRISPR control vs. hiPSC-MDS27 (High-risk-2)	-2.75	-36.43 to 30.93	No	ns	0.9988
CFU-G							CFU-G							CFU-G
hiPSC control (Normal) vs. hiPSC-MDS27 (Low-risk)	0	-33.68 to 33.68	No	ns	>0.9999		hiPSC-MDS27 (Low-risk) vs. hiPSC control (Normal)	0	-33.68 to 33.68	No	ns	>0.9999		CRISPR control vs. hiPSC control (Normal)	0	-33.68 to 33.68	No	ns	>0.9999
hiPSC control (Normal) vs. CRISPR control	0	-33.68 to 33.68	No	ns	>0.9999		hiPSC-MDS27 (Low-risk) vs. CRISPR control	0	-33.68 to 33.68	No	ns	>0.9999		CRISPR control vs. hiPSC-MDS27 (Low-risk)	0	-33.68 to 33.68	No	ns	>0.9999
hiPSC control (Normal) vs. hiPSC-MDS27 (High-risk-1)	0	-33.68 to 33.68	No	ns	>0.9999		hiPSC-MDS27 (Low-risk) vs. hiPSC-MDS27 (High-risk-1)	0	-33.68 to 33.68	No	ns	>0.9999		CRISPR control vs. hiPSC-MDS27 (High-risk-1)	0	-33.68 to 33.68	No	ns	>0.9999
hiPSC control (Normal) vs. hiPSC-MDS27 (High-risk-2)	0	-33.68 to 33.68	No	ns	>0.9999		hiPSC-MDS27 (Low-risk) vs. hiPSC-MDS27 (High-risk-2)	0	-33.68 to 33.68	No	ns	>0.9999		CRISPR control vs. hiPSC-MDS27 (High-risk-2)	0	-33.68 to 33.68	No	ns	>0.9999
CFU-M							CFU-M							CFU-M
hiPSC control (Normal) vs. hiPSC-MDS27 (Low-risk)	-0.25	-33.93 to 33.43	No	ns	>0.9999		hiPSC-MDS27 (Low-risk) vs. hiPSC control (Normal)	0.25	-33.43 to 33.93	No	ns	>0.9999		CRISPR control vs. hiPSC control (Normal)	0.25	-33.43 to 33.93	No	ns	>0.9999
hiPSC control (Normal) vs. CRISPR control	-0.25	-33.93 to 33.43	No	ns	>0.9999		hiPSC-MDS27 (Low-risk) vs. CRISPR control	0	-33.68 to 33.68	No	ns	>0.9999		CRISPR control vs. hiPSC-MDS27 (Low-risk)	0	-33.68 to 33.68	No	ns	>0.9999
hiPSC control (Normal) vs. hiPSC-MDS27 (High-risk-1)	-1.75	-35.43 to 31.93	No	ns	0.9998		hiPSC-MDS27 (Low-risk) vs. hiPSC-MDS27 (High-risk-1)	-1.5	-35.18 to 32.18	No	ns	0.9999		CRISPR control vs. hiPSC-MDS27 (High-risk-1)	-1.5	-35.18 to 32.18	No	ns	0.9999
hiPSC control (Normal) vs. hiPSC-MDS27 (High-risk-2)	-2.25	-35.93 to 31.43	No	ns	0.9994		hiPSC-MDS27 (Low-risk) vs. hiPSC-MDS27 (High-risk-2)	-2	-35.68 to 31.68	No	ns	0.9997		CRISPR control vs. hiPSC-MDS27 (High-risk-2)	-2	-35.68 to 31.68	No	ns	0.9997
BFU-E							BFU-E							BFU-E
hiPSC control (Normal) vs. hiPSC-MDS27 (Low-risk)	0	-33.68 to 33.68	No	ns	>0.9999		hiPSC-MDS27 (Low-risk) vs. hiPSC control (Normal)	0	-33.68 to 33.68	No	ns	>0.9999		CRISPR control vs. hiPSC control (Normal)	0	-33.68 to 33.68	No	ns	>0.9999
hiPSC control (Normal) vs. CRISPR control	0	-33.68 to 33.68	No	ns	>0.9999		hiPSC-MDS27 (Low-risk) vs. CRISPR control	0	-33.68 to 33.68	No	ns	>0.9999		CRISPR control vs. hiPSC-MDS27 (Low-risk)	0	-33.68 to 33.68	No	ns	>0.9999
hiPSC control (Normal) vs. hiPSC-MDS27 (High-risk-1)	-259.5	-293.2 to -225.8	Yes	****	<0.0001		hiPSC-MDS27 (Low-risk) vs. hiPSC-MDS27 (High-risk-1)	-259.5	-293.2 to -225.8	Yes	****	<0.0001		CRISPR control vs. hiPSC-MDS27 (High-risk-1)	-259.5	-293.2 to -225.8	Yes	****	<0.0001
hiPSC control (Normal) vs. hiPSC-MDS27 (High-risk-2)	-240.3	-273.9 to -206.6	Yes	****	<0.0001		hiPSC-MDS27 (Low-risk) vs. hiPSC-MDS27 (High-risk-2)	-240.3	-273.9 to -206.6	Yes	****	<0.0001		CRISPR control vs. hiPSC-MDS27 (High-risk-2)	-240.3	-273.9 to -206.6	Yes	****	<0.0001
CFU-GEMM							CFU-GEMM							CFU-GEMM
hiPSC control (Normal) vs. hiPSC-MDS27 (Low-risk)	0	-33.68 to 33.68	No	ns	>0.9999		hiPSC-MDS27 (Low-risk) vs. hiPSC control (Normal)	0	-33.68 to 33.68	No	ns	>0.9999		CRISPR control vs. hiPSC control (Normal)	0	-33.68 to 33.68	No	ns	>0.9999
hiPSC control (Normal) vs. CRISPR control	0	-33.68 to 33.68	No	ns	>0.9999		hiPSC-MDS27 (Low-risk) vs. CRISPR control	0	-33.68 to 33.68	No	ns	>0.9999		CRISPR control vs. hiPSC-MDS27 (Low-risk)	0	-33.68 to 33.68	No	ns	>0.9999
hiPSC control (Normal) vs. hiPSC-MDS27 (High-risk-1)	0	-33.68 to 33.68	No	ns	>0.9999		hiPSC-MDS27 (Low-risk) vs. hiPSC-MDS27 (High-risk-1)	0	-33.68 to 33.68	No	ns	>0.9999		CRISPR control vs. hiPSC-MDS27 (High-risk-1)	0	-33.68 to 33.68	No	ns	>0.9999
hiPSC control (Normal) vs. hiPSC-MDS27 (High-risk-2)	0	-33.68 to 33.68	No	ns	>0.9999		hiPSC-MDS27 (Low-risk) vs. hiPSC-MDS27 (High-risk-2)	0	-33.68 to 33.68	No	ns	>0.9999		CRISPR control vs. hiPSC-MDS27 (High-risk-2)	0	-33.68 to 33.68	No	ns	>0.9999
2way ANOVA
THIRD Replating
Dunnett's multiple comparisons test	Mean Diff.	95.00% CI of diff.	Below threshold?	Summary	Adjusted P Value		Dunnett's multiple comparisons test	Mean Diff.	95.00% CI of diff.	Below threshold?	Summary	Adjusted P Value		Dunnett's multiple comparisons test	Mean Diff.	95.00% CI of diff.	Below threshold?	Summary	Adjusted P Value
CFU-GM							CFU-GM							CFU-GM
hiPSC control (Normal) vs. hiPSC-MDS27 (Low-risk)	0	-22.38 to 22.38	No	ns	>0.9999		hiPSC-MDS27 (Low-risk) vs. hiPSC control (Normal)	0	-22.38 to 22.38	No	ns	>0.9999		CRISPR control vs. hiPSC control (Normal)	0	-22.38 to 22.38	No	ns	>0.9999
hiPSC control (Normal) vs. CRISPR control	0	-22.38 to 22.38	No	ns	>0.9999		hiPSC-MDS27 (Low-risk) vs. CRISPR control	0	-22.38 to 22.38	No	ns	>0.9999		CRISPR control vs. hiPSC-MDS27 (Low-risk)	0	-22.38 to 22.38	No	ns	>0.9999
hiPSC control (Normal) vs. hiPSC-MDS27 (High-risk-1)	-2.75	-25.13 to 19.63	No	ns	0.9941		hiPSC-MDS27 (Low-risk) vs. hiPSC-MDS27 (High-risk-1)	-2.75	-25.13 to 19.63	No	ns	0.9941		CRISPR control vs. hiPSC-MDS27 (High-risk-1)	-2.75	-25.13 to 19.63	No	ns	0.9941
hiPSC control (Normal) vs. hiPSC-MDS27 (High-risk-2)	-1.75	-24.13 to 20.63	No	ns	0.999		hiPSC-MDS27 (Low-risk) vs. hiPSC-MDS27 (High-risk-2)	-1.75	-24.13 to 20.63	No	ns	0.999		CRISPR control vs. hiPSC-MDS27 (High-risk-2)	-1.75	-24.13 to 20.63	No	ns	0.999
CFU-G							CFU-G							CFU-G
hiPSC control (Normal) vs. hiPSC-MDS27 (Low-risk)	0	-22.38 to 22.38	No	ns	>0.9999		hiPSC-MDS27 (Low-risk) vs. hiPSC control (Normal)	0	-22.38 to 22.38	No	ns	>0.9999		CRISPR control vs. hiPSC control (Normal)	0	-22.38 to 22.38	No	ns	>0.9999
hiPSC control (Normal) vs. CRISPR control	0	-22.38 to 22.38	No	ns	>0.9999		hiPSC-MDS27 (Low-risk) vs. CRISPR control	0	-22.38 to 22.38	No	ns	>0.9999		CRISPR control vs. hiPSC-MDS27 (Low-risk)	0	-22.38 to 22.38	No	ns	>0.9999
hiPSC control (Normal) vs. hiPSC-MDS27 (High-risk-1)	0	-22.38 to 22.38	No	ns	>0.9999		hiPSC-MDS27 (Low-risk) vs. hiPSC-MDS27 (High-risk-1)	0	-22.38 to 22.38	No	ns	>0.9999		CRISPR control vs. hiPSC-MDS27 (High-risk-1)	0	-22.38 to 22.38	No	ns	>0.9999
hiPSC control (Normal) vs. hiPSC-MDS27 (High-risk-2)	0	-22.38 to 22.38	No	ns	>0.9999		hiPSC-MDS27 (Low-risk) vs. hiPSC-MDS27 (High-risk-2)	0	-22.38 to 22.38	No	ns	>0.9999		CRISPR control vs. hiPSC-MDS27 (High-risk-2)	0	-22.38 to 22.38	No	ns	>0.9999
CFU-M							CFU-M							CFU-M
hiPSC control (Normal) vs. hiPSC-MDS27 (Low-risk)	0	-22.38 to 22.38	No	ns	>0.9999		hiPSC-MDS27 (Low-risk) vs. hiPSC control (Normal)	0	-22.38 to 22.38	No	ns	>0.9999		CRISPR control vs. hiPSC control (Normal)	0	-22.38 to 22.38	No	ns	>0.9999
hiPSC control (Normal) vs. CRISPR control	0	-22.38 to 22.38	No	ns	>0.9999		hiPSC-MDS27 (Low-risk) vs. CRISPR control	0	-22.38 to 22.38	No	ns	>0.9999		CRISPR control vs. hiPSC-MDS27 (Low-risk)	0	-22.38 to 22.38	No	ns	>0.9999
hiPSC control (Normal) vs. hiPSC-MDS27 (High-risk-1)	-0.75	-23.13 to 21.63	No	ns	>0.9999		hiPSC-MDS27 (Low-risk) vs. hiPSC-MDS27 (High-risk-1)	-0.75	-23.13 to 21.63	No	ns	>0.9999		CRISPR control vs. hiPSC-MDS27 (High-risk-1)	-0.75	-23.13 to 21.63	No	ns	>0.9999
hiPSC control (Normal) vs. hiPSC-MDS27 (High-risk-2)	-0.5	-22.88 to 21.88	No	ns	>0.9999		hiPSC-MDS27 (Low-risk) vs. hiPSC-MDS27 (High-risk-2)	-0.5	-22.88 to 21.88	No	ns	>0.9999		CRISPR control vs. hiPSC-MDS27 (High-risk-2)	-0.5	-22.88 to 21.88	No	ns	>0.9999
BFU-E							BFU-E							BFU-E
hiPSC control (Normal) vs. hiPSC-MDS27 (Low-risk)	0	-22.38 to 22.38	No	ns	>0.9999		hiPSC-MDS27 (Low-risk) vs. hiPSC control (Normal)	0	-22.38 to 22.38	No	ns	>0.9999		CRISPR control vs. hiPSC control (Normal)	0	-22.38 to 22.38	No	ns	>0.9999
hiPSC control (Normal) vs. CRISPR control	0	-22.38 to 22.38	No	ns	>0.9999		hiPSC-MDS27 (Low-risk) vs. CRISPR control	0	-22.38 to 22.38	No	ns	>0.9999		CRISPR control vs. hiPSC-MDS27 (Low-risk)	0	-22.38 to 22.38	No	ns	>0.9999
hiPSC control (Normal) vs. hiPSC-MDS27 (High-risk-1)	-145.5	-167.9 to -123.1	Yes	****	<0.0001		hiPSC-MDS27 (Low-risk) vs. hiPSC-MDS27 (High-risk-1)	-145.5	-167.9 to -123.1	Yes	****	<0.0001		CRISPR control vs. hiPSC-MDS27 (High-risk-1)	-145.5	-167.9 to -123.1	Yes	****	<0.0001
hiPSC control (Normal) vs. hiPSC-MDS27 (High-risk-2)	-121	-143.4 to -98.62	Yes	****	<0.0001		hiPSC-MDS27 (Low-risk) vs. hiPSC-MDS27 (High-risk-2)	-121	-143.4 to -98.62	Yes	****	<0.0001		CRISPR control vs. hiPSC-MDS27 (High-risk-2)	-121	-143.4 to -98.62	Yes	****	<0.0001
CFU-GEMM							CFU-GEMM							CFU-GEMM
hiPSC control (Normal) vs. hiPSC-MDS27 (Low-risk)	0	-22.38 to 22.38	No	ns	>0.9999		hiPSC-MDS27 (Low-risk) vs. hiPSC control (Normal)	0	-22.38 to 22.38	No	ns	>0.9999		CRISPR control vs. hiPSC control (Normal)	0	-22.38 to 22.38	No	ns	>0.9999
hiPSC control (Normal) vs. CRISPR control	0	-22.38 to 22.38	No	ns	>0.9999		hiPSC-MDS27 (Low-risk) vs. CRISPR control	0	-22.38 to 22.38	No	ns	>0.9999		CRISPR control vs. hiPSC-MDS27 (Low-risk)	0	-22.38 to 22.38	No	ns	>0.9999
hiPSC control (Normal) vs. hiPSC-MDS27 (High-risk-1)	0	-22.38 to 22.38	No	ns	>0.9999		hiPSC-MDS27 (Low-risk) vs. hiPSC-MDS27 (High-risk-1)	0	-22.38 to 22.38	No	ns	>0.9999		CRISPR control vs. hiPSC-MDS27 (High-risk-1)	0	-22.38 to 22.38	No	ns	>0.9999
hiPSC control (Normal) vs. hiPSC-MDS27 (High-risk-2)	0	-22.38 to 22.38	No	ns	>0.9999		hiPSC-MDS27 (Low-risk) vs. hiPSC-MDS27 (High-risk-2)	0	-22.38 to 22.38	No	ns	>0.9999		CRISPR control vs. hiPSC-MDS27 (High-risk-2)	0	-22.38 to 22.38	No	ns	>0.9999

[truncated: 18 more sheets: Figure 3A, Figure 3B, Figure 3D, Figure 3G, Figure 3H, Figurec 3J, Figure 3K, Figure 3L, Figure 4C, Figure 4G, Figure 5A, Figure 5B, Figure 5D, Figure 5E, Supp 4F, Supp 6C., Supp 7A, Supp 7C]
