# Supplementary material for: A heterozygous CEBPA mutation disrupting the bZIP domain in a RUNX1 and SRSF2 mutational background causes MDS disease progression
Source: Nat Commun. 2025 Jul 1;16:5489. doi: 10.1038/s41467-025-60192-8 (PMC12219322; doi:10.1038/s41467-025-60192-8)
Supplement: Supplementary file 10 — Source Data [file 41467_2025_60192_MOESM10_ESM.xlsx]

## Sheet: Figure 1B
	HPCs numbers and percentages
			hiPSC control (Normal)				MDS27-C8 (Low-risk)				MDS27-C11 (Low-risk)				MDS27-C22 (Low-risk)
	Number of HPCs x10^5		7	11	5	8	10	7	6	8	9	10	5	7	6	11	5	7
	% CD43+		hiPSC control (Normal)				MDS27-C8 (Low-risk)				MDS27-C11 (Low-risk)				MDS27-C22 (Low-risk)
			93.3	85.3	80.49	73.3	88.2	84.5	95.3	72.8	83.6	88.2	95.9	84.5	88.2	86	95.9	88.2
	% CD435+ CD34+		hiPSC control (Normal)				MDS27-C8 (Low-risk)				MDS27-C11 (Low-risk)				MDS27-C22 (Low-risk)
			35.52	35.57	31	36	32.4	27.8	45.69	34.62	31.3	44.5	28.74	34.62	42.62	35.5	34.62	29

## Sheet: Figure 1C
	COLONY ASSAYS
		hiPSC control (Normal)				MDS27-C8 (Low-risk)				MDS27-C11 (Low-risk)				MDS27-C22 (Low-risk)
	TOTAL CFU	240	218	199	198	199	172	148	141	184	171	146	146	190	174	147	145
	MYELOID CFU	80	61	68	55	61	42	37	42	52	40	43	43	55	43	43	43
	ERYTHROID CFU	151	152	127	137	133	127	106	94	129	128	100	100	131	128	100	99

## Sheet: Figure 1D
		TYPE OF CFU
			CFU-GM				CFU-G				CFU-M				BFU-E				CFU-GEMM
		hiPSC control (Normal)	24	17	34	19	10	9	7	10	46	35	27	26	151	152	127	137	9	5	4	6
		MDS27-C8 (Low-risk)	22	16	19	14	6	5	3	6	33	21	15	22	133	127	106	94	5	3	5	5
		MDS27-C11 (Low-risk)	21	13	21	13	6	4	4	7	25	23	18	23	129	128	100	100	3	3	3	3
		MDS27-C22 (Low-risk)	23	15	23	16	5	4	3	6	27	24	17	21	131	128	100	99	4	3	4	3

## Sheet: Figure 1E
	Proportion of CFU
			CFU-GM				CFU-G				CFU-M				BFU-E				CFU-GEMM
		hiPSC control (Normal)	100	100	100	100	100	100	100	100	100	100	100	100	100	100	100	100	100	100	100	100
		MDS27-C8 (Low-risk)	91.6	81.53	70	73.68	60	37.5	38.46	37.5	71.73	76.47	100	64.28	88.07	71.09	78.4	69.06	55.55	100	100	75
		MDS27-C11 (Low-risk)	87.5	80	85.88	88.42	60	50	30.76	37.5	54.34	58.82	100	57.14	85.43	70	79.2	71.94	100	75	66.66	75
		MDS27-C22 (Low-risk)	95.83	77.69	70	84.21	50	37.5	23.07	50	58.69	58.82	100	57.14	86.75	70	70	70.5	55.44	75	100	100

## Sheet: Figure 1H
	Percentage of erythroid markers
	%CD71+ CD235a-		hiPSC control 1				MDS27-C22
		Day 4	31.7	29.5	22.6	20.3	21.9	20.9	28.2	29.8
		Day 7	16.4	15.3	14.3	14.1	10.48	15.4	16.7	18.2
		Day 11	16.5	12	11	12.6	11.4	14.1	15.9	11
		Day 14	3.98	3.8	3.46	1.55	1.82	1.46	1.24	3.41
		Day 18	1.8	0.62	1.63	2.35	0.89	0.75	1.18	1.13
	%CD71+ CD235a+		hiPSC control 1				MDS27-C22
		Day 4	43.8	44.4	45.9	50.1	45.9	49.8	49.2	34.9
		Day 7	35.4	28.7	31.5	31	33.8	31.8	29.3	28.9
		Day 11	20.88	15.5	14	19.6	22	12.2	21.4	13.3
		Day 14	9	8.95	9.37	12.3	14.2	7.93	9.06	8.59
		Day 18	9.67	4.95	7.12	4.21	7.33	4.6	5	10.44
	%CD235a+ CD71-		hiPSC control 1				MDS27-C22
		Day 4	3.65	3.15	9.2	9.91	4.74	5.66	5.22	6.2
		Day 7	15.5	17.5	16.8	18.9	16.7	16	16.2	14
		Day 11	24	20.2	21	28.7	17.2	26.6	24.8	22.3
		Day 14	51.1	51.3	51.4	52.2	51.8	47	40.8	62
		Day 18	59	62.9	55.9	56.5	66	55.2	55.7	53.9

## Sheet: Figure 1J
	Total percentage of erythro dysplasia
			hiPSC control				MDS27-C22
		Day 4	1.4	2	1	1.6	26	26.8	20.2	18.4
		Day 7	1.8	1.8	1.8	1	21.8	17.4	15.4	12
		Day 11	1.4	1.6	1.8	0.8	18.4	18.6	16.6	13.6
		Day 14	1	0.8	1.2	1	12.6	10.4	11.6	13.2
		Day 18	0.4	0.2	0.4	0.8	4.2	7	2.8	5.4

## Sheet: Figure 2A
		HPCs numbers and percentages
			hiPSC control (Normal)				MDS27-C22 (Low-risk)				MDS27-C22 CRISPR control				MDS27-C22.7 (High-risk-1)				MDS27 C22.20 (High-risk-2)
		Number of HPCs x105	7	11	5	8	10	8	6	7	8	10	6	6	7	9	6	7	11	6	7	8
			hiPSC control (Normal)				MDS27-C22 (Low-risk)				MDS27-C22 CRISPR control				MDS27-C22.7 (High-risk-1)				MDS27 C22.20 (High-risk-2)
		% CD43+	93.5	87	96	91.9	93	91.5	92.4	88.2	90.7	89.7	72	92	92	86.3	91.2	90	93	90	90.4	90.7
		% CD45+CD34+	93.5	87	96	91.9	93	91.5	92.4	88.2	90.7	89.7	72	92	92	86.3	91.2	90	93	90	90.4	90.7

## Sheet: Figure 2B
	Percentage iHSPCs-hCD45+ engraftment
				Control	MDS-27 C22 (Low risk)	MDS27-C22.7 (High risk)
				1.29	5.64	0.015
				4.46	6.62	0.44
				5.65	1.01	0.011
				0.87	1.3	0.93
				0.88	0.42
				3.97	0.045
					0.65
	Percentage of iHPCs Lineage
				nCD33+							nLymh							nOther
			Control	59.6737	59.9108	62.7803	77.2639	70.706	59.6566		2.44169	5.35373	9.88682	5.44629	10.5841	13.8412		37.8846	34.7355	27.3329	17.2898	18.7099	26.5022
			MDS27-C22.7 (High risk)	14.2947	73.4273	7.68758	67.0855				0	9.43601	7.68758	9.80726				85.7053	17.1367	84.6248	23.1072
			MDS-27 C22 (Low risk)	89.1425	76.9472	56.4498	66.8156	75.2759	3.7037	66.8099	1.00761	0.575013	0	8.82009	6.47875	7.40741	14.6079	9.84989	22.4778	43.5502	24.3643	18.2454	88.8889	18.5822

## Sheet: Figure 2C
	COLONY ASSAYS
		hiPSC control (Normal)				MDS27-C22 (Low-risk)				MDS27-C22 CRISPR control				MDS27-C22.7 (High-risk-1)				MDS27-C22.20 (High-risk-2)
	TOTAL CFU	239	218	199	198	186	174	147	145	158	143	175	163	126	111	122	95	140	116	130	89
	MYELOID CFU	67	61	68	55	51	43	45	43	55	51	40	56	14	17	18	19	17	16	17	18
	ERYTHROID CFU	165	153	128	139	132	128	100	98	100	100	120	105	110	90	100	75	120	98	110	70

## Sheet: Figure 2D
	TYPE OF CFU
			hiPSC control (Normal)				hiPSC-MDS27 (Low-risk)				CRISPR control				hiPSC-MDS27 (High-risk-1)				hiPSC-MDS27 (High-risk-2)
		CFU-GM	24	35	27	26	23	24	17	21	28	19	19	26	7	9	8	9	9	11	7	10
		CFU-G	13	9	7	10	5	4	3	6	4	4	6	8	0	0	0	0	0	0	0	0
		CFU-M	30	17	34	19	23	15	25	16	23	28	15	22	7	8	10	10	8	5	10	8
		BFU-E	165	153	128	139	132	128	100	98	105	120	100	100	110	90	100	75	120	98	110	70
		CFU-GEMM	7	4	3	4	3	3	2	4	3	4	3	2	2	4	4	1	3	2	3	1

[truncated: 29 more sheets: Figure 2E, Figure 2G, Figure 2I, Figure 3A, Figure 3B, Figure 3C, Figure 3D, Figure 3F, Figure 3G, Figure 3H, Figure 3I, Figure 3J, Figure 3K, Figure 3L, Figure 4C, Figure 4G, Figure 5A, Figure 5B, Figure 5D, Figure 5E …]
